# Supplementary material for: Prediction model for in-hospital mortality in patients at high altitudes with ARDS due to COVID-19
Source: PLoS One. 2023 Oct 26;18(10):e0293476. doi: 10.1371/journal.pone.0293476 (PMC10602283; doi:10.1371/journal.pone.0293476)
Supplement: S1 Dataset — (XLSX) [file pone.0293476.s002.xlsx]

## Sheet: Hoja1
alive_dead	age	sex	weight	height	leukocyte_blood_count	Neu%	Lym%	Mon%	Eos%	Bas%	Neu_abs	Lym_abs	Mon_abs	Eos_abd	Bas_abs	erythrocytes	hematocrit	hemoglobin	MCH	MCHC	RDW	MPV	platelet_count	N_L_ratio	creatinine	d_dimer	ldh	ferritin	pcr	procalcitonin	sodium	potassium	chloride	calcium	glucose	albumin	alk_phos	alt	ast	bili_total	HCO3	PCO2	respiratory_rate	heart_rate	systolic_pressure	diastolic_pressure	BMI	Myocardial_infarction	Congestive_heart_failure
alive	19	M	78	169	17.25	85.6	6.8	6.7	0.6	0.3	14.75	1.18	1.16	0.1	0.06	5.24	38.5	11.1	21.2	28.8	19	9.5	534	12.5	0.98	2660	189		187.8	0.2	139	4.79	99.7	9.1	126		125	6	8	0.31	20.6	31.1	20	128	122	63	27.31	No	No
alive	72	M	48	154	9.89	84.1	8.7	6.6	0	0.2	8.32	0.86	0.65	0	0.02	4.73	45.1	15.9	33.6	35.3	13	10.3	198	9.67442	0.97	1814	157		13.8		135	4.27	103.9					12	17	0.62	21.5	33.6	20	102	115	68	20.2395	No	No
alive	76	M	79	169	4.76	73.4	15.5	10.3	0.8	0	3.49	0.74	0.49	0.04	0	4.64	38.8	14.1	30.4	36.3	12.7	8	146	4.71622	0.67	6770	386		93.8		120	4.23	88.7					26	31		20.9	30.6	22	71	182	85	27.6601	No	No
alive	80	M	56	153	7.86	74.6	16.4	8.4	0.5	0.1	5.86	1.29	0.66	0.04	0.01	3.17	26.3	8.5	26.8	32.3	15.3	8.4	403	4.54264	0.73	1300	199		39		127	4.52	95.6	7.8	140		99	11	11	0.95	16.4	26.9	18	86	123	67	23.9224	No	No
alive	32	M	75	160	0.26	46.1	38.5	7.7	0	0	0.12	0.1	0.02	0	0	1.5	14.4	4.7	31.3	32.6	16.8	9.8	73	1.2	0.52	290	166		147.3	0.34	137	3.77	102.6	8.9	110		197	93	57	4.8	24.5	36.6	21	111	115	65	29.2969	No	No
alive	27	M	98	168	8.07	79.6	13	7.4	0	0	6.42	1.05	0.6	0	0	6.12	47.4	16.7	27.3	35.2	14.2	9.5	180	6.11429	1.11	620	435		125.4		141	4.3	109.4		155			47	37	0.57	20.4	32.3	24	121	133	85	34.7222	No	No
dead	27	F	54	157	13.9	78.2	13.1	6.2	1.4	0.5	10.87	1.82	0.86	0.19	0.07	5.32	43.6	14.2	26.7	32.6	13.9	8.1	614	5.97253	0.86	1827	188		71.1	0.23	138	4.95	106	8.3	92		374	24	21	0.35	24.8	36	21	103	98	60	21.9076	No	No
alive	32	M	108	172	14.99	72.1	14.3	6.1	0.6	0.5	10.79	2.15	0.92	0.09	0.08	5.62	48.2	15.7	27.9	32.6	13.9	9.7	295	5.0186	0.79	1188	354	829	110.7	0.09	139	4.55	102		68			276	113	0.32	23.3	34.4	20	82	112	60	36.5062	No	No
alive	81	M	64	158	12.1	70.5	23.2	5	0.1	0.1	8.53	2.81	0.61	0.01	0.01	4.65	40.7	13.9	29.9	34.2	13.8	9.4	230	3.03559	1.3	1665	293		42.6	0.06	134	5.14	102.9	8.1				33	27	0.74	15.6	24	20	56	130	58	25.6369	No	yes
alive	34	M	120	182	17.91	78.6	10.4	6	0.1	0.6	14.07	1.87	1.08	0.02	0.1	6.53	54.7	17.9	27.4	32.7	14	9.8	243	7.52406	1.02	429	370	1169		0.15	141	4.55	101.7	8.7	157			32	26	0.6	22.2	31.4	19	79	131	68	36.2275	No	No
alive	27	M	60	170	11.91	70.4	14.6	9.6	0.1	0.5	8.39	1.74	1.14	0.01	0.06	3.95	37.3	12	30.4	32.2	13.2	10.2	422	4.82184	0.48	1285			14.7	0.26	142	4.5	105	7.9			121	105	45	0.47	25.4	37.7	18	59	89	50	20.7612	No	No
alive	31	F	81	165	18.3	93.5	4.4	1.9	0.1	0.1	17.12	0.8	0.35	0.02	0.01	5.49	47.4	16.2	29.5	34.2	14.1	10.5	258	21.4	1.26	520	484	576	389.1		142	4.67	104.4	8.7							19.7	29.2	16	106	124	72	29.7521	No	No
alive	35	M	82	170	8.06	80.9	12.8	4.8	1.4	0.1	6.52	1.03	0.39	0.11	0.01	4.97	42.6	15	30.2	35.2	13.5	9	391	6.3301	0.79	4600	619		201.1		137	4.53	97.9		91			197	106	1.1	20.5	29	18	102	137	92	28.3737	No	No
alive	35	M	150	168	9.1	63.5	22.9	9.2	0.1	0.7	5.78	2.08	0.84	0.01	0.06	6.14	57.1	18.3	29.8	32	13.9	9.5	328	2.77885	0.91	1281	536		40.5	0.07	143	5.36	104.4		113			25	41	0.37	22.1	34.9	23	67	170	104	53.1463	No	No
dead	31	F	54	153	8.7	21.8	42.2	33.8	0.1	0.3	1.89	3.67	2.94	0.01	0.03	2.43	23.5	7.7	31.7	32.8	19.7	10.5	120	0.514986	0.8		240	1608	20.1		132	3.63	99.1	8.1			475	157	100	0.35	18.5	25.1	18	81	117	73	23.0681	No	No
alive	29	M	60	168	8.63	78.7	12.5	5.2	1.5	0.5	6.79	1.08	0.45	0.13	0.04	4.96	41.7	14.2	28.6	34.1	13.5	8.7	330	6.28704	0.67	77298	801	1812	279.1									105	33	0.92	18.6	25.3	20	70	124	74	21.2585	No	No
alive	24	M	102	170	15.16	81.3	11.9	5.3	0.1	0.1	12.31	1.81	0.81	0.01	0.02	5.47	46.1	14.8	27.1	32.1	14.6	9.4	320	6.8011	1.16	1396	712	1280	266.8	0.12	140	4	106.7					36	59	0.49	20.5	29.5	24	110	119	69	35.2941	No	No
alive	32	M	85	179	9.04	59.8	26.2	6.4	0.1	0.2	5.4	2.37	0.58	0.01	0.02	5.65	50.7	16.7	29.6	32.9	14			2.27848	1.05	949	520		33.1		140	5.32			118		92	227	157	0.46	21.8	33.7	15	91	121	76	26.5285	No	No
alive	31	F	93	180	7.71	86.5	10.4	2.7	0	0.1	6.67	0.8	0.21	0	0.01	5.45	45.7	15.3	28.1	33.5	14.1	11.7	260	8.3375	0.67	556	254		87.2	0.07	136	4.58						41	35	0.35	22.9	33.7	20	110	119	76	28.7037	No	No
alive	30	F	110	162	5.02	74.5	15.3	6.4	0	0.4	3.74	0.77	0.32	0	0.02	4.72	42.9	14.7	31.1	34.3	12.8	9.7	114	4.85714	2.26	2084	329		81.6	0.68	134	4.39	103.2	8.1	106		61	16	18	0.18	14.4	24.7	19	103	129	75	41.9143	No	No
dead	25	F	43	149	6.23	79	14.4	5.9	0.5	0.2	4.92	0.9	0.37	0.03	0.01	2.05	19.5	5.7	27.8	29.2	16.5	8.6	358	5.46667	8.87	3402	323		53.3	27.23	136	8.26	101.9	9.4	82		118	13	17	0.15	20.9	23	19	78	153	67	19.3685	No	No
dead	78	M	76	172	14.05	91.7	3.9	3.1	0	0.2	12.89	0.55	0.43	0	0.03	4.68	41.2	12.7	27.1	30.8	15.2	10.1	275	23.4364	0.94	1117	427		69.7	2.04	137	4.11	102.5	8.2				13	23	0.3	20.2	27	20	110	114	78	25.6896	No	No
dead	72	M	92	173	5.04	76.8	12.7	9.5	0	0.4	3.87	0.64	0.48	0	0.02	5.32	48.1	16.7	31.4	34.7	13.7	10.7	221	6.04688	1.4	270	670		64.5		134	5.08	103.8	7.7				123	158	0.62	13.1	19.5	19	121	143	77	30.7394	No	No
dead	70	M	70	170	7.67	47.9	47.2	4.2	0	0.7	3.68	3.62	0.32	0	0.05	4.77	42.7	14.2	29.8	33.3	14.8	12.5	167	1.01657	1.67		338		31.9		137	4.93	103.6	8.3	104		117	85	102	0.59	13.5	18.5	23	67	104	53	24.2215	No	No
dead	33	F	75	160	8.57	80.9	16.7	2.3	0	0.1	6.93	1.43	0.2	0	0.01	5.56	44	15.3	27.5	34.8	14.8	10.2	214	4.84615	0.75	3130	1236	989	236.4	0.22	149	4.43	112.2	7.4				34	79	0.34	18.9	29.8	20	112	116	78	29.2969	No	No
dead	25	M	45	175	262.9	0.2	12.2	87	0	0	0.48	31.97	228.73	0.02	0.03	2.98	29.9	9.5	31.9	31.8	22.4		27	0.0150141	1.13	10	1514		184.5	6.04	138	4.43	101.2	7.6			72	8	14	0.47	20.7	32.4	20	140	111	68	14.6939	No	No
alive	34	M	84	164	17.37	89.3	5	5.6	0	0.1	15.51	0.87	0.97	0	0.02	5.25	47.2	16.3	31	34.5	12.6	9.8	191	17.8276	1.1	381	268		84.7	0.16	137	4.56	98.2	8.8	130			41	24	0.6	19.6	24	21	83	118	69	31.2314	No	No
alive	28	M	150	170	6.22	55.6	38.1	5.8	0	0.3	3.46	2.37	0.36	0	0.02	5.57	49.6	17	30.5	34.3	12.3	10.4	235	1.45992	0.52	172	322		130.4		133	4.02	97.4		185			45	26	0.32	23	34.4	20	113	144	78	51.9031	No	No
alive	30	F	70	165	6	79.1	15.7	2.5	0	0.2	4.75	0.94	0.15	0	0.01	4.06	31.9	10.8	26.6	33.9	13.3	11.6	227	5.05319	0.66	1092	308		101.3	0.11	139	4.12	103.1					37	60	0.23	17	28.7	19	92	119	77	25.7117	No	No
alive	29	M	90	176	10.04	83.1	12.6	3.6	0	0.2	8.34	1.27	0.36	0	0.02	5.08	46.4	15.8	31.1	34.1	12.4	9.5	228	6.56693	0.94	210	423		153.3		135	4.17	97.1	8.6				55	48	0.68	22	30	22	90	143	65	29.0548	No	No
alive	28	M	80	155	14	89.9	5.7	2.3	0	0.5	12.59	0.8	0.32	0	0.07	5.8	51.3	17.9	30.9	34.9	15.1	10.1	259	15.7375	0.88	274	493		93.8	2.6	139	5.11	98.3	7.5	114		109	261	183	0.53	20.1	26.7	20	121	134	82	33.2986	No	No
dead	64	M	83	168	13.86	91.4	6	2.5	0	0.1	12.68	0.83	0.34	0	0.01	5.27	48.1	16.5	31.3	34.3	13.1	9.8	149	15.2771	1.21	577	378		267.3		139	4	106.9	8.4			60	44	40		19.9	27.1	19	77	109	60	29.4076	No	No
alive	58	M	80	162	14.64	85.1	7.1	3.9	0.1	0.3	12.46	1.04	0.57	0.01	0.05	5.15	44.3	15.8	30.7	35.7	12.1	9.7	264	11.9808	0.85	1067	601		272.4	0.5	136	5.03	96				114	49	48	0.8	23.9	32.4	23	89	123	78	30.4832	No	No
dead	35	M	108	180	8.53	81.6	12.4	5.7	0	0.1	6.95	1.06	0.49	0	0.01	6.29	49.9	17.8	28.3	35.7	13.2	9.9	263	6.5566	0.95	511	613	1835	103.7	0.68	137	4.04	100.5	8.6	131	3	100	246	202	0.71	21.8	30.8	23	74	144	81	33.3333	No	No
alive	28	F	130	165	12.56	85	9.6	3.8	0	0.2	10.68	1.21	0.48	0	0.02	4.88	42	13.8	28.3	32.9	14.9	10.9	164	8.82645	0.98	938	470	939	322.9	0.95	139	3.53	99.7	7.7	160		49	41	38	0.75	22.9	43.9	25	133	145	90	47.7502	No	No
alive	24	F	90	154	7.87	81.2	15.9	2.5	0	0.1	6.39	1.25	0.2	0	0.01	5.46	44.6	14.3	26.2	32.1	14.7	10.1	194	5.112	0.63	383	350		107.8		142	4.51					105	23	43	0.23	24	34.6	18	82	122	70	37.9491	No	No
dead	89	M	70	163	17.05	86.8	5.4	6.3	0.4	0.2	14.81	0.92	1.07	0.06	0.03	5.21	48.1	16.1	30.9	33.5	13.1	10.2	237	16.0978	1.4	6701	143		56.8		140	5.52	108	9	268					0.51	12.6	23.8	19	63	136	92	26.3465	No	No
alive	88	M	86	174	4.8	73.5	14.4	11.9	0	0.2	3.53	0.69	0.57	0	0.01	4.94	42.9	14.9	30.2	34.7	14.5	11.6	103	5.11594	1.14	2740	347		63.9		141	3.78	102.1				55	28	60		21.5	30.4	17	73	111	62	28.4053	No	No
alive	35	M	70	164	18.64	73.7	11.3	8.6	1	0.5	13.75	2.11	1.6	0.18	0.09	5.65	51.9	17.3	30.6	33.3	12.6	9.3	464	6.51659	0.91	8127	678			0.08	142	4.19	98.6	8.4	93			41	37	0.6	24.9	71.8	66	149	132	82	26.0262	No	No
alive	30	F	73	165	10.34	88.9	6.6	2.8	0	0.1	9.19	0.68	0.29	0	0.01	4.51	39.7	13.1	29	33	13.9	11	175	13.5147	0.46	757	315	457	216.6	0.33	138	3.49	104.9	8.2		2.5		66	67	0.33	20.8	33.9	21	98	117	77	26.8136	No	No
alive	35	F	70	160	16.61	91.5	5.8	1.6	0	0.1	15.2	0.96	0.27	0	0.02	4.32	42.6	13.2	30.6	31	13.7	11.2	210	15.8333	0.72		441	188	326.2		146	4.03	106.4		108			54	29	0.34	24.8	39.3	18	68	132	78	27.3438	No	No
alive	33	M	60	162	10.44	75.5	11.9	11.1	1.4	0.1	7.88	1.24	1.16	0.15	0.01	5.63	46.3	16	28.4	34.6	14.1	10.2	333	6.35484	0.91	2130	439	752	93.1		134	4.99	98.9		106			54	34	0.77	19.4	26.9	28	110	113	66	22.8624	No	No
alive	30	M	79	170	16.27	66.3	21	11.5	0.1	0.2	10.81	3.41	1.87	0.01	0.03	4.57	36.7	11.7	25.6	31.9	16.4	11.5	360	3.17009	19.65	585	211		58.9	46.21	140	3.52	92.6	9.2	119			14	20	0.37	18.2	22.4	20	107	118	57	27.3356	No	No
alive	84	M	83	174	6.91	82.4	6.8	9	0.3	0.3	5.7	0.47	0.62	0.02	0.02	4.66	40.7	13.9	29.8	34.2	13.5	10.6	181	12.1277	1.23	4972	588		105.7		140	4.87	106.2					61	73	1.3	18.5	25.8	18	74	111	56	27.4145	No	No
dead	93	M	73	171	11.26	90.7	4.5	4.8	0	0	10.21	0.51	0.54	0	0	5	43.6	15	30	34.4	14.8	10.4	176	20.0196	1.22					0.22	138	6.11		7.8							17.5	22.3	20	80	110	80	24.9649	No	No
alive	92	M	55	153	14.48	85.3	3.7	8.1	0	0.6	12.34	0.54	1.18	0	0.09	6.1	60.9	18.9	31	31	14.8	9.8	243	22.8519	1.07	146963	451		7	0.08	138	4.58					84	23	40	4.13	17.5	31.9	18	75	140	90	23.4952	No	No
dead	82	M	74	170	6.25	65.9	22.1	9.8	1.4	0.6	4.12	1.38	0.61	0.09	0.04	5.04	46	15.7	31.2	34.1	12.1	9.9	182	2.98551	0.96	2358	180		12.1		135	4.51	99.1	8.8			79	18	26	1.88	21.9	30.7	18	72	149	77	25.6055	No	No
dead	83	M	50	168	9.2	84.3	12.8	1.8	0	0.2	7.75	1.18	0.17	0	0.02	5.59	48.1	16.8	30.1	34.9	12.9	11.1	216	6.5678	1.49	8747	498		167.9		139	4.85	99.8	8.4	44			42	67		13.8	25.2	21	102	120	75	17.7154	No	No
dead	73	M	70	170	8.53	85.9	9.1	4.2	0	0.1	7.32	0.78	0.36	0	0.01	4.86	43	14.7	30.2	34.2	12.7	10.1	269	9.38462	1.3	1283	524		192.9	35.23	136	3.71	102.8	8.2	118			50	95	0.69	18.2	26.6	23	78	122	60	24.2215	No	No
dead	64	M	80	170	9.78	86.4	4.4	5.9	0.6	0.2	8.45	0.43	0.58	0.06	0.02	4.73	42.5	14.3	30.2	33.6	12.7	11.1	248	19.6512	1.15	6055	896		200.3	2.56	145	5.19	106.6	8.1	127		114	55	59	1.38	19.3	28.1	21	85	177	85	27.6817	No	No
alive	67	M	62	162	15.79	93.2	3	2.5	0	0.1	14.71	0.48	0.39	0	0.02	4.5	40.5	13.5	30	33.3	13.2	10.4	294	30.6458	1.84	903	406		387	2.97	137	4.45	101.7	8.1				19	32	0.54	16.8	26.1	20	62	119	60	23.6244	No	No
dead	59	M	90	175	7.5	87.3	6.8	4.9	0	0.1	6.54	0.51	0.37	0	0.01	5.32	50	16.7	31.4	33.4	13	9.6	275	12.8235	0.9	770	457		68.9	0.3	135	5.01	100.6	7.7	199			77	63	0.78	19.9	27.8	22	110	142	82	29.3878	No	No
dead	96	M	47	150	8.53	94.9	2.3	1.6	0	0.1	8.09	0.2	0.14	0	0.01	6.57	55.8	17.8	27.1	31.9	16.9	9.6	320	40.45	1.17	1542	323	241	137.4		147	3.49	109.4					14	24	0.68	20.9	30.8	24	110	73	46	20.8889	No	No
alive	58	M	90	161	4.87	79.4	14	6	0.4	0.2	3.87	0.68	0.29	0.02	0.01	5.84	49.5	17.8	30.5	36	13.1	10.1	207	5.69118	1.22	746	452		54.3		136	5.04	101.6					66	66	0.98	16.8	28.2	22	75	103	63	34.7209	No	No
alive	30	M	70	170	17.26	91.6	4.9	2.8	0.5	0.2	15.81	0.85	0.49	0.08	0.03	5.64	45.8	15.2	27	33.2	13.3	11	201	18.6	1.03	505	424		262.7	3.08	139	4.36	103.7	8				94	66		23.6	34.3	26	131	117	63	24.2215	No	No
dead	88	M	90	175	4.83	66.3	25.7	7.2	0	0.2	3.2	1.24	0.35	0	0.01	5.47	52.7	16.6	30.3	31.5	13.3	11.4	84	2.58065	1.16	946	351		31.8		137	4.21	99.7		262		105	104	105	0.56	21.2	32.7	20	92	150	67	29.3878	No	No
alive	34	M	74	174	11.18	76.7	17.2	4.6	0	0.2	8.58	1.92	0.51	0	0.02	5.78	51.8	17.2	29.8	33.2	12.6	10.6	309	4.46875	0.94	1105	385	918	155.2		143	5.34	103.6					39	40	0.69	26.5	36.9	18	92	123	77	24.4418	No	No
alive	27	F	88	151	6.21	68.8	23.2	7.2	0.3	0.5	4.27	1.44	0.45	0.02	0.03	4.2	40.6	13.7	32.6	33.7	14.1	11	201	2.96528	1.13	3443	828		40.8	2.06	138	4.37	108.3	7.7			215	487	616	0.49	20.2	36	18	118	144	91	38.5948	No	No
alive	32	M	72	163	14.6	91	5.9	1.8	0	0.2	13.28	0.86	0.27	0	0.03	5.77	47.8	15.6	27	32.6	13.5	8.6	319	15.4419	0.68	612	467		216.8	0.12	140	4.97	104.9	8.9	159			94	35	0.37	21.5	31.8	20	85	115	85	27.0993	No	No
dead	39	M	80	172	8.77	83.7	9.4	5.5	0	0.3	7.34	0.82	0.48	0	0.03	5.77	52	17.5	30.3	33.7	13.7	9.9	176	8.95122	1.06	671	317	919	162.1	0.09	137	4.56	97.6	8.5	98			65	58	0.46	20.8	30.6	20	93	132	86	27.0416	No	No
alive	26	F	96	166	8.93	88.9	9.2	1.9	0	0	7.94	0.82	0.17	0	0	4.13	36.3	12.1	29.3	33.3	14.5	10.8	277	9.68293	0.83	1117	259		117.5		141	4.71	108.5					11	20	0.35	16.1	29.2	18	106	106	63	34.8381	No	No
alive	33	M	103	190	5.41	63.2	22.9	5.5	7.8	0.6	3.42	1.24	0.3	0.42	0.03	5.41	48.1	16.3	30.1	33.9	12.6	8.7	275	2.75806	1.13		579		240.1									101	89	0.44	18	24	24	75	127	75	28.5319	No	No
alive	32	M	83	179	5.34	76.2	17.8	5.8	0	0.2	4.07	0.95	0.31	0	0.01	5.53	48.6	16.9	30.6	34.8	12.5	10.8	116	4.28421	1.1	420	509		97.1	0.29	136	4.19	98.8	8.1			65	46	44	0.57	20	32	20	130	143	89	25.9043	No	No
alive	29	F	80	165	9.6	72.9	22.8	3.9	0.1	0.3	7	2.19	0.37	0.01	0.03	5.54	46.6	15.4	27.8	33	13.2	9.9	205	3.19635	0.77	1217	363		244.4	0.9	138	3.59	101	9.1			77	17	21	0.5	18.3	23.7	20	110	121	77	29.3848	No	No
alive	25	F	95	163	6.76	69.9	22.8	7.1	0.1	0.1	4.72	1.54	0.48	0.01	0.01	5.11	44.6	14.6	28.6	32.7	13.2	12.3	219	3.06494	0.63	582	449		84.9	0.06	141	4.05	107.2	8.5	108			105	111	0.4	19.8	35.1	22	80	107	63	35.756	No	No
dead	99	M	45	160	6.94	65.7	22.6	9.9	0.9	0.6	4.56	1.57	0.69	0.06	0.04	4.28	39.8	12.7	29.7	31.9	14.6	9.1	243	2.90446	0.71	1559	247		8.5		137	4.93	100.9		88			22	28	0.41	22.8	37.1	18	85	138	52	17.5781	No	yes
alive	47	M	110	180	8.42	89.8	5.2	5	0	0	7.56	0.44	0.42	0	0	6.15	47.6	16	26	33.6	14.9	11	195	17.1818	1.46	266	372		123.6	0.35											19.4	27.9	20	99	160	93	33.9506	No	No
alive	34	M	90	173	33.25	74.7	11.1	7.2	0.1	0.7	24.87	3.68	2.4	0.02	0.23	5.74	50.9	16.8	29.3	33	15.8	10.9	313	6.75815	1.52	522	388		54.6	0.17	141	4.7	104.3	8.1			76	87	63	0.9	19.1	30.2	24	120	121	90	30.0712	No	No
dead	88	M	45	170	4.01	68.9	15.7	13.2	1.5	0.5	2.76	0.63	0.53	0.06	0.02	2.78	24.7	8.5	30.6	34.4	13.1	8	300	4.38095	0.85	1330	170		110.9		121	4.76	90.4	8.2	103			24	36	0.24	20.6	29	19	79	152	81	15.5709	No	No
alive	26	F	65	170	17.71	80.8	9.2	5.6	2.9	0.5	14.31	1.63	0.99	0.52	0.09	4.07	33.9	11.8	29	34.8	13.2	10.7	247	8.77914	2.14	1112	341		14.4	0.92	140	3.52	106.8	8.4	114		86	9	15	1.34	17.4	26.4	20	148	120	81	22.4913	No	No
alive	51	M	74	164	4.63	70.4	21.2	8	0.4	0	3.26	0.98	0.37	0.02	0	5.21	44.8	15.7	30.1	35	14.1	9.2	145	3.32653	0.76	990	479				144	4.42	106.4	8.5						0.52	21	31.3	25	127	127	81	27.5134	No	No
alive	50	M	79	170	6.1	86	10.3	3.4	0	0	5.24	0.63	0.21	0	0	5	46.1	15.6	31.2	33.8	11.9	10.1	168	8.31746	0.79	621	336		154.6		135	3.98	99.4	8.2				45	41	0.59	19.8	29.2	24	95	115	64	27.3356	No	No
alive	91	M	55	163	5.79	75.3	15	9	0	0	4.36	0.87	0.52	0	0	4.26	39.2	13.1	30.8	33.4	13.4	9.6	180	5.01149	1.04	1262	341				136	4.87						44	91	0.3	20.6	30.4	18	80	130	72	20.7008	No	No
dead	36	M	90	176	11.96	92.3	3	3.7	0	0.2	11.04	0.36	0.44	0	0.02	5.12	48.1	15.7	30.7	32.6	14.6	10.1	314	30.6667	0.85	585	593	2276	133.7	0.3	143	5.28	106.2	8			111	44	22	0.42	21.4	30.6	21	98	121	72	29.0548	No	No
alive	45	M	86	166	20.76	92.4	2.5	3.1	0	0.3	19.18	0.52	0.65	0	0.06	6.03	50.3	16.6	27.5	33	14.4	10.7	343	36.8846	0.75	903	726		130.2	0.06	136	4.97	100.2	8.9	194			46	35	0.51	22.4	31.3	19	91	141	87	31.2092	No	No
alive	41	M	80	168	6.99	83	10.3	6.2	0	0.1	5.8	0.72	0.43	0	0.01	4.5	41	13.5	30	32.9	14.2	10.5	152	8.05556	8.83	899	491	1674	111.4		141	4.59	97.2		97			11	21	0.49	24.8	30.1	18	99	152	80	28.3447	No	yes
alive	65	M	85	175	13.03	86.5	8	4.8	0	0.2	11.27	1.04	0.63	0	0.02	6.24	36.1	11.4	18.3	31.6	17.3		237	10.8365	1.3	562	360		205.5	0.05	133	3.78	104	8.6				60	46	1.11	22.8	32.7	20	82	105	62	27.7551	No	No
alive	82	M	82	160	8.89	90.6	6.3	3	0	0.1	8.05	0.56	0.27	0	0.01	4.81	43.3	15.7	32.6	36.3	12.2	9.8	230	14.375	1	2547	284		102.2	0.35	135	4.28	103.5	8.8	134			98	81	1	17.5	24.3	22	122	138	74	32.0312	No	No
dead	67	F	100	106.5																																					8.8	34.1	16	65	48	38	88.1659	No	No
dead	44	M	56	161	6.95	82.9	9.2	7.6	0	0	5.76	0.64	0.53	0	0	5.26	47.6	15.7	29.8	33	13.1	10.9	289	9	6.3	1096	450		28.1	9.6	136	4.56	108.2	7.4			129	15	20	0.11	11.5	23.7	20	85	117	76	21.6041	No	No
dead	32	M	109	182	8.23	85.3	8.4	5.8	0	0.1	7.02	0.69	0.48	0	0.01	5.13	43.3	14.3	27.9	33	12.7	10.3	183	10.1739	0.9	607	548	647	137.8	0.97	141	4.59	100.7	8.2			130	57	31	0.5	19.4	28.5	22	115	102	58	32.9067	No	No
dead	69	M	72	168	7.29	68.7	15.4	7.5	7.4	1	5.01	1.12	0.55	0.54	0.07	3.62	34.7	11.3	31.2	32.6	13.6	10.7	349	4.47321	1.7	1882	241		91.4	1.27	133	4.88	106	8.3	114		108	35	15	0.21	14.5	21.9	20	4	97	60	25.5102	yes	No
alive	69	M	70	160	8.2	79.5	12.8	7.1	0.4	0.2	6.52	1.05	0.58	0.03	0.02	5.25	46.8	15.7	29.9	33.5	14.9	9.6	284	6.20952	1.05	8300	336		47.7	0.08	139	4.68	102.4	8.2			68	58	28	0.68	21.2	29.7	20	94	122	70	27.3438	No	No
alive	63	M	72	170	16.34	88.9	5	4.1	0	0.2	14.51	0.82	0.67	0	0.04	5.42	50.5	17.2	31.7	34.1	13	10.4	178	17.6951	1.17	1068	578		302.7	0.28	142	4.62	106.1	7.6			84	47	42	1.44	16.6	26.4	23	80	116	66	24.9135	No	No
dead	62	M	69	170	4.54	82.1	10.6	2.9	0	0.2	3.73	0.48	0.13	0	0.01	3.92	37.9	12.7	32.4	33.5	13.6	10.2	217	7.77083	7.14	2311	691		345	10.4	132	5.25	95.7	7.1	387			41	66	0.42	22.7	31.6	16	79	201	92	23.8754	No	No
alive	62	M	70	162	8.95	77.8	12.2	8.2	0.4	0.1	6.96	1.09	0.73	0.04	0.01	5.08	46.2	16.2	31.9	35.1	14.5	11.3	170	6.38532	0.93	13554	547		113.5		136	4.4	104.4	8.4			83	97	66	0.94	17.3	23.7	32	136	205	91	26.6728	No	No
dead	60	M	60	160	10.07	88.5	6.9	2.1	0.6	0.2	8.92	0.69	0.21	0.06	0.02	4.52	38.3	12.5	27.7	32.6	14.5	10.9	208	12.9275	1.41	17015	666		281.7	0.27	145	4.75	109.8	8.2	99			161	138	0.78	18.6	27.7	27	104	159	108	23.4375	No	No
alive	59	M	58	177	14.33	91	6.1	2.4	0.3	0.2	13.04	0.87	0.35	0.04	0.03	4.95	43.5	14.9	30.1	34.3	13.9	9.4	382	14.9885	1.54	1523	666		334.3		145	4.38	108.2	7.8				59	56	0.83	16.7	23.2	20	82	110	65	18.5132	No	No
alive	58	M	85	175	17.63	89.4	6	2	0.3	0.4	15.77	1.05	0.36	0.05	0.07	5.41	46.8	15.5	28.7	33.1	13.7	9.8	299	15.019	2.21	818	759	1788	538.1	1.24	138	4.16	96.4	8.2			172	36	55	0.79	16.9	29.4	20	96	116	72	27.7551	No	No
alive	56	M	75	170	8.56	70.9	23.9	4.9	0	0.1	6.06	2.05	0.42	0	0.01	6.1	54.2	17.8	29.2	32.8	12.7	9.9	161	2.9561	0.82	690	357		167.4		132	5.21	99.1		102			69	57	0.54	18.6	27.4	20	80	118	68	25.9516	No	No
dead	54	M	85	173	7.68	85	9.5	4.9	0	0.1	6.52	0.73	0.38	0	0.01	5.5	49	16.8	30.5	34.3	12.8	9.7	168	8.93151	0.7	438	381	2495	184.7		134	4.31	98.6	7				48	54	0.57	20.6	29.4	23	95	111	74	28.4005	No	No
dead	70	M	89	169	18.08	90.4	4.5	3.4	0	0.2	16.34	0.81	0.62	0	0.04	5.57	46.1	14.9	26.8	32.3	14.5	10.9	357	20.1728	2.02	2932	673			4.88	136	5.2	97.8	8.2	312						9.9	20.9	20	150	151	74	31.1614	No	No
dead	69	M	74	172	5.81	59.2	33	6.9	0	0.2	3.44	1.92	0.4	0	0.01	5.2	43.3	14.8	28.5	34.2	12.5	9.9	182	1.79167	1.64	329	302		27.1	5.28	141	5.81	106.4	8.2	123			11	27	0.36	14.3	23.1	20	81	141	81	25.0135	No	No
alive	55	M	82	160	6.54	61.4	32	6.1	0	0.2	4.02	2.09	0.4	0	0.01	4.74	41.5	14.3	30.2	34.5	11.8	10.2	197	1.92344	0.99	193	319		59.2									74	92	0.31	19.1	28.7	22	103	137	67	32.0312	No	No
alive	75	M	70	180	10.38	76.6	4.7	5.6	0.1	0.7	7.95	0.49	0.58	0.01	0.07	3.75	38.3	12.1	32.3	31.6	15.4	12.5	332	16.2245	1.19	4332	688	3311	127.4		134	3.9	100.9					197	106	1.86	17.8	28.3	20	83	118	58	21.6049	No	No
dead	71	M	70	170	3.52	59.9	29.3	10.8	0	0	2.11	1.03	0.38	0	0	4.64	42.4	13.5	29.1	31.8	12.5	9.8	133	2.04854	1.21	749	373		212.8									29	61	0.38	19.8	31.3	18	76	98	56	24.2215	No	No
alive	77	M	70	170	17.32	86.4	5.9	5.3	0.3	0.3	14.96	1.02	0.92	0.06	0.05	5.38	46.1	15.4	28.6	33.4	13.1	10.3	298	14.6667	0.86	11.65	498		127.7	4.47	144	4.26	109.2	9.1	97			63	40	1.39	16.5	22.7	18	95	131	78	24.2215	No	No
alive	71	M	80	172	24.9	93.3	3.1	1.5	0	0.1	23.21	0.78	0.38	0.01	0.03	5.39	45.2	15.1	28	33.4	13.1	9.6	444	29.7564	1.1	904	364		78.1		133	4.97	103.2	8			133	78	68	1.04	15.2	23.8	21	103	132	78	27.0416	No	No
alive	63	M	78	170	9.02	87.7	8.5	3.3	0	0.1	7.9	0.77	0.3	0	0.01	5.17	47.2	16.1	31.1	34.1	12.8	10.9	178	10.2597	0.96	904	840	6230	245.2	0.17	136	4.33	97.7	7.7		2.1	108	74	98	0.81	24.8	33.4	19	66	133	76	26.9896	No	No
alive	59	M	80	165	8.77	79.9	14.3	5	0	0.1	7.01	1.25	0.44	0	0.01	5.42	47.4	16.1	29.7	34	13.5	10.6	292	5.608	1.17	858	380		312.6		139	4.25	98.6					47	58	1.18	23.8	32	18	88	128	72	29.3848	No	No
alive	58	M	80	174	14.37	72.6	12.9	8.5	0.2	0.5	10.44	1.85	1.22	0.03	0.07	5.97	51.9	16.7	28	32.2	13.4	8.4	453	5.64324	1.06	302	189		19.5									48	25	0.94	24.9	37.8	20	81	129	85	26.4236	No	No
alive	47	M	94	182	3.11	77.5	17.4	4.8	0	0.3	2.41	0.54	0.15	0	0.01	5.49	34	10	18.2	29.4	21.1		230	4.46296	1.11	1234	666		152.3		130	3.4	92		101			41	93	0.37	22.8	33.2	18	92	126	69	28.3782	No	No
alive	54	M	84	166	5.2	71.7	17.9	10.2	0	0.2	3.73	0.93	0.53	0	0.01	6.73	54.9	19.1	28.4	34.8	14.6	11.3	203	4.01075	0.78	310	333		54.07								91	106	71	0.63	20.3	31.3	18	94	148	91	30.4834	No	No
alive	60	M	82	159	11.77	93.7	4.1	1.5	0.6	0.1	11.03	0.48	0.18	0.07	0.01	5.4	44.8	15.5	28.7	34.6	13.6	11.7	219	22.9792	0.92	603	376		281.1	0.38	137	4.6	99.8	8				100	36	0.97	20	31.8	22	87	138	87	32.4354	No	No
alive	55	M	68	168	10.52	75.5	13.3	10.1	1	0.1	7.94	1.4	1.06	0.11	0.01	5.63	48.7	16.6	29.5	34.1	13.7	9.9	255	5.67143	0.77	1750															22.2	32.2	18	70	100	64	24.093	No	No
alive	70	M	90	169	12.73	86.4	6.5	5.8	0.1	0.1	11	0.83	0.74	0.01	0.01	5.76	47.8	16	27.8	33.5	13.4	9.6	420	13.253	1.1	948	297		52.5		137	4.96	102.9					35	25	0.35	19.4	28	20	87	121	61	31.5115	No	No
alive	67	M	85	165	5.76	80.2	16.5	3.1	0	0.2	4.62	0.95	0.18	0	0.01	4.62	40.8	13.8	29.9	33.8	13.6	10.4	243	4.86316		670	298		77.3		134	4.23	101.5		155		58	30	45	0.28	18.9	25.1	20	84	130	68	31.2213	No	No
dead	67	M	60	160	16.11	90.3	5	4.5	0	0.2	14.55	0.81	0.72	0	0.03	4.78	41.1	13	27.2	31.6	16.5		115	17.963	13.7	6731	841		53	22.26	153	7.06	109.5	6.4				74	34	0.46	18.4	39.5	18	88	126	71	23.4375	No	No
dead	62	M	78	172	12.08	85.7	7.5	5.6	0	0.3	10.35	0.9	0.68	0	0.04	5.09	45.6	15.2	29.9	33.3	15	10.8	227	11.5	1.56	1436	1125		394.5	0.6	142	5.21	100.9	8				55	86	0.33	20.3	34.3	17	81	107	74	26.3656	No	No
dead	54	M	62	160	4.16	79.8	13	7	0	0	3.32	0.54	0.29	0	0	5.84	50.9	17.5	30	34.4	13.8	9.9	196	6.14815	0.95	1107	939	3787	123.5		136	4.75	98.3	7.6		2.4		80	124	0.46	20.1	33	20	86	83	53	24.2188	No	No
dead	50	M	68	158	13.46	95.1	4	0.8	0	0.1	12.79	0.54	0.11	0	0.02	4.76	42	13.7	28.8	32.6	13.1	10	207	23.6852	1.62	1060	717		68.4	0.62	146	5.15	108.6	8.2	125			29	51	0.6	17	28	48	96	115	74	27.2392	No	No
alive	48	M	90	158	6.02	78.7	18.6	2.2	0	0.2	4.74	1.12	0.13	0	0.01	5.16	46.5	16	31	34.4	12.9	9.9	139	4.23214	1.14	260	295		15	0.92	141	4.57	104.3	7.7	140			72	69	0.56	21	32	18	89	109	91	36.0519	No	No
alive	48	M	92	172	6.83	64.5	15.7	15.4	3.4	0.6	4.41	1.07	1.05	0.23	0.04	5.81	50.6	16.7	28.7	33	12.5	10.1	272	4.1215	1.09	370	385		86.8						113			220	264	0.48	20	30	19	96	154	97	31.0979	No	No
alive	87	M	70	160	9.42	76.6	2.7	19.4	0.1	0.2	7.22	0.25	1.83	0.01	0.02	3.96	37.5	12.4	31.3	33.1	14.4	13.4	46	28.88	0.91	639	326	1400	142.2		138	4.19	103.6		204	2.9	56	29	20	0.83	20.3	32.7	20	94	150	91	27.3438	No	No
dead	89	M	64	167	6.6	72.5	12.3	10.2	3.6	0.9	4.79	0.81	0.67	0.24	0.06	3.78	38.3	11.8	31.2	30.8	13.9	11.4	71	5.91358	1.12	1378	302		10.8		139	4.39	106.1		109			12	29	1.47	22.8	29.7	20	79	175	108	22.9481	No	No
alive	47	M	93	178	13.75	88.5	5.7	4.7	0.4	0.7	12.18	0.78	0.65	0.05	0.09	6.71	54.9	18	26.8	32.8	17.7	10	269	15.6154	1	250	541	1513	56.3		141	4.55	101	8.9			68	46	41	0.44	22.8	33.5	26	106	116	74	29.3524	No	No
alive	89	M	62	160	3.51	60.3	24.5	11.7	2.6	0.6	2.12	0.86	0.41	0.09	0.02	3.71	36.2	11.4	30.7	31.5	13.6	10.8	151	2.46512	1.37	35017	250		17.5		142	5.41	114.9					7	17	0.45	17.2	32.7	20	88	142	68	24.2188	No	No
dead	88	M	73	165	11.69	87	6.2	5.6	0.1	0.4	10.18	0.72	0.65	0.01	0.05	5.76	48	16.1	28	33.5	15.4	9.9	249	14.1389	2.1	1359	195		337.8		139	4.84						16	17	0.94	17.4	22.3	19	87	154	77	26.8136	No	No
alive	69	M	70	163	15.94	91.6	3.1	2.6	0.3	0.3	14.61	0.49	0.42	0.04	0.04	4.26	37.8	12.5	29.3	33.1	14.8	11.4	222	29.8163	1.43	3043	523		385.9	6.02	131	4.77	95.8	7.6	495			19	25	0.3	14.7	23.4	19	67	111	65	26.3465	No	No
dead	89	M	60	165	3.51	63.5	23.6	12	0.3	0.3	2.23	0.83	0.42	0.01	0.01	4.89	40.8	13.6	27.8	33.3	15.1	12.3	129	2.68675	1.31	2023	300		125.8		138	4.66	103.3	8.4	131			54	66	0.47	18.4	29.1	20	99	119	79	22.0386	No	No
alive	74	M	70	167	16.66	75.6	11.9	10.1	0.1	0.4	12.6	1.98	1.68	0.02	0.06	4.33	38.4	11.8	27.3	30.7	18.3	9.5	325	6.36364	2.7	38	196		280.9		150	4.04	107.9	9	92			30	40	0.37	23.9	33.6	20	67	155	56	25.0995	No	No
alive	65	M	76	168	10.83	80.4	13.1	5.9	0.6	0	8.7	1.42	0.64	0.07	0	5.66	50.6	17.2	30.4	34	13.8	9.9	184	6.12676	1.1	277	300		263.6		135	5.1	97.2								21.1	29.9	22	71	135	83	26.9274	No	No
dead	58	M	75	175	23.93	85.1	6.1	5.3	0.3	0.4	20.39	1.45	1.27	0.07	0.09	1.84	15	3.7	20.1	24.7	21			14.0621	1.5	532	221	200	197	0.52	136	3.94	104.1	7.5	152		105	48	24	0.79	22.6	27.6	18	100	107	67	24.4898	No	No
dead	57	M	68	173	9.76	90.3	6.9	2.6	0	0.2	8.82	0.67	0.25	0	0.02	4.9	44	14.5	29.6	33	13.4	10.9	169	13.1642	2.23	1308	428			2.03	136	5.06	96.8	7.7	154			69	73	1.18	20.9	30.7	34	110	118	76	22.7204	No	No
alive	57	M	80	160	6.86	90.2	4.5	5	0	0.3	6.19	0.31	0.34	0	0.02	6.19	56.5	17.7	28.6	31.3	19.9		89	19.9677	1.33	3385	739		37		139	4.71	101		291			13	32	1.51	17.7	30.5	19	105	115	74	31.25	No	No
dead	54	M	87	172	8.56	81.8	12.9	5.3	0	0	7.01	1.1	0.45	0	0	4.69	36.2	12.4	26.4	34.3	13.5	12.1	195	6.37273	3.24	1940	411	1522	79.3	4.73	133	4.44	98.6	8.1	255		108	17	56	0.35	16.8	25.8	18	72	185	95	29.4078	No	No
alive	52	M	80	165	11.46	81.6	10.2	5.8	0.3	0.2	9.34	1.17	0.67	0.04	0.02	4.78	42.7	14.5	30.3	34	13.1	9.3	512	7.98291	0.84	1374	437	2816	225.2	0.31	138	4.62	98.9					106	94	0.69	21.5	29.4	22	82	137	64	29.3848	No	No
alive	58	M	70	165	10.72	82.2	11.9	5.7	0	0.2	8.81	1.28	0.61	0	0.02	4.74	42.3	14.6	30.8	34.5	12.5	9.6	262	6.88281	0.72	513	305		129.2		131	4.53	96.1		106		87	57	37	0.9	20.9	29.1	18	70	131	67	25.7117	No	No
alive	59	M	63	163	8.81	73.2	17.1	9.4	0	0.3	6.44	1.51	0.83	0	0.03	5.1	45.2	15.6	30.6	34.5	13.3	12.2	198	4.2649	1.11	440	474		66.8	0.11	135	4.7	93.6	8.7				53	83	0.63	16.1	22.3	21	106	174	89	23.7118	No	No
dead	88	M	60	170	8.6	89.7	6.5	3.1	0	0.1	7.71	0.56	0.27	0	0.01	3.94	36.1	12.3	31.2	34.1	15.3	10.2	183	13.7679	1.79	1209	517	1318	118.3		148	5.09						31	65	0.66	13.7	24.3	21	75	156	85	20.7612	No	No
alive	54	M	70	170	10.35	83.7	11.6	4.5	0.1	0.1	8.66	1.2	0.47	0.01	0.01	5.68	47.6	16.5	29	34.7	13.2	10.1	175	7.21667	0.65		327		161.4												21.3	32.3	21	102	150	78	24.2215	No	No
dead	59	M	80	175	12.5	88.7	3.5	3.1	0.1	0.2	11.09	0.44	0.39	0.01	0.02	4.9	42.1	14.9	30.4	35.4	13.6	9.8	399	25.2045	0.72	6174	709	4969		0.79	143	4.42	105.8	8.1		2.7	279	170	81	3.16	15.6	22.3	22	95	93	53	26.1224	No	No
alive	89	M	50	166	8.67	87.8	8	3.5	0	0.1	7.62	0.69	0.3	0	0.01	4.74	41	14.3	30.2	34.9	13.9	9.8	161	11.0435	0.94	551	343		163.6		130	3.71	97		130			15	42	0.55	21.5	24.2	25	95	86	58	18.1449	No	No
dead	90	M	75	167	14.65	91	3.7	4.8	0.3	0.2	13.33	0.54	0.7	0.05	0.03	4.91	46.1	15.1	30.8	32.8	14.3	11.3	190	24.6852	3.14	4048	684		57.6		137	5.08	94.8	8			98	110	417	0.97	15.6	27.4	20	82	80	49	26.8923	yes	No
alive	87	M	75	165	6.56	83	11.6	4.4	0	0.2	5.45	0.76	0.29	0	0.01	3.84	36.3	12.2	31.8	33.6	12.3	9	198	7.17105	0.79	462	355		57.4		140	3.86	105.1					71	84	0.38	21.7	33.3	22	60	119	57	27.5482	No	No
alive	66	M	60	165	20.49	90.5	3.5	5.9	0	0.1	18.54	0.72	1.2	0	0.03	3.53	34.2	10.9	30.9	31.9	15	13	59	25.75	1.03	38250	698		28		147	4.93	107.5	7.8				31	32	2.42	15.1	17.9	26	120	110	65	22.0386	No	No
dead	87	M	65	170	3.43	79.6	16.3	2.9	0	0	2.73	0.56	0.1	0	0	2.88	32.5	10.8	37.5	33.2	14.2	10.6	71	4.875	2.15	1492	288	883	65.1	0.75	138	4.42	109.9	8.1	153			31	52	0.31	7.4	15.6	24	92	115	80	22.4913	No	No
dead	86	M	70	165	19.83	87.9	10.3	0.9	0	0.3	17.44	2.05	0.17	0	0.05	4.78	44.3	14.5	30.3	32.7	14.1	9.9	464	8.50732	1.17	1441	412		338.2	0.73	138	4.79	104.1	7.7				144	163		18	27.6	18	50	125	65	25.7117	No	No
dead	49	M	84	175	5.9	81	12	6.6	0.2	0.2	4.78	0.71	0.39	0.01	0.01	5.7	45.1	15.8	27.7	35	12.7	10.6	373	6.73239	1.78	3363	751		318.4	1.31	124	4.3	78	7.7	128		75	15	37	0.94	26.8	34.5	16	130	87	54	27.4286	No	No
alive	43	M	62	170	14.85	96.2	1.9	1.1	0	0.1	14.3	0.28	0.16	0	0.01	2.94	24.7	8.5	28.9	34.4	12.7	10.9	207	51.0714	14.74		740		117.5	8.33	116	7.34	84	4.9	85		131	82	201	0.23	6.5	14.5	18	102	143	79	21.4533	No	No
dead	74	M	80	170	6.1	73.8	17.5	8.5	0	0.2	4.5	1.07	0.52	0	0.01	6.55	52	17.7	27	34	16.4	11	125	4.20561	2.32	290	295		109		136	4.44	97.6					28	37		15.8	26.8	16	66	83	42	27.6817	No	No
dead	88	M	70	165	10.95	88.8	8.3	2.7	0.1	0.1	9.72	0.91	0.3	0.01	0.01	4.73	42.7	13.6	28.8	31.9	15.9	9.9	203	10.6813	0.92				94.4	0.35	150	4.17	111.3					31	37	0.5	18.5	29	20	101	131	58	25.7117	No	No
alive	90	M	60	160	7.47	91.3	3.2	2.3	3.1	0.1	6.82	0.24	0.17	0.23	0.01	4.57	39.5	12.7	27.8	32.2	14.2	9.3	265	28.4167	1.03	1428	289		23.5	3.26	126	4.72	95					81	106	0.47	17.3	28.6	20	102	148	87	23.4375	No	yes
dead	89	M	75	156	4.94	67.8	21.3	10.7	0	0.2	3.35	1.05	0.53	0	0.01	4.95	43.4	15.6	31.5	35.9	14.1	9.2	167	3.19048	0.81	980	326	8.84	114.7		139	4.15	96.9	8.3			10	27	50	0.58	22.4	29.9	18	85	127	70	30.8185	No	No
alive	73	M	70	165	6.57	85	11	3.5	0.2	0.3	5.59	0.72	0.23	0.01	0.02	4.58	42.5	14.9	32.5	35.1	13.1	9.1	347	7.76389	0.91	1505	423		243.7		139	5.1	101.5					23	31	0.45	18.9	27.9	18	95	148	81	25.7117	No	No
dead	60	M	42	170																					0.63		236		265.8		138	4.07									21.9	31.5	15	98	113	84	14.5329	No	No
alive	53	M	74	168	5.43	78	14	7.4	0	0.2	4.24	0.76	0.4	0	0.01	5.89	50.1	17.1	29	34.1	12.5	10.1	179	5.57895	0.75	1022	352	416	61.7						104			46	37	0.54	23.1	34.8	24	124	122	65	26.2188	No	No
dead	87	M	85	175	10.41	93.7	4.2	1.8	0.1	0.2	9.75	0.44	0.19	0.01	0.02	5.59	46.7	15.1	27	32.3	15.1	10.6	168	22.1591	1.17	925	591		277.6		140	4.56	102.7					23	38	0.82	17.3	26.6	20	55	118	56	27.7551	No	No
dead	69	M	82	170	6.03	81.4	12.6	6	0	0	4.91	0.76	0.36	0	0	5.46	49.6	17.6	32.2	35.5	13	11.8	93	6.46053	1.03	720	420		164.2	0.46	137	3.76	99.3	8.9				55	69	0.51	20.5	32.6	12	85	109	62	28.3737	No	No
dead	87	M	55	165	15.88	92.8	4.7	0.8	0	0.1	14.74	0.75	0.12	0	0.02	4.23	38.8	12.2	28.8	31.4	14.4	9.5	260	19.6533	0.78	1191	386		120.6						132			28	40	0.26	19.2	28.3	18	88	110	70	20.202	No	No
alive	90	M	54	160	4.45	74	17.5	6.1	0.2	0.4	3.29	0.78	0.27	0.01	0.02	4.24	36.5	12.2	28.8	33.4	14.4	8.6	354	4.21795	0.88	1156	211		63						96			20	27	0.43	18.1	21.7	19	73	107	71	21.0938	No	No
dead	93	M	82	160	7	86.4	9.4	4	0.1	0.1	6.04	0.66	0.28	0.01	0.01	5.87	55.3	18.6	31.7	33.6	13.3	9.7	154	9.15152	1.64	933	252		165.7		138	4.15	98.6					27	35		21.5	30.7	18	82	120	60	32.0312	No	No
dead	88	M	76	152	5.82	89	7.6	2.2	0	0.3	5.18	0.44	0.13	0	0.02	6.46	55.5	19	29.4	34.2	17.6	10.5	265	11.7727	2.52	2337	479				133	6.38	97.5					34	40	1.31	12.4	22	19	78	112	64	32.8947	No	No
alive	44	M	84	180	8.22	75.8	16.2	7.7	0.2	0.1	6.23	1.33	0.63	0.02	0.01	3.58	32.7	10.5	29.3	32.1	14.1	9.4	282	4.68421	0.71	1840	326		98.2	0.09	140	3.8	103.2	8.3							23	34	16	78	108	65	25.9259	No	No
alive	49	M	56	157	14.39	71.9	17.6	8.2	1.3	0.6	10.36	2.53	1.18	0.18	0.08	4.04	32.9	11.1	27.5	33.7	12.4	10.4	367	4.09486	1.3	616	308	1677	109.8		124	5.05	92.1		423		289	31	44	0.48	21.3	33.6	20	94	148	97	22.719	No	No
alive	41	M	73	169	6.94	85.9	8.2	5.2	0	0.1	5.96	0.57	0.36	0	0.01	5.91	49.5	17	28.8	34.3	12.4	10.5	148	10.4561	1.16	455	433		251.1		142	3.88	102.6	8.5	108			63	72	0.83	19.8	29	21	122	156	72	25.5593	No	No
alive	47	M	119	168	10.09	84.9	11.6	2.8	0.1	0.1	8.57	1.17	0.28	0.01	0.01	5.75	51.5	16.8	29.2	32.6	14.7	10.1	278	7.32479	0.77	1473	451		363.9	0.21	140	4.45	97.8	9				37	29	0.72	24.9	36.9	26	88	133	83	42.1627	No	No
alive	40	M	65	155	6.62	63.3	24.2	12.1	0.2	0.2	4.2	1.6	0.8	0.01	0.01	5.67	45.8	15	26.5	32.8	13	9.9	273	2.625	0.85	510	487		33									63	45	0.63	19.4	28.3	18	72	131	71	27.0552	No	No
alive	59	M	90	170	4.87	50.9	39	9.9	0	0.2	2.48	1.9	0.48	0	0.01	5.69	50.8	16.3	28.6	32.1	13.8	10.9	156	1.30526		363	175		37.7									31	26	0.3	23.7	37.6	22	86	112	68	31.1419	No	No
dead	91	M	70	167	11.12	92.7	4	2.8	0	0.1	10.31	0.44	0.31	0	0.01	3.71	36.6	12.3	33.2	33.6	12.3	9.9	167	23.4318	1.2	103048	537		21.4		135	4.34	98					32	45	0.58	20.7	30.7	25	89	126	60	25.0995	No	No
dead	73	M	109	166	5.82	64.2	23.9	10.1	0	0.3	3.73	1.39	0.59	0	0.02	6.37	55.6	17.7	27.8	31.8	14.9	10.6	162	2.68345	1.45	728	509				135	5.04	104.6	9	147						13.5	19.6	18	96	144	80	39.5558	No	No
dead	70	M	72	169	9.71	95.1	3.1	1.3	0	0.1	9.23	0.3	0.13	0	0.01	4.35	35.3	11.7	26.9	33.1	13.7	9.2	292	30.7667	1.05	1622	347			2.3	136	3.21	102.3	7.3			250	48	52	0.45	19.8	36.6	24	78	138	78	25.2092	No	No
alive	66	M	60	160	14.72	91.9	5.4	2.5	0.1	0.1	13.54	0.79	0.37	0.01	0.01	4.66	39.8	13.3	28.5	33.4	14.6	10.4	319	17.1392	0.97	950	494		338.6	0.12											20.9	30.5	22	75	140	65	23.4375	No	No
dead	64	M	100	180	7.24	69.1	17.5	13.3	0	0.1	5	1.27	0.96	0	0.01	5.2	45.6	15.1	29	33.1	12.7	10.5	224	3.93701	1.3	535	250		122.4		140	5.2	102.4	8.6				34	20	0.39	21.4	30.5	19	97	133	92	30.8642	No	No
alive	62	M	77	167	7.49	82	9.5	8	0	0.1	6.14	0.71	0.6	0	0.01	4.91	44.6	15.4	31.4	34.5	12.6	10.1	261	8.64789	0.91	858	457		128.8		131	4.14	95.2		139			54	63	0.57	21.6	30.1	23	127	130	78	27.6095	No	No
alive	62	M	70	165	8.03	86	10.7	1.9	0	0.2	6.9	0.86	0.15	0	0.02	5.33	47.1	16.1	30.2	34.2	12.9	10.7	177	8.02326	0.92	825	463		256									82	62	0.32	17.3	25.1	21	121	133	87	25.7117	No	No
dead	64	M	74	173	18.4	79.9	10.7	8	0.2	0.4	14.71	1.96	1.47	0.03	0.08	2.11	19.6	5.9	28	30.1	15.1	9.6	519	7.5051	11.93	1836	771	591			140	6.37	98.3	8.5			97	144	56	0.81	14.4	23.1	19	100	151	71	24.7252	yes	No
alive	66	M	94	175	11.13	81.1	13.1	5	0.1	0.4	9.02	1.46	0.56	0.01	0.05	5.38	48.1	16.4	30.5	34.1	13	10.3	248	6.17808	1.27	884	293		247.9	0.17	140	4.83	102.4	9.2	109			52	51	0.41	25.3	40.1	19	100	141	61	30.6939	No	No
dead	55	M	55	167	17.82	74	19.1	6.2	0.3	0.4	13.17	3.41	1.11	0.05	0.08	5.8	48.3	15.7	27.1	32.5	17	9.9	491	3.86217	0.96	2000	746		125		142	4.46	103.1	9	99		145	182	79	1.28	21	26.7	20	74	156	91	19.721	No	No
alive	52	M	90	167	6.89	71.1	22.2	6	0	0.1	4.9	1.53	0.41	0	0.01	5.1	46.8	15.8	31	33.8	12	9.4	190	3.20261	1.22		272		98.3	0.28	138	5.33						42	32	0.39	20.2	26.9	20	92	117	72	32.2708	No	No
alive	41	M	86	172	9.69	78.9	14.2	6.9	0	0	7.64	1.38	0.67	0	0	5.36	45.8	15.8	29.5	34.5	13.5	9	189	5.53623	1.25	300	340		91.3											0.59	21.5	33	18	83	140	82	29.0698	No	No
dead	86	M	60	165	15.67	81.6	2.9	13.5	0	0.3	12.79	0.46	2.12	0	0.04	5.06	46.3	15.4	30.4	33.3	13.5	10.7	173	27.8043	1.63	3569	448		68.6		141	4.02	110.8		145			173	103	0.58	17.5	35.3	16	108	172	110	22.0386	No	No
alive	63	M	108	166	16.38	87.1	4	5.3	0.2	0.3	14.26	0.66	0.87	0.04	0.05	4.98	45.6	15.4	30.9	33.8	12.2	11.5	318	21.6061	2.08	25032	512	1462	162.1		136	5.14	101.2	8.1				16	20	0.41	15.8	23.2	25	87	128	72	39.1929	No	No
alive	73	M	86	174	9.17	62.5	24.9	10.1	0.7	0.4	5.73	2.28	0.93	0.06	0.04	5.42	49.4	15.9	29.3	32.2	14.7	9.1	262	2.51316	1.03	473	265		50		140	5.06						97	50	0.38	21.3	30.9	20	90	158	98	28.4053	No	No
dead	72	M	95	180	14.18	89.1	3.2	5.5	0.2	0.4	12.63	0.46	0.78	0.03	0.05	5.75	50.5	16.5	28.7	32.7	17	9.8	278	27.4565	3.03	61306	355		198.2	0.84	142	4.13	101.7	8.2	158			76	56		19.8	29.8	22	96	136	77	29.321	No	No
alive	72	M	62	167	12.56	82.1	7.1	7.6	0	0.2	10.31	0.89	0.96	0	0.02	4.59	39.8	13.4	29.2	33.7	13.6	9.1	713	11.5843	1.46	1222	329		222.5	0.64	134	3.98	102.8	7.9	131			47	31	0.72	27.3	47	20	92	135	82	22.231	No	No
alive	69	M	70	165	10	95.8	2.3	1.3	0	0.1	9.58	0.23	0.13	0	0.01	4.9	43.8	14.9	30.4	34	12.9	9.6	261	41.6522	1.03	866	263		202.2		133	4.82	99.5					19	31	0.55	17	26.6	18	6	133	77	25.7117	No	No
alive	61	M	77	186	12.39	86.8	6.9	4.7	0	0.2	10.76	0.86	0.58	0	0.02	4.99	44.3	14.8	29.7	33.4	12.9	9	324	12.5116	1.15	330	361		131.9	0.21	132	4.71	96.8		112			32	33	1.05	20.9	29.3	23	106	138	70	22.2569	No	No
alive	59	M	70	170	18.25	86.8	5.4	7.4	0.1	0.3	15.85	0.98	1.35	0.01	0.06	5.81	50.3	16.6	28.6	33	13.3	9.7	308	16.1735	1.45	876	415		338	0.55								126	80	1	20	31.9	20	118	134	85	24.2215	No	No
alive	58	M	75	170	10.33	79.8	16.3	2.8	0.2	0.2	8.25	1.68	0.29	0.02	0.02	4.62	42	14.8	32	35.2	14.6	10.3	313	4.91071	1.39	557	456		228.5	0.2							164	54	45	0.5	22.5	33.9	22	82	108	67	25.9516	No	No
alive	69	M	60	167	10.22	79.9	15.3	3.6	0.2	0.4	8.17	1.56	0.37	0.02	0.04	4.81	43.7	15.9	33.1	36.4	13.5	11.6	343	5.23718	0.89	825	431		187.9	0.17	138	4.58	102.7				67	186	103	0.45	22.1	31.6	19	78	112	76	21.5139	No	No
dead	88	M	80	167	9.36	89.2	4.9	5.9	0	0	8.35	0.46	0.55	0	0	3.92	34.9	11.3	28.8	32.4	14.5	12	174	18.1522	1.36	1970	260		85.9	1.18	135	3.95	101.9					40	46	0.37	17	28.9	18	94	115	65	28.6851	No	No
alive	66	M	87	176	19.11	88.5	5.5	4.6	0.2	0.2	16.93	1.05	0.87	0.04	0.03	4.08	37.3	14.1	34.6	37.8	14	10.6	360	16.1238	1.28	1089	534		200.8	2	135	4.82	96	9.2	260			24	24	0.48	15.6	24.5	21	66	95	62	28.0863	No	No
dead	66	M	87	160	4.42	73.1	16.5	9.5	0	0.2	3.23	0.73	0.42	0	0.01	5.48	47.2	16	29.2	33.9	12.5	9.5	291	4.42466	0.74	555	425	1566	128.8	0.55	137	4.33	98.4	8.1		2.9		24	34	0.35	23	32.4	20	77	107	57	33.9844	No	No
alive	62	M	70	170	12.86	91.8	4.7	3	0.2	0.3	11.81	0.61	0.38	0.02	0.04	5.29	48.5	16.6	31.4	34.2	13.4	9.3	342	19.3607	0.74	8438	656		192.6	0.1	145	4.95	105.6					54	43	0.85	19	28.9	20	77	110	59	24.2215	No	No
dead	88	M	76	160	3.05	70.4	20.7	7.9	0	0.3	2.15	0.63	0.24	0	0.01	4.07	36	12.6	31	35	13.4	9.4	113	3.4127	5.92	1678	246		38.5		135	6.78		8.8				10	16	0.47	25.3	30.9	20	89	145	65	29.6875	No	No
alive	77	M	65	167	7.67	84	12.6	2.9	0	0	6.44	0.97	0.22	0	0	5.55	33.6	9.7	17.5	28.9	21.1	9.2	315	6.63918	1.27		222		21.3		127	5.02	93.3							0.49	20	30	17	66	119	65	23.3067	No	No
dead	88	M	51	150	7.03	73.1	19.2	7.5	0.1	0.1	5.13	1.35	0.53	0.01	0.01	5.15	44.5	15.2	29.5	34.2	16.7	8.5	207	3.8	1.05	1580	271		41.4		131	4.94	91.3								20.5	28.3	26	89	123	56	22.6667	No	No
dead	92	M	65	160	9.8	92.2	3.2	4.5	0	0.1	9.04	0.31	0.44	0	0.01	4.84	43.7	14.6	30.2	33.4	14.4	9.4	248	29.1613	1.11	4578			213		149	5.33						11	23	0.43	15.7	21	20	95	148	65	25.3906	No	No
dead	94	M	75	168	8.27	82.8	8.5	7.9	0	0.1	6.85	0.7	0.65	0	0.01	4.17	42.5	13.8	33.1	32.5	14	10.1	114	9.78571	1.6	286	363	467	195.9		136	4.49	102.4	7.9				24	80	0.55	17.5	28.9	19	83	110	60	26.5731	No	No
dead	88	M	60	155	8.93	91	4	3.9	0	0.1	8.12	0.36	0.35	0	0.01	4.42	36.9	13.4	30.3	36.3	13.4	9.6	186	22.5556	0.86	2578	304				125	4.66	91.8	8.4	102						18.2	23.5	20	79	140	102	24.974	No	No
alive	73	M	67	170	10.16	89.9	6.4	3	0	0.1	9.14	0.65	0.3	0	0.01	4.94	42.8	14.9	30.2	34.8	14.1	10.1	194	14.0615	1.07	899	275		333.8		130	4.39	98.2		174		237	31	45	0.35	22.3	34.9	30	89	120	85	23.1834	No	No
alive	70	M	100	174	3.31	63.2	28.7	6.9	0.9	0.3	2.09	0.95	0.23	0.03	0.01	5.62	47.2	15.4	27.4	32.6	12.1	11.5	118	2.2	1.11	304	297		108.2		146	4.51	109.4					32	28	0.51	22	32.9	20	79	130	73	33.0295	No	No
dead	71	M	80	178	5.52	66.7	20.3	11.6	0.5	0.5	3.68	1.12	0.64	0.03	0.03	3.87	38.7	11.7	30.2	30.2	15	9.9	417	3.28571	6.59	437	203		51.9	5.36	134	5.27	95.1	9.3				9	10	0.34	23	36.1	20	62	184	79	25.2493	No	No
alive	73	M	80	164	11.34	46	37.3	13.6	0.3	0.9	5.23	4.23	1.54	0.03	0.1	6.22	54	17.8	28.6	33	16.6	9.6	263	1.23641	1.22	316	256		53.7		135	5.07	100	8.4				18	41	0.31	20.5	31.1	20	89	137	71	29.7442	No	No
alive	69	M	80	180	16.91	86.5	7.4	4.7	0.1	0.2	14.63	1.25	0.8	0.01	0.04	4.08	37.7	12.5	30.6	33.2	15	10.7	272	11.704	1.68	1980	609		353.4	3.86	137	4.39	104.5	7.5				26	57	0.41	22.7	54.8	30	139	136	93	24.6914	No	yes
alive	67	M	78	167	7.2	79.8	11.9	6.7	0.6	0.3	5.75	0.86	0.48	0.04	0.02	4.13	38.3	14.1	34.1	36.8	12.7	9.5	340	6.68605	0.84	1289	438		105.4		143	4.71	109.1				118	101	68	0.66	19.5	27.3	17	93	111	60	27.968	No	No
alive	73	M	80	160	15.07	82.1	13.9	3	0	0.2	12.37	2.1	0.45	0	0.03	5.76	47.5	16.4	28.5	34.5	13.2	11.5	169	5.89048	1.65	1812	835		147.3	1.56	137	4.28	102.1	8.5	123		69	77	131	1.63	14.4	21	22	113	137	72	31.25	No	No
dead	87	M	75	163	6.87	89.9	6.4	3.6	0.1	0	6.17	0.44	0.25	0.01	0	4.2	37.9	12.7	30.2	33.5	14.9	9.4	190	14.0227	0.98	1360	439		183.6		132	3.55	100.1	7.7	128			23	35	0.69	20.5	29.4	22	84	158	68	28.2284	No	No
alive	51	M	78	180	11.09	83.8	9.5	6	0	0.1	9.3	1.05	0.66	0	0.01	4.92	39.4	13.1	26.6	33.2	13.7	10.7	303	8.85714	1.16	190	377		264	0.53	141	4.26	104.7				71	47	54	0.46	21.3	29.8	20	81	100	59	24.0741	No	No
dead	93	M	70	167	5.39	54.3	33.2	12.1	0	0.4	2.93	1.79	0.65	0	0.02	5.58	49.7	15.9	28.5	32	17.4	10.1	133	1.63687	1.35	622	328		189.4		141	4.79	106.7		114			40	44	0.38	19.2	30.8	15	68	118	76	25.0995	No	No
dead	87	M	85	155	7.98	84.1	8.1	7.1	0	0.3	6.71	0.65	0.57	0	0.02	5.35	52.3	17.7	33.1	33.8	13.2	10.4	149	10.3231	1.47	626	745		94.3									25	62	0.53	17.3	29.1	22	57	133	70	35.3798	No	No
dead	87	M	70	163	6.57	85	9.3	5.5	0.2	0	5.59	0.61	0.36	0.01	0	3.84	35.9	11.9	31	33.1	14.4	10.2	197	9.16393	1.12		619		83.5	0.12	137	4.45	103.8		111					0.77	18.5	27.6	23	101	117	69	26.3465	No	No
dead	86	M	68	162	3.78	39.7	9.8	46	0.8	0	1.5	0.37	1.74	0.03	0	4.53	39.3	12.2	26.9	31	18.2	12.5	60	4.05405	1.78	12741	650		148	1.93	139	4.36	101.4					30	54	0.43	19.3	33.4	26	80	147	65	25.9107	No	No
dead	60	M	75	172	7.03	87.4	5.3	6.7	0	0	6.15	0.37	0.47	0	0	5.05	46	15.4	30.5	33.5	14.5	10.9	242	16.6216	0.8	406	436	2411	146.8		137	4.15	100.6	8.1	110			59	103	0.97	22.5	31.8	24	83	117	74	25.3515	No	No
dead	60	M	79	167	5.32	84	10.7	4.7	0	0	4.47	0.57	0.25	0	0	4.8	40	13.2	27.5	33	13.9	11.9	145	7.84211	0.97	1065	355	1676	127.2	3.03	139	3.9	110.5	7.4				46	46	0.49	17.2	26.7	23	63	100	59	28.3266	No	No
alive	88	M	65	167	4.87	63.8	15.2	20.4	0	0.2	3.07	0.73	0.98	0	0.01	4.73	43.5	15.2	32.1	34.9	13.7	9.8	143	4.20548	1.06	260	305		57.7		133	4.29	97.5					29	65	0.49	19.8	27.9	17	96	114	65	23.3067	No	No
alive	46	M	69	170	11.38	66.8	19	12.6	0.2	0.8	7.61	2.16	1.43	0.02	0.09	5.6	49.2	17.3	30.9	35.2	13.2	10	287	3.52315	1.54	197	318		70.3		138	4.4	101.9	9.4				34	47	0.4	20.4	31	20	100	180	133	23.8754	yes	No
dead	69	M	66	162	5.65	83.8	11.2	5	0	0	4.74	0.63	0.28	0	0	5.47	48	16.2	29.6	33.8	14.9	10.2	144	7.52381	0.94	510	441		109.4	0.07	139	3.81	99.1	8.1				33	50	0.56	21.9	30.5	18	89	81	46	25.1486	No	No
dead	86	M	70	170	7.57	69.8	15.5	13.5	0.1	0.3	5.29	1.17	1.02	0.01	0.02	5.79	49.7	17.3	29.9	34.8	12.9	10.5	197	4.52137	0.88	732	490		112.2						127			24	70	0.64	19	28.6	21	87	132	75	24.2215	No	No
alive	87	M	80	167	3.07	70.4	17.9	10.1	0.3	0.3	2.16	0.55	0.31	0.01	0.01	4.91	40.9	14.1	28.7	34.5	14.7	9.2	156	3.92727	1.66	774	268		126.2		136	5.55	101.9					17	22	0.44	16.3	23.2	24	89	125	8	28.6851	No	No
alive	61	M	80	178	13.63	84.2	10.1	4.5	0	0.2	11.47	1.38	0.62	0	0.03	5.94	50.9	18	30.3	35.4	12.6	9.6	226	8.31159	0.99	1019	370		45.6	0.06	138	5.45	100.9					62	42	1.33	21.7	29.5	21	110	116	70	25.2493	No	No
alive	64	M	80	170	10.08	84.2	6.4	9	0	0.4	8.48	0.65	0.91	0	0.04	5.72	50.4	17.7	30.9	35.1	12.9	10.6	227	13.0462	0.86	791	502										228	104	109	1.14	19.3	25.2	22	80	160	100	27.6817	No	No
alive	51	M	79	165	10.24	88.1	7.8	3.4	0	0.1	9.02	0.8	0.35	0	0.01	4.65	41.8	14.3	30.8	34.2	13.4	10.1	289	11.275	1.08	1261	425		141.9	0.25	137	3.97	102.2		131			68	55	0.45	21	27.6	21	86	143	64	29.0174	No	No
alive	51	M	78	176	9.45	92.5	3.8	2.8	0	0.1	8.74	0.36	0.26	0	0.01	5	46	15.8	31.6	34.3	13.7	10.2	186	24.2778	1.28	1239	657			1.45	143	4.16	112	7.6				24	43	0.76	20.4	30.4	23	90	115	72	25.1808	No	No
dead	48	M	62	172	7.59	87.6	3.6	8	0.1	0	6.65	0.27	0.61	0.01	0	3.28	24.6	8.5	25.9	34.6	15.7		63	24.6296	1.53	16361	399		341.9	1.15	127	5.11	106.4	7.7	538		203	32	18	1.01	16.4	28.6	20	75	150	88	20.9573	No	No
dead	81	M	57	155	5.74	79	12.7	7.7	0	0.3	4.53	0.73	0.44	0	0.02	5.18	42.5	14.7	28.4	34.6	14.2	10.7	197	6.20548	0.87	1047	365		169.4	27.26	130	4.89	100.5	6.5				24	53	0.37	19.8	28.7	28	76	116	65	23.7253	No	No
dead	81	M	60	160	20.1	94.9	3.5	1.5	0	0.1	19.06	0.71	0.3	0	0.03	3.94	36.4	11.8	29.9	32.4	14.2	10.8	307	26.8451	1.34	14.3	443		404.2									35	99	0.31	8.7	27.9	26	86	90	60	23.4375	No	No
dead	81	M	60	160	5.95	81.8	11.1	5.7	0	0.2	4.87	0.66	0.34	0	0.01	4.73	42.7	13.9	29.4	32.6	14.5	10.6	175	7.37879	1.65	3248	509		76.4		139	4.58	109.2					78	211	1.59	16.1	30.4	22	60	130	90	23.4375	No	No
dead	80	M	60	165	7.36	72.2	19.2	7.6	0	0.3	5.32	1.41	0.56	0	0.02	5.05	44.2	15.4	30.5	34.8	13.8	9.4	201	3.77305	0.85	334	633		75.7	0.46	166	3.93	122.3	9			140	60	140	1.18	20.8	28	25	102	130	70	22.0386	No	No
alive	82	M	80	169	4.49	71	18.3	9.8	0.7	0.2	3.19	0.82	0.44	0.03	0.01	5.49	50.4	17.2	31.3	34.1	13.4	10.8	134	3.89024	0.9	1180	343	775	18.5		137	4.32			113		84	22	35	0.42	16.4	25.4	23	89	135	72	28.0102	No	No
alive	81	M	71	170	9.24	72.3	16.1	10.7	0.4	0.1	6.67	1.49	0.99	0.04	0.01	4.7	40.8	13.5	28.7	33.1	13.7	11.7	212	4.47651	1.22	20158	297		92.7									30	34	0.79	17.7	26	20	75	142	79	24.5675	No	No
dead	87	M	74	163																					1.05		384		165.2												19.2	28.4	25	60	186	75	27.852	No	No
dead	82	M	55	165	16.35	89.1	4.5	4.2	0.1	0.3	14.58	0.73	0.68	0.01	0.05	5.28	48	15.3	29	31.9	15.4	10.5	408	19.9726		131869			309.8			6.64	97.2							0.54	16.2	31.1	32	128	221	118	20.202	No	No
dead	84	M	60	160	12.39	94.8	1.2	2.4	0	0.2	11.75	0.15	0.3	0	0.02	5.02	48.6	15.8	31.5	32.5	14.3	10.8	309	78.3333	2.17	17749	291		269.1	0.84	135	3.95	97.2	8.8				31	68	1.03	20.8	35	20	87	123	63	23.4375	No	No
alive	80	M	67	165	12.85	92.1	3	3.3	0.2	0.2	11.82	0.39	0.43	0.03	0.02	3.85	36.1	12.4	32.2	34.3	13.2	8.5	253	30.3077	1.45	493	326				134	4.76	98.6					23	30	0.75	17.9	25.9	20	71	102	55	24.6097	No	No
alive	81	M	70	165	5.26	82.9	9.3	7.4	0.2	0.2	4.36	0.49	0.39	0.01	0.01	4.46	36.1	11.9	26.7	33	15.2	9.8	316	8.89796	0.68	800	253		102.8	0.1	140	4.6	104				109	33	40	0.3	23.2	31.7	18	75	120	65	25.7117	No	No
dead	86	M	62	155	6.08	88.1	9.3	2.4	0	0.2	5.22	0.55	0.14	0	0.01	4.21	36.3	12.3	29.2	33.9	16.6	11.5	100	9.49091	5.84						137	4.8	103.1	6.4						1.03	7	17	20	61	192	147	25.8065	No	yes
dead	80	M	55	150	7.47	77.4	14.2	6.7	0.3	0.3	5.79	1.06	0.5	0.02	0.02	4.24	42.3	13.4	31.6	31.7	15.9	10.7	166	5.46226	3.8	2409	246		161.8	2.41	134	4.68	94.3		94			11	16	0.36	21.2	36.6	20	86	145	64	24.4444	No	No
dead	81	M	65	170	11.03	89.3	3.8	6.7	0.1	0.1	9.85	0.42	0.74	0.01	0.01	4.52	40.1	12.9	28.5	32.2	13.9	10.9	205	23.4524	1.91	1850	476		21.9	6.95	133	5.47	94.2	6.8	137			52	61	0.41	21	62.4	16	81	91	61	22.4913	No	No
alive	86	M	76	178	5.03	68.2	13.3	17.3	0.2	0.4	3.43	0.67	0.87	0.01	0.02	4.49	39.4	13.6	30.3	34.5	13.3	9.7	198	5.1194	1.17	49746	187		16		129	3.95	91.7					35	33	1.25	21.4	30.9	19	86	135	80	23.9869	No	No
alive	82	M	75	168	12.35	87.8	7	2.9	0	0.2	10.85	0.86	0.36	0	0.02	4.92	45.2	15.3	31.1	33.8	12.5	9.5	248	12.6163	1.18	1264	348	915		0.13	140	3.97	102	8.4				31	29	1.41	21.2	30.5	22	78	113	53	26.5731	No	No
alive	80	M	76	167	7.43	56.7	35.5	6.3	1.1	0.4	4.21	2.64	0.47	0.08	0.03	4.77	45.5	15	31.4	33	13.8	10.9	333	1.5947	0.8	857	285			0.06	141	4.57			118		355	102	75	2.8	22.5	35.7	20	93	120	74	27.2509	No	No
dead	80	M	65	170	3.5	84.5	12.6	2	0	0	2.96	0.44	0.07	0	0	3.75	32.5	10.5	28	32.3	14.5	10.3	135	6.72727	0.76	824	173	188	35.6	0.6	134	3.76	100.8	6.8				23	85	0.44	17.2	35.4	15	80	69	40	22.4913	No	No
dead	82	M	68	163	11.78	89	6	4.7	0.1	0.2	10.49	0.71	0.55	0.01	0.02	5.24	48.7	15.9	30.3	32.6	14.7	10.4	211	14.7746	1.08	34574	995		218.4		133	5.1	100.6	7.9			159	50	54	1.48	15	26	20	108	162	103	25.5937	No	No
alive	82	M	70	167	6.48	66.2	23.9	9.6	0	0.3	4.29	1.55	0.62	0	0.02	4.49	39.2	12.9	28.7	32.9	12.7	11.7	188	2.76774	1.78	535	357		66.3		134	4.09	102.2								12.8	18.4	23	79	122	75	25.0995	No	yes
dead	84	M	89	154	26.78	87.7	4.4	7.3	0.3	0.3	23.49	1.17	1.96	0.08	0.08	5.41	50.6	16.8	31.1	33.2	12.9	10.6	171	20.0769	1.22	1158	280		44.6		127	4.83	105.1					9	21	1.99	22	30.9	20	90	153	78	37.5274	No	No
dead	87	M	62	160	6.62	65.4	17.5	15.9	0	0.3	4.33	1.16	1.05	0	0.02	4.75	43.6	14.8	31.2	33.9	13.8	9.4	211	3.73276	1.93	698	365		147.8	0.22	133	5.24	100.1					12	31	0.47	17.6	26.7	22	56	117	78	24.2188	No	No
dead	80	M	55	170	5.53	84.1	10.8	4.7	0	0	4.65	0.6	0.26	0	0	3.74	32.9	10.7	28.6	32.5	16.6	10.1	106	7.75	1.64	321	333		73.2	0.3	139	3.54	110.2	8.2				11	23	0.47	13.4	22.3	20	60	100	56	19.0311	No	No
dead	81	M	60	160	15.13	90.4	4.2	4.4	0.1	0.2	13.68	0.63	0.66	0.02	0.03	5.33	43.6	14.9	28	34.2	13.7	12.3	323	21.7143	1.84	2646	538	2555	325.5		128	4.58	94.4	7.3	184			30	53	0.34	11.1	20	20	82	108	62	23.4375	No	No
dead	80	M	55	156	18.94	91.2	4.6	3	0	0.1	17.27	0.87	0.57	0	0.02	2.94	28.4	9.3	31.6	32.7	12	9.8	268	19.8506	3.37	1656	361		203.4		140	5.5	107.1	8	277			28	32	0.51	13.9	25.2	20	97	211	87	22.6003	No	yes
alive	80	M	78	170	8.22	79	13.6	7.1	0	0.1	6.49	1.12	0.58	0	0.01	5.05	46.8	15.8	31.3	33.8	13	10	299	5.79464	0.98	493	317		117.5									60	69	0.63	22.5	33.6	20	110	139	64	26.9896	No	No
alive	80	M	65	160	7.73	74.5	8	16.6	0	0.3	5.76	0.62	1.28	0	0.02	4.83	44	15.3	31.7	34.8	12	9.5	240	9.29032	0.74	1048	451		145.3	0.35	134	3.56	98.1		96			70	92	0.85	22.4	32.1	21	91	128	70	25.3906	No	No
dead	82	M	72	160	8.26	87.9	4.6	7.4	0.1	0	7.26	0.38	0.61	0.01	0	4.89	43.6	15	30.7	34.4	14.4	9.4	218	19.1053	1.07	1150	510		156.1		131	4.08	98.4		97			35	66	0.52	18.9	32.1	17	119	161	77	28.125	No	No
dead	87	M	70	167	3.1	76.4	18.4	3.9	0	0.3	2.37	0.57	0.12	0	0.01	5.3	48	16.9	31.9	35.2	12.6	10.1	163	4.15789	0.71	1239	437		37	0.08	135	5.09	98.2					45	78	0.86	19	30	18	77	113	71	25.0995	No	No
alive	80	M	78	170	18.09	91	5.6	2	0.3	0.2	16.46	1.02	0.36	0.06	0.03	5.73	49.8	16.9	29.5	33.9	14	9.2	220	16.1373	1.25	639	346		258.8	1.89	134	4.2	99.3	8.6	162		75	40	67	0.88	21.2	49.3	20	107	154	74	26.9896	No	No
alive	80	M	120	168	18.16	85.9	7	5.9	0.1	0.2	15.6	1.27	1.08	0.01	0.04	5.16	48.1	15.5	30	32.2	14.4	9.6	271	12.2835	2.07	1471	359			0.03	135	5.25	101.1					25	45	0.54	18.3	33.5	16	71	118	58	42.517	No	No
dead	79	M	65	160	3.79	63.9	23.2	12.9	0	0	2.42	0.88	0.49	0	0	4.92	47.3	16	32.5	33.8	14.5	9.7	150	2.75	1.16	1380	361		70.5	0.17	134	4.38	95	8.5	119					0.47	24.2	33.5	18	108	144	76	25.3906	No	No
dead	79	M	72	164	11.47	86.7	4.5	7.7	0.1	0.1	9.95	0.52	0.88	0.01	0.01	5.85	49.6	16.6	28.4	33.5	13.2	8.9	251	19.1346	0.86	29498	908			0.13	133	5.14	98.5	6.8				96	179	0.77	20.4	29.8	26	84	111	72	26.7698	yes	No
alive	79	M	70	170	12.94	89.7	5.9	2.2	0.1	0.2	11.62	0.76	0.29	0.01	0.02	4.72	43	14.1	29.9	32.8	13.5	8.9	373	15.2895	2.42	1747	285		221.4		136	5.62	109	7				26	18	0.82	16.5	27.8	18	94	190	95	24.2215	No	No
alive	78	M	76	172	1.3	55.4	29.2	8.5	3.8	0.8	0.72	0.38	0.11	0.05	0.01	3.55	25.5	7.4	20.8	29	21.5	10.3	173	1.89474	1.12	824	410		117.5	0.17	147	2.96	109.5					10	34	0.45	22.9	30.3	20	79	151	72	25.6896	No	No
alive	79	M	80	170	6.46	76.5	13.9	9.1	0	0.2	4.94	0.9	0.59	0	0.01	5.94	51.4	17.3	29.1	33.7	12.7	9.3	211	5.48889	1.06	1611	275		83.9									20	42	0.67	15.7	22.7	20	85	132	102	2.76817	No	No
dead	80	M	72	166	6.56	70.8	18.3	10.1	0	0.5	4.65	1.2	0.66	0	0.03	5.56	49.2	15.9	28.6	32.3	14.6	10	225	3.875	1.21	260	281	2370	31.6		139	5.09	99	7.8				122	95	0.79	22.9	35.4	20	70	111	71	26.1286	No	No
alive	81	M	70	165												3.43	33.1	11.2	32.7	33.8	14.5				9	2258	308		237.2		134	4.74	92.3					34	25	0.3	18.3	24.4	20	87	137	81	25.7117	No	No
dead	80	M	60	163	8.7	75.6	8.9	8.7	0.1	0.5	6.58	0.77	0.76	0.01	0.04	4.85	45.2	14.4	29.7	31.9	14.8	11.1	184	8.54545	2.18	2830	607		248.9	21.91	134	5.03	102.2	9			80	42	83	0.42	10.9	18.4	20	89	83	49	22.5827	No	No
dead	79	M	79	157	9.43	86.7	10.2	2.7	0	0.1	8.18	0.96	0.25	0	0.01	5.02	42.8	14.3	28.5	33.4	14.9	10.1	258	8.52083	1.26	1477	408			0.57	141	4.86	103.4	8.2	162			14	25	0.38	19.1	29.7	16	98	171	64	32.05	No	No
dead	80	M	70	163	8.69	70.1	25.3	3.6	0.2	0.2	6.09	2.2	0.31	0.02	0.02	5.33	47.5	16.2	30.4	34.1	13.9	9.6	169	2.76818	1.31	7247	562		145.5		137	3.33	105.1	7.8			66	27	41	1.17	17.7	27.7	26	94	133	89	26.3465	No	No
dead	80	M	80	163	11.92	51.6	38.8	7.6	1.3	0.4	6.14	4.63	0.9	0.16	0.05	5.25	47.2	15.2	29	32.2	14.2	9.8	263	1.32613	0.94	470	188		50.3		145	4.82	104.8	8.1				18	18	0.58	25	41	26	143	172	107	30.1103	No	No
dead	79	M	78	164	9.81	92.4	4.4	2.5	0	0.2	9.06	0.43	0.25	0	0.02	4.53	39.1	13.7	30.2	35	12.4	10.1	206	21.0698	1.26	342	179		240.2		143	3.26	103.9	6.9				12	16	0.78	24.4	31.4	20	78	130	57	29.0006	No	No
dead	79	M	90	170	13.49	82.8	8.2	5.9	0.4	0.6	11.17	1.11	0.8	0.05	0.08	5.33	48	15.9	29.8	33.1	13.2	10.1	440	10.0631	4.66	3896	618		309.6		126	6.48	91		112			45	44	1.56	23.4	32.7	18	89	127	56	31.1419	No	No
alive	79	M	78	170	7.24	87.2	8.3	4.4	0.1	0	6.31	0.6	0.32	0.01	0	5.33	47.5	16.4	30.8	34.5	14.5	8.6	127	10.5167	1.32	2540	364		262.5		141	3.89	101.2								18.5	26.2	18	120	127	76	26.9896	No	No
dead	79	M	60	170	9.29	77.1	11	10.3	0	0.2	7.16	1.02	0.96	0	0.02	5.01	45.6	15.2	30.3	33.3	14.4	10	177	7.01961	1.42	2604	708		48.5	0.56	134	4.42	102.8	7.3	56		253	93	118	0.74	19.7	28.8	20	99	97	59	20.7612	No	No
alive	79	M	64	177																						520					135	4.76					303	75	110		21.6	33.7	20	67	134	69	20.4284	No	No
dead	79	M	78	167	2.65	75.1	18.1	6	0	0	1.99	0.48	0.16	0	0	4.13	36	12.7	30.8	35.3	13.8	10	128	4.14583	1.02	1524	476		109.3		130	4.34	99.8		113			37	57	0.55	15.4	22.2	19	70	130	66	27.968	No	No
dead	79	M	60	163	5.7	78	9.1	11.6	0.4	0.4	4.45	0.52	0.66	0.02	0.02	4.61	42.9	13.7	29.7	31.9	16	13.1	131	8.55769	0.9	898	223		20.1	0.16	137	4.33	107.3	8.4	97		114	36	62	1.13	18.4	29	20	93	100	58	22.5827	No	No
dead	79	M	110	173	7.27	79	10.6	7.6	2.1	0.7	5.75	0.77	0.55	0.15	0.05	6.91	63.8	19.9	28.8	31.2	24.2	10.5	94	7.46753	1.21	4700	485		87.3		144	4.54	103.7	8.4				27	25	3.34	27.5	44	20	79	142	76	36.7537	No	yes
dead	80	M	60	160	7.74	87.9	8.5	2.6	0	0.1	6.8	0.66	0.2	0	0.01	5.22	46.2	16	30.7	34.6	13	9.1	309	10.303	1.13	1651	775		247.5	1.57	137	4.48	104.6	7.8				61	140	0.62	15.1	22.8	20	105	99	54	23.4375	No	No
dead	72	M	75	173	12.79	90.7	3.2	3.6	0	0.2	11.6	0.41	0.46	0	0.03	5.33	45.4	15.1	28.3	33.3	13.8	10.4	357	28.2927	1.92	2206	494		256.6	1.36	141	5.51	103.8	7.9	348		161	53	73	0.28	18.7	44	19	85	130	78	25.0593	No	No
alive	79	M	76	167	5.06	71.8	11	15.2	0.8	0.4	3.58	0.55	0.76	0.04	0.02	4.86	45.8	15.3	31.5	33.4	14.6	12.5	121	6.50909	1.39	911	562	1135			138	5.18						69	141	0.46	16.9	25.9	18	78	90	50	27.2509	No	No
alive	82	M	65	160	9.09	86.2	9.7	2.4	0.4	0.3	7.83	0.88	0.22	0.04	0.03	4.85	42.7	14.2	29.3	33.3	15.9	11.1	282	8.89773	0.92	4731	598		250.5		141	4.99	103.2					85	117	0.49	18	24	20	99	130	80	25.3906	No	No
alive	79	M	52	160	5.38	78	12.1	8.6	1.1	0.2	4.2	0.65	0.46	0.06	0.01	4.96	43.1	15.1	30.4	35	13.4	9.7	199	6.46154	0.7	1336	496		141.8	0.07	131	4.6	96.9	8	166			43	66	0.86	18.2	26.3	16	87	111	58	20.3125	No	No
dead	79	M	70	160	6	78.5	5.8	13.7	0	0.2	4.71	0.35	0.82	0	0.01	2.7	24.6	8	29.6	32.5	16	10.4	315	13.4571	4.95	1959	654				135	6.03	100.4	8.9						0.29	10.9	17.8	24	102	91	62	27.3438	No	No
alive	78	M	65	175	6.35	89.6	7.2	3	0	0.2	5.69	0.46	0.19	0	0.01	4.35	38.2	13	29.9	34	14.1	10.2	121	12.3696	1.19	1049	412		226.1	0.75	133	4.33	104.8	7.4							14.5	23	19	86	120	68	21.2245	No	No
dead	79	M	84	160	11.22	59	24.8	8.5	5.7	1.2	6.62	2.78	0.95	0.64	0.14	4.5	41.7	13.6	30.2	32.6	13.1	9.6	347	2.38129	1.76	1028	396		114.3	0.16	135	4.91	100.9	8.3	290		77	36	33		22.2	35.7	20	78	142	72	32.8125	No	yes
alive	79	M	64	168	5.62	87.8	6.9	4.8	0	0	4.93	0.39	0.27	0	0	4.78	41.8	13.7	28.7	32.8	14	10.5	275	12.641	1.37	934	432		89.8	0.22	138	5.22						27	39	0.28	16.6	26.5	21	79	194	79	22.6757	yes	No
alive	80	M	70	161	8.46	71.7	13.2	14.9	0	0.2	6.06	1.12	1.26	0	0.02	6.72	55.1	19.9	29.6	36.1	14.7	9.7	300	5.41071	0.68	646	423		171.5		130	4.97	97	8.4			88	45	33	0.92	19.6	31.8	21	106	104	86	27.0051	No	No
dead	81	M	70	170	11.5	87.6	5.4	6.8	0.1	0.1	10.08	0.62	0.78	0.01	0.01	4.61	38.6	13.1	28.4	33.9	15	10.5	208	16.2581	6.82	33120	803				136	3.92									21.9	30.4	24	85	99	56	24.2215	No	yes
dead	84	M	76	166	6.49	84.5	11.7	3.1	0	0.2	5.49	0.76	0.2	0	0.01	4.74	43.6	14.1	29.7	32.3	13.9	10.8	157	7.22368	1.59	6619	330	887			135	4.8	98.7	7.6						0.35	14.5	29.6	10	35	80	43	27.5802	No	No
dead	79	M	69	167	8.45	77.3	15	7.6	0	0.1	6.53	1.27	0.64	0	0.01	5.24	48.8	16.2	30.9	33.2	14.2	10.1	180	5.14173	0.94	2506	391		262.4		135	5.1	95.9		344			21	33	0.78	24	33.6	18	92	157	93	24.7409	No	yes
dead	80	M	70	165	8.74	85.6	8	5	0.6	0.2	7.48	0.7	0.44	0.05	0.02	4.99	42.7	14.7	29.5	34.4	14.3	13.1	141	10.6857	2.16		698		212.1		137	4.46	101.7	8.2							15.2	24.5	26	86	72	33	25.7117	No	yes
dead	78	M	70	156	4.62	55.1	39.8	4.3	0.2	0.2	2.54	1.84	0.2	0.01	0.01	6.68	55.8	17.7	26.5	31.7	15.9	10.5	183	1.38043	1.34	624	367		128.9	0.08	135	4.73	100.7	8.1	100			30	41	0.56	29	54.3	21	63	131	77	28.764	No	No
dead	78	M	92	172	7.27	71.1	15.3	12.1	0.8	0.7	5.17	1.11	0.88	0.06	0.05	5.46	46.3	15.4	28.2	33.3	14.8	10.4	230	4.65766	0.71	3871	214		116.3		129	4.8	97.2	7.2			218	48	37	1.21	21.1	29.3	20	96	158	100	31.0979	No	No
alive	80	M	80	167	3.14	74.2	13.4	12.1	0	0	2.33	0.42	0.38	0	0	6.36	56	18.4	28.9	32.9	13.5	11.1	137	5.54762	0.97	1947	611		62.1		138	4.53	104.9		108		76	52	71	1.02	20.8	26.3	20	89	110	71	28.6851	No	No
alive	79	M	70	170	11.98	80.7	9.8	8.8	0	0.2	9.67	1.17	1.06	0	0.02	4.84	43	14.5	30	33.7	13.1	9.8	240	8.26496	1.96	2150	275		152.4	1.64	137	4.32	103.5	7	138			22	37	0.59	18.9	30.2	19	83	162	83	24.2215	No	yes
dead	78	M	74	169	4.36	74.5	19.3	5.5	0	0.2	3.25	0.84	0.24	0	0.01	5.03	45.2	14.7	29.2	32.5	13.6	10.5	170	3.86905	0.86	1131	400	1268	129.2	0.34	135	4.38	99	8.9	93			27	57	0.29	20.5	29.4	18	93	144	84	25.9095	No	No
dead	79	M	90	168	5.85	89.8	3.8	6.2	0	0.2	5.26	0.22	0.36	0	0.01	5.06	38.7	14	27.7	36.2	13.7	8.7	183	23.9091	1.23	1940	428			0.35	126	5.25	90.8	7.3	404						17.2	25.1	18	109	147	80	31.8878	No	No
alive	79	M	86	174	8.72	78.7	13	7.3	0	0.1	6.86	1.13	0.64	0	0.01	3.88	35.3	12.4	32	35.1	13.1	8.7	177	6.0708	1.14	1974	225	1258			131	3.54	99.8								18.6	25.1	20	84	191	91	28.4053	No	No
alive	78	M	56	170	6.55	57.6	29.6	7.6	4.3	0.9	3.77	1.94	0.5	0.28	0.06	3.83	31.3	9.8	25.6	31.3	15.2	8.4	322	1.9433	1.03	5359	222		276.5	0.61	141	6.11	108	9.4	121			15	22		24	29.1	16	80	140	67	19.3772	No	yes
alive	77	M	70	161	29.34	32	64.5	3.4	0	0.1	9.37	18.92	1	0.01	0.04	5.44	47.6	15.6	28.7	32.8	13.2	9.2	307	0.495243	1.06		269		91.4	0.07	139	3.92	100.8				42	18	21	0.33	20.9	29.9	16	80	133	73	27.0051	No	No
alive	78	M	70	170	10.23	89.4	4.4	5.1	0	0.2	9.15	0.45	0.52	0	0.02	5.42	47.7	16.1	29.7	33.8	13.7	9.5	383	20.3333	1.28	3234	422		165.4		134	4.43	99.4					94	96	1.69	17.6	26.4	23	83	130	63	24.2215	No	No
dead	77	M	75	172	16.33	88.6	1.6	7.2	0.2	0.6	14.46	0.26	1.18	0.03	0.1	6.9	65.5	21.3	30.9	32.5	15.4	9.4	131	55.6154	1.99	33136	630		110.2		140	6.4	100.3					48	78	0.95	15.2	37.1	21	90	137	85	25.3515	No	No
alive	78	M	78	172	13.47	73.1	10.8	13.1	0.8	0.6	9.85	1.45	1.76	0.11	0.08	5.48	49	15.6	28.5	31.8	14.4	10.2	342	6.7931	1.27	24297	328		154.5	0.07	142	4.68	106.7					54	35	0.87	22.5	39	22	100	113	75	26.3656	No	No
alive	77	M	60	165	7.8	84.8	9.5	4.4	0	0.4	6.62	0.74	0.34	0	0.03	3.58	31	10.1	28.2	32.6	15.7	9.5	648	8.94595	1.04	649	313		166.1		131	4.46	96	8.5				25	44	0.3	18.7	28.7	20	85	114	69	22.0386	No	No
dead	77	M	68	168	7.99	61.7	25	10.5	1.8	0.5	4.93	2	0.84	0.14	0.04	4.78	41.7	13.3	27.8	31.9	13.4	9.4	339	2.465	1.17	2215	230		129.5		140	3.87	103.2	8.1				11	28	0.77	24.4	38.9	17	95	155	95	24.093	No	No
alive	80	M	64	164	12.51	91.8	4.6	3.1	0.3	0.2	11.47	0.58	0.39	0.04	0.03	4.95	45	14.7	29.7	32.7	15.4	10.5	294	19.7759	1.84	1326	455		192	3.21	143	4.45						28	51	0.41	17.1	25.4	21	92	134	72	23.7954	No	No
alive	77	M	54	159	4.81	66.4	29.7	3.1	0	0.2	3.19	1.43	0.15	0	0.01	4.39	41.8	14.1	32.1	33.7	13.1	9	160	2.23077	1.25	260	274		90.8	0.75	137	4.56	98.9	8.7			1189	15	41	0.96	21.1	33.7	20	77	125	73	21.3599	No	No
alive	76	M	68	168	8.52	78.1	10.4	11.3	0.1	0.1	6.65	0.89	0.96	0.01	0.01	5.92	50.3	16.7	28.2	33.2	13.9	9.6	331	7.47191	1.06	1080	347		80.6		140	4.96	108.5		148			63	71	0.75	19.8	33.6	18	65	129	78	24.093	No	No
dead	77	M	80	160	9.51	76.2	20.9	2.5	0	0.1	7.24	1.99	0.24	0	0.01	6.24	56	19	30.4	33.9	14.6	9.2	176	3.63819	0.96	805	348		213.4	0.26	138	4.43	104					15	28	0.78	20.1	29.3	20	70	122	70	31.25	No	No
dead	77	M	79	164	7.33	77.5	14.7	6.3	0	0.3	5.68	1.08	0.46	0	0.02	5	42.1	14	28	33.3	17.3	10.6	338	5.25926	1.56		524		112.3		141	4.56	104.8	10.1				17	25	1.47	19.7	33.24	24	104	123	67	29.3724	No	No
dead	79	M	85	170	9.52	89.7	3.5	5.8	0	0.1	8.54	0.33	0.55	0	0.01	6.19	50.7	16.5	26.7	32.5	14.7	10.8	259	25.8788	2.46	623	380	3100		0.32	141	5.7	107.5	8.7						0.5	12.2	23	24	110	128	86	29.4118	No	yes
dead	76	M	74	170	6.65	84	9.5	6	0.2	0.3	5.59	0.63	0.4	0.01	0.02	4.89	42	14	28.6	33.3	13.3	10	158	8.87302	1.18	910	529		166.5		140	4.92	103.4	7.5				19	45	0.45	19.4	29.8	18	85	103	57	25.6055	No	No
alive	77	M	94	167	11.08	67.5	14.3	13.2	1.3	1.1	7.49	1.58	1.46	0.14	0.12	5.8	55	19.2	33.1	34.9	17.3	10.6	482	4.74051	2.07	6983	506		67		133	5.45	106.5		116			36	42	0.51	15.1	15	20	72	169	72	33.705	No	No
dead	77	M	89	180	10.75	90.1	6.7	2.2	0	0.2	9.68	0.72	0.24	0	0.02	5.2	45.4	15	28.8	33	13.9	10.2	211	13.4444	1.47	2349	920		163.3	0.45	138	4.45	103.2	8.1				49	82	0.81	14.6	23.6	18	90	91	61	27.4691	No	No
alive	77	M	81	160	12.98	86	8.8	5.2	0	0	11.17	1.14	0.67	0	0	4.51	43	14	31	32.6	13.9	10.7	214	9.79825	1.36	510	376		90		139	3.8	103.8		113						18.2	30.5	18	98	118	70	31.6406	No	No
alive	77	M	68	165	8.57	73.4	17.4	8.3	0.7	0.2	6.29	1.49	0.71	0.06	0.02	6.59	51.7	17.4	26.4	33.7	16.6	9.3	275	4.22148	1.1	980	181		136.3	0.08	142	4.43	105.7	8.2	106		105	22	20	0.91	21.5	33.2	18	91	140	66	24.977	No	No
alive	77	M	80	160	7.1	85.2	10	4.1	0	0.1	6.05	0.71	0.29	0	0.01	5.44	46.8	16.3	30	34.8	13.1	9.6	173	8.52113	0.96	1500	536		248.9		139	4.73	101.3					58	58	0.76	17.7	25.4	21	95	130	70	31.25	No	No
dead	76	M	62	162	6.23	85.1	7.9	3.9	2.9	0.2	5.26	0.49	0.24	0.18	0.01	4.58	40.2	13.8	30.1	34.3	12.7	9.7	145	10.7347	1.48	450	300		139.9		130	5.21	93.7	7.8	162		127	14	35	0.28	14.9	20	19	77	128	75	23.6244	No	No
dead	77	M	70	178	10.17	92.5	4	2.7	0.1	0.2	9.41	0.41	0.27	0.01	0.02	4.83	42.7	14.6	30.2	34.2	12.1	9.5	183	22.9512	0.75	1112	281	430	271.8									20	27	1.24	22	35.6	22	84	130	60	22.0932	No	No
dead	77	M	76	168	16.14	90	4.8	4.5	0	0.1	14.52	0.78	0.72	0	0.02	5.42	47.5	17	31.4	35.8	13.1	10.6	173	18.6154	1.53	1208	683		263.6	6.12	129	5.2	93	8.5	150			97	99	1.67	14.8	20.7	18	118	120	68	26.9274	No	No
alive	77	M	71	165	20.86	92.4	2.2	3.9	0	0.1	19.29	0.45	0.81	0	0.02	5.21	42	14.1	27.1	33.6	14.9	10.5	206	42.8667	1.59	815	334		234		141	4.79	106.5	8.6	130		227	38	36	1.25	21	30.8	22	101	107	61	26.079	No	No
alive	78	M	60	168	9.26	73.2	9.9	12.6	0.4	0.3	6.77	0.92	1.17	0.04	0.03	4.32	42.6	14.1	32.6	33.1	12.6	9.4	386	7.3587	1.57	891	298		216.8						91			60	38	1.04	16.9	26.6	20	78	146	88	21.2585	No	No
alive	78	M	68	165	8.01	87.2	10.1	2.1	0	0.1	6.98	0.81	0.17	0	0.01	4.15	38.7	13.1	31.6	33.9	13.1	10.2	139	8.61728	1.18	558	712		293.7		136	5.22	103.5	8.1				186	289	0.52	19.4	27.8	25	100	100	60	24.977	No	No
alive	76	M	76	176	2.92	66.1	26.4	7.5	0	0	1.93	0.77	0.22	0	0	5.09	40.6	14.1	27.7	34.7	17.2	10.3	151	2.50649	0.87	1530	297		80.9	0.07	134	4.47	100.4	7.9				55	43	0.69	18.8	27.5	18	75	127	63	24.5351	No	No
dead	81	M	90	168	10.63	83.5	8.8	6.4	0	0.3	8.87	0.94	0.68	0	0.03	5.27	46.8	16.2	30.7	34.6	13.6	9.7	256	9.43617	0.97	3775	618	1937	235.4	1.31	145	4	103.6	8.7				29	64	0.69	21.2	29.1	32	71	154	78	31.8878	No	No
dead	76	M	110	165	3.47	67.7	16.7	14.4	0.9	0.3	2.35	0.58	0.5	0.03	0.01	4.37	37.9	13	29.7	34.3	15.9	9.8	85	4.05172	0.67	3120	466		69.2	0.18	137	3.95	106.4	8.4	108		83	38	96	1.68	22.2	34.3	19	80	138	60	40.404	No	No
alive	76	M	80	160	7.18	83.1	10.4	6.1	0	0	5.96	0.75	0.44	0	0	4.73	39.3	13.4	28.3	34.1	12.4	10.4	186	7.94667	1.11	950	246		101.3		132	4.35	94.6	8.6	227		88	17	25	0.41	19	28	18	97	160	81	31.25	No	No
dead	76	M	72	160	5.18	84.7	11.6	3.7	0	0	4.39	0.6	0.19	0	0	5.15	47.8	15.6	30.3	32.6	14.3	9.9	143	7.31667	1.69	6.35	606		140	2.16	139	5.78	103.9	7.9	128			52	55	0.54	16	29	30	110	137	88	28.125	No	No
dead	77	M	60	156	14.31	78.4	9	12.3	0	0.3	11.21	1.29	1.76	0	0.05	7.4	66.1	21.8	29.5	33	16	9.9	267	8.68992	1.35	65267			106.8		140	5.96	105.1		235			26	60	0.7	21.5	53.6	15	119	111	82	24.6548	yes	No
alive	79	M	56	155	14.16	91.7	2.2	4.9	0	0.1	12.98	0.31	0.7	0	0.01	4.95	42.1	14.2	28.7	33.7	14.5	10.5	271	41.871	0.96	626	434		25.6		133	5.01	99.4		121			132	174	0.31	21.3	29.6	20	73	155	73	23.3091	No	No
dead	76	M	70	163	14.08	96.1	2.5	1.3	0	0.1	13.53	0.35	0.18	0	0.02	5.05	45.5	15.7	31.1	34.5	12	10	220	38.6571	0.91	944	615		159.1	1.68	136	4.76	99.4	8.1				57	92	1.42	19.4	19.4	25	123	106	70	26.3465	yes	No
dead	76	M	65	160	5.88	85.1	11.6	3.1	0	0.2	5.01	0.68	0.18	0	0.01	5.95	49.7	17.2	28.9	34.6	14.1	10.8	193	7.36765	0.77	403	456		139	0.29	145	4.73	111.4	7.2				50	50	0.73	16.6	26.4	40	79	107	57	25.3906	No	No
alive	76	M	75	168	7.78	78	11.8	8.5	0.4	0.1	6.07	0.92	0.66	0.03	0.01	5.57	48.9	16.6	29.8	33.9	12.8	9.1	179	6.59783	1.72	1263	341		108.1		137	3.87		7.9				38	58	0.62	15.5	24.3	20	87	126	64	26.5731	No	No
dead	76	M	70	165	9.27	81	8.6	9.5	0	0.1	7.51	0.8	0.88	0	0.01	6.43	58.4	19.4	30.2	33.2	14.6	9	249	9.3875	1.3	698	279		57.7	0.17	137	4.78	100.5	7.8	164			48	42	0.85	17.3	26	18	190	93	68	25.7117	No	No
alive	76	M	58	165	14.1	83.7	12.8	2.3	0	0.1	11.8	1.81	0.32	0	0.01	3.58	32.5	10.5	29.3	32.3	16.3	9.7	554	6.51934	0.89	4627	107		333.9		135	4.84	96.5	9	97		190	6	5	0.41	25.4	33.1	20	100	148	77	21.3039	No	No
dead	77	M	78	175	10.61	87.2	8.1	4.4	0.1	0.2	9.25	0.86	0.47	0.01	0.02	4.88	44.4	15.3	31.4	34.5	14.1	8.9	338	10.7558	1.86	2340	1433		187.1		133	5.24	93.1	8.5	153			49	125	0.95	18	24.5	37	73	137	81	25.4694	No	No
dead	76	M	60	170	6.85	80.8	9.6	9.5	0	0.1	5.53	0.66	0.65	0	0.01	4.92	43.4	15.1	30.7	34.8	14.9	10	219	8.37879	1.33	1650	272		117.3	2.31	142	4.38	107.7	8.1	83						20.9	28.5	19	95	100	80	20.7612	No	No
dead	77	M	60	167	5.1	68	27.3	3.9	0	0.4	3.47	1.39	0.2	0	0.02	4.97	43.4	15	30.2	34.6	14.8	11.1	111	2.4964	2.58	1942	519		44.8		153	4.52	116.3	6.7			134	28	114	1.97	14.1	20.6	19	65	123	54	21.5139	No	No
alive	75	M	55	164	15.87	73.7	13.6	11.9	0	0.2	11.7	2.16	1.89	0	0.03	5.73	50.7	17.1	29.8	33.7	14.3	10.3	180	5.41667	1.2	978	227		74.2	0.17								19	24	0.44	19.4	32.1	88	88	99	67	20.4491	No	No
alive	75	M	65	160	11.27	84	7.4	8.5	0.1	0	9.47	0.83	0.96	0.01	0	5.09	44.2	15.1	29.7	34.2	13.3	10.6	212	11.4096	1.32	800	533		117.9	0.12	139	4.12	103.6		152						18.2	23.6	25	115	144	65	25.3906	No	No
dead	75	M	57	165	3.25	82.5	12	5.2	0	0.3	2.68	0.39	0.17	0	0.01	5.31	47.7	15.2	28.6	31.9	15.6	10.9	132	6.87179	1.26	854	438		91.9		139	4.46	103.1	7.5	124		261	41	77	1.06	14.6	20.9	20	94	128	88	20.9366	No	No
alive	73	M	79	164	5.1	81.6	12.7	4.9	0	0.2	4.16	0.65	0.25	0	0.01	3.75	36.2	11.7	31.2	32.3	13.5	11.8	146	6.4	11.96	2168	444		155.7	5.63	136	7.2	96.5	9	110		416	29	49	0.57	14.1	23.8	37	148	133	49	29.3724	No	yes
dead	77	M	65	165	7.2	79	14	4.7	1.5	0.1	5.68	1.01	0.34	0.11	0.01	4.71	43.6	15.1	32.1	34.6	13.3	8.8	369	5.62376	0.87	1747	362		229.4		135	4.35	101.3	8.4				41	30		20.3	28.2	20	64	141	83	23.8751	No	No
dead	76	M	65	160	16.68	94.7	2.5	2.6	0	0.2	15.79	0.42	0.43	0	0.04	5.17	45.7	15.3	29.6	33.5	14.4	9.3	304	37.5952	1.27	32625	586		153.1	0.89	141	6.17	108.2	8.4				94	125	0.96	16.3	23.4	27	109	87	66	25.3906	No	No
dead	73	M	80	165	14.43	87.9	6.7	4	0.1	0.2	12.67	0.97	0.58	0.02	0.03	5.24	50	17.4	33.2	34.8	12	10	214	13.0619	0.85	37522	445		92.6	0.12	137	3.97	99.6	8	137			39	39	0.47	20.4	31.2	20	64	134	80	29.3848	No	No
dead	73	M	81	165	6.29	73.9	20	5.9	0	0.2	4.65	1.26	0.37	0	0.01	4.96	41.4	13.3	26.8	32.1	16	9.3	245	3.69048	1.39	790	523		255.6		136	3.4	98.8	7.7			87	50	61	1.25	30.1	70.6	20	80	180	100	29.7521	No	No
dead	75	M	51	152	11.15	88.3	6.5	5	0.1	0.1	9.84	0.73	0.56	0.01	0.01	5.1	45.7	14.8	29	32.4	14.7	9.7	286	13.4795	0.93	1150	268		97.8		143	3.24	112.1	7.8				21	30		20.3	29.7	18	87	201	98	22.0741	No	No
dead	75	M	48	147	17.99	79.6	10.5	8.7	0	0.1	14.33	1.89	1.56	0	0.02	4.51	33.1	10.9	24.2	32.9	16.2	8.5	315	7.58201	1.6	3767			249.9		144	4.96	114.3	8.4	160			16	53	0.55	11.6	47.9	18	84	115	73	22.213	No	No
alive	75	M	82	166	4.19	74.3	20.5	4.8	0.2	0.2	3.11	0.86	0.2	0.01	0.01	5.76	47.4	16.3	28.3	34.4	14.8	11.3	105	3.61628	1.43	900	663		77.9	0.14	135	4.21	101.5		115		95	71	95	0.85	16.7	23	24	90	103	74	29.7576	No	No
alive	75	M	90	170	7.27	82.3	7.7	8.4	0.1	0.3	5.98	0.56	0.61	0.01	0.02	5.26	48	15.9	30.2	33.1	13.3	9.5	278	10.6786	1.32	4167	622		103.2		138	4.25	102.7	7.6			113	40	31	0.76	18.7	31.3	17	80	163	94	31.1419	yes	yes
alive	75	M	60	163	9.24	85.3	8.2	6.3	0	0.2	7.88	0.76	0.58	0	0.02	6.63	59.5	19.9	30	33.4	17.5	10.3	203	10.3684	1.26	1165	523		388.9	0.42	142	4.27	104.3	7.9	133						16.3	26.5	21	145	171	103	22.5827	No	No
alive	76	M	76	170	9.53	84	6.1	9.2	0	0.1	8	0.58	0.88	0	0.01	4.55	42.9	14.9	32.7	34.7	14	11.1	179	13.7931	1.1	1559	342	1180		1.74	143	4.3	109.1	8.1				14	33	0.65	19.1	29.4	22	68	109	53	26.2976	No	No
dead	75	M	60	160	5.3	82.7	9.2	7.7	0.2	0.2	4.38	0.49	0.41	0.01	0.01	4.53	41.6	14.5	32	34.9	14.1	10.5	124	8.93878	1.6	540	284		155.6	0.35	143	3.77	110.7	7.6							15.4	24	20	63	125	75	23.4375	No	No
dead	75	M	70	160	15.24	83.9	3.5	3.5	0	0.8	12.77	0.54	0.54	0	0.12	5.3	50.3	16.9	31.9	33.6	13.7	9.9	283	23.6481	0.82	1300	442		139.4	0.14	141	5.67	98.9	8				28	27	0.59	22.9	34.6	16	80	139	73	27.3438	No	No
alive	77	M	64	168	7.85	62.3	27.4	9.7	0.1	0.1	4.89	2.15	0.76	0.01	0.01	4.25	37.8	12.7	29.9	33.6	14.6	10.4	242	2.27442	1.19		248		51.7									30	32	0.63	25	36.8	20	64	120	64	22.6757	No	No
dead	76	M	82	168	3.73	78.5	7.5	13.4	0.3	0.3	2.93	0.28	0.5	0.01	0.01	5.42	49.9	15.7	29	31.5	18.7	11.7	135	10.4643	9.91	1380	349		73.5	2.03	139	5.19	97.3	7.3	34			47	65		17.7	34.6	21	78	137	81	29.0533	No	No
alive	78	M	70	168	4.36	74.1	18	7.3	0.2	0.2	3.13	0.76	0.31	0.01	0.01	5.2	47.4	15.9	30.6	33.5	13	11.4	130	4.11842	1.05	129596	288		14.2	0.21	134	4.24	98.6	8.3	113		82	31	35	0.9	20.2	29.6	18	95	150	83	24.8016	No	No
dead	76	M	75	165	7.43	91.3	3.6	4.6	0	0.1	6.78	0.27	0.34	0	0.01	4.8	42.9	13.9	29	32.4	15.7	10.6	206	25.1111	1.46	1058	612		173.7	40.64	136	5.76	104.9	8				40	96	0.5	12.1	22.6	18	83	120	69	27.5482	No	No
alive	76	M	74	164	16.56	90.7	3.3	4.5	0	0.1	15.03	0.54	0.75	0	0.01	5.06	43.8	14.7	29.1	33.6	14.4	9.5	236	27.8333	1.5	524	443		55.5	1.53	135	5	106.2	7.3				58	81	0.39	11.7	19.8	24	105	131	71	27.5134	No	No
dead	77	M	75	167	5.24	73.4	19.3	6.7	0	0.4	3.85	1.01	0.35	0	0.02	5.65	49.7	16.5	29.2	33.2	14.5	9.9	158	3.81188	0.99	1260	716	3919	102.6	2.19	136	4.69	100.1	7.5		2.6		29	58	0.67	17.2	27.1	20	58	147	64	26.8923	No	No
alive	75	M	70	160	26.39	89.4	2.3	3.1	0	0.3	23.57	0.62	0.83	0	0.09	5.53	48.4	15.9	28.8	32.9	14.7	10.3	293	38.0161	1.08		540		53.1	0.09	135	4.21	104		138			101	92	0.78	18.6	26.1	22	103	140	68	27.3438	No	No
alive	78	M	68	165	10.69	88	7.5	3.4	0	0.3	9.41	0.8	0.36	0	0.03	5.19	46.4	15.3	29.5	33	14.1	12.2	156	11.7625	1.62	5668	393		331.5		146	4.7	105.9		233			35	58		18	29	20	100	138	84	24.977	No	No
dead	75	M	72	172	4.11	76.9	12.7	10.2	0	0.2	3.16	0.52	0.42	0	0.01	5.03	43.5	15.2	30.2	34.9	12.4	10.1	161	6.07692	0.96	1908	536		94.8		131	3.9	96.1	8.1	196			27	58	0.55	21.4	30.6	20	114	150	75	24.3375	No	No
alive	75	M	55	165	13	86.3	5.3	8.2	0.1	0.1	11.22	0.69	1.07	0.01	0.01	5.79	49.4	16.6	28.7	33.6	14.8	10.6	213	16.2609	0.76	510	294		33.4	0.2	140	4.97	100.9	8.1				64	60	0.46	16.3	22.5	20	87	110	65	20.202	No	No
dead	76	M	78	165	11.11	86.4	7.2	6.2	0.1	0.1	9.6	0.8	0.69	0.01	0.01	5.44	46.1	15.6	28.7	33.8	14.8	10.4	210	12	1.15	10160	530	802	56.8	0.34	139	4.79	102.4	8	91						21	28.8	20	94	144	63	28.6501	No	No
alive	75	M	63	169	10.9	80.2	11.3	7.1	0.1	0.3	8.75	1.23	0.77	0.01	0.03	4.33	40.2	13.2	30.5	32.8	13	9.8	236	7.11382	1.04	1303	490		118.5									48	62	0.48	18.5	26.6	20	96	165	90	22.0581	No	No
alive	76	M	80	172	10.09	84.8	6.6	7	0.1	0.3	8.55	0.67	0.71	0.01	0.03	4.98	44.7	15	30.1	33.6	12.9	9.8	275	12.7612	0.99	1453	651		240.1	0.47	133	4.83	99.9	7.8	127		154	44	44	0.43	21.1	30.2	20	68	132	62	27.0416	No	No
dead	75	M	65	166	12.14	93.3	2.8	3.1	0.1	0.3	11.32	0.34	0.38	0.01	0.04	4.26	36.3	12.5	29.3	34.4	14	10.1	319	33.2941	0.73	1292	357		59.9	4.9	135	5.05	99.4	7.7	174		124	44	49	0.32	18.2	22.4	20	119	119	74	23.5883	No	No
alive	76	M	60	167	11.43	78.7	9.4	10	0.6	0.2	8.99	1.08	1.14	0.07	0.02	5.19	42.6	15.2	29.3	35.7	14.6	8.7	333	8.32407	1.22	1160	355		291.7	1.46	139	4.27	102.7	8.5				47	33	0.96	15.7	22	20	93	164	80	21.5139	No	No
dead	75	M	85	172	5.88	68.7	14.8	15.3	0	0.2	4.04	0.87	0.9	0	0.01	5.33	46.2	15.8	29.6	34.2	12.7	9.5	215	4.64368	1.23	1023	820		65.3	0.14	131	4.4	95.1	8.2				55	89	0.98	20.9	27.2	21	57	116	54	28.7317	No	No
dead	75	M	67	168	11.51	90	3.5	3	0.1	0.3	10.36	0.4	0.34	0.01	0.04	5.69	50.3	16.4	28.8	32.6	13.1	10.7	219	25.9	0.83	64779	566		93.3	0.38	139	4.35	103.8		130			53	32	0.61	20.9	28.7	32	110	117	72	23.7387	No	No
alive	75	M	74	165	9.89	90.4	5.2	4.1	0.2	0.1	8.94	0.51	0.41	0.02	0.01	5.43	48.1	16.4	30.2	34.1	13.9	10.7	242	17.5294	0.97	390	423		343.1									58	59	1.3	20.5	31.6	20	88	135	72	27.1809	No	No
dead	80	M	64	160	5.8	76	13.4	9.5	0	0.2	4.41	0.78	0.55	0	0.01	6.06	48.2	15.7	25.9	32.6	13.5	9.9	177	5.65385	1.15	1289	465		143	1.2	138	4.16	103	7	106			72	90	0.65	16.3	21.5	18	89	123	75	25	No	No
alive	75	M	80	160	5.42	78	15.5	6.3	0	0.2	4.23	0.84	0.34	0	0.01	4.87	42.4	13.8	28.3	32.5	13.2	9.7	210	5.03571	0.63	1588	1215		75.7		140	3.83	103.9		51			25	67	0.37	19.8	32	20	79	131	83	31.25	No	No
dead	75	M	74	168	6.55	77.9	12.4	7.5	2	0.2	5.11	0.81	0.49	0.13	0.01	3.3	28.9	10	30.3	34.6	12.4	10.1	170	6.30864	5.6	835	221		73.4	28.22	133	5.85	91.5	7.6				15	18	0.22	23.5	38.9	20	96	140	67	26.2188	No	No
dead	75	M	82	172	6.18	77.5	11.8	10.2	0	0.2	4.79	0.73	0.63	0	0.01	5.37	45.1	14.6	27.2	32.4	15.4	9.8	174	6.56164	1.07	720	234		296.3		138	4.58	101	7.3	175			23	31	0.47	22.7	34.8	21	100	137	82	27.7177	No	No
alive	74	M	64	163	8.94	81.1	8.2	10.4	0.2	0.1	7.25	0.73	0.93	0.02	0.01	4.53	44.6	14.7	32.5	33	13.9	12	78	9.93151		1580				0.16											21.7	31.7	18	71	178	87	24.0882	No	No
dead	75	M	60	168	10.31	54.9	35.7	5.1	2.9	0.5	5.66	3.68	0.53	0.3	0.05	4.03	39.4	13.4	33.3	34	14.2	11.9	134	1.53804	0.6	1462	415		142.3		139	4.49	107							0.24	19	25.6	20	81	123	65	21.2585	No	No
alive	75	M	70	170	15.82	87.5	7.1	5.2	0.1	0.1	13.84	1.13	0.83	0.01	0.01	5.65	49.7	16.5	29.2	33.2	13.8	10	236	12.2478	0.75	3060	442		64.6	0.22							184	69	65	0.59	21.1	27.9	19	78	145	80	24.2215	No	No
dead	77	M	65	157	8.7	90	5.2	3.9	0	0.2	7.83	0.45	0.34	0	0.02	5.27	49.2	16.3	30.9	33.1	13.2	10.4	281	17.4	1.04	22143	846		144.6	0.52	135	3.27	96.4	8.1	105			23	47	0.59	20.5	26.4	23	113	139	84	26.3702	yes	No
alive	74	M	50	150	10.72	87.1	5.2	4.3	2.9	0.5	9.34	0.56	0.46	0.31	0.05	6.31	57.9	19.1	30.3	33	14.2	12.2	119	16.6786	1.94	1100	440		422.1		136	4.98	96.5	7.8				25	56	0.77	20.4	34.1	18	76	134	63	22.2222	No	No
alive	76	M	60	165	4.92	84.4	9.1	6.5	0	0	4.15	0.45	0.32	0	0	4.78	44.3	14.3	29.9	32.3	17.5	9.3	189	9.22222	0.97	3690	248		164.1	0.05								13	27		23.2	35.1	20	88	146	73	22.0386	No	No
dead	75	M	65	171	7.32	80.2	12.2	6.8	0	0.1	5.87	0.89	0.5	0	0.01	5.24	48.4	15.9	30.3	32.9	14	10.1	202	6.59551	1.31	975	506	1492	114.1		131	4.57	95					15	42	0.51	20	33.7	18	70	90	5	22.2291	yes	No
dead	74	M	94	167	5.57	57	26.8	15.8	0	0.2	3.18	1.49	0.88	0	0.01	5.29	48.3	16.1	30.4	33.3	13.5	10.1	143	2.13423	1.39		405			0.23	134	3.69	100.3	7.9							18.4	27.1	22	93	133	72	33.705	No	No
dead	74	M	82	168	8.45	84.1	11.1	4	0	0.2	7.1	0.94	0.34	0	0.02	5.11	45.3	15.3	29.9	33.8	13.6	10.7	228	7.55319	1.4	1035	705		156.1	1.39	131	4.76	93.1	8.6	142			45	51	1.72	17.7	24.2	20	77	120	66	29.0533	yes	No
dead	75	M	110	170	7.62	76.2	17.2	5.8	0	0.1	5.81	1.31	0.44	0	0.01	4	36.5	11.8	29.5	32.3	16.1	10.5	189	4.43511	3	1441	585			0.72	139	4.6	104.2	7.1	255			151	210	1.37	18.6	29.5	26	79	130	71	38.0623	No	No
alive	74	M	82	170	12.62	87.4	5.8	6.6	0.1	0.1	11.04	0.73	0.83	0.01	0.01	4.82	44.2	15.1	31.3	34.2	13.8	11.2	163	15.1233	0.91	720	318		293.3	0.63	139	3.99	100.9	8	124			65	46	2.45	18.4	25.9	16	101	102	73	28.3737	yes	No
alive	73	M	68	160	6.53	83.6	6.1	10.3	0	0	5.46	0.4	0.67	0	0	4.63	39.2	13.5	29.2	34.4	14.5	11	103	13.65	1.65	2880	266		62.2		137	5.21	104.4		267		131	20	19	1.2	14.6	23.7	23	102	140	80	26.5625	No	No
alive	75	M	70	174	8.02	87.6	9.6	2.1	0	0.1	7.02	0.77	0.17	0	0.01	5.3	51.4	16.7	31.5	32.5	15	10.4	182	9.11688	1.58	1791	590	3409	74.6	0.06	144	4.59	109.8		151			37	62	1.09	21.4	35.7	18	75	136	70	23.1206	No	No
alive	74	M	30	165	13.14	87.3	5.1	5.3	0.2	0.4	11.48	0.67	0.7	0.02	0.05	4.42	38	13.2	29.9	34.7	13	9.1	530	17.1343	2.08	2161	387		26.2		136	5.89	109.9	8.9	227			19	25	0.71	17.5	25.7	18	77	110	70	11.0193	No	No
alive	73	M	93	183	4.48	65	21.9	12.9	0	0.2	2.91	0.98	0.58	0	0.01	5.27	47.2	15.5	29.4	32.8	12.8	9.7	149	2.96939	1.12	320	317		90.6	0.14	133	4.63	98.4	8.6	137		79	32	52	0.57	23.4	34.9	22	85	166	94	27.7703	No	No
alive	78	M	64	160	7.49	85.8	10.3	3.1	0.7	0.1	6.43	0.77	0.23	0.05	0.01	3.01	27	8.6	28.6	31.9	14.3	11.2	267	8.35065	6.57	11070	554		91.3		154	4.4	125.6		102					0.19	14.5	24.8	21	100	147	67	25	No	No
dead	76	M	72	168	9.92	90.5	5.6	3.7	0.1	0.1	8.97	0.56	0.37	0.01	0.01	4.91	40.9	14.1	28.7	34.5	15.4	10.3	221	16.0179	1.33	790	477	1183	186.9		132	5.21	102.5	7.8			106	79	111	0.63	19.4	28	17	78	157	85	25.5102	No	No
alive	74	M	65	165	5.9	77.1	15.1	7.6	0	0.2	4.55	0.89	0.45	0	0.01	5.44	46	15.3	28.1	33.3	15	10	238	5.11236	1.09	900	404		120.7	0.09	137	4.04	103.4	7.9							23.6	31.8	18	80	123	78	23.8751	No	No
dead	75	M	73	168	6.68	82.2	14.4	2.7	0	0.1	5.49	0.96	0.18	0	0.01	5.11	45.2	15	29.4	33.2	13.5	10.3	144	5.71875	1.27	853	266		133.2	0.41	139	4.54	101.5	7.1				16	29	0.49	19.3	34	20	83	143	75	25.8645	No	No
dead	75	M	60	168	21.09	89.5	4.4	3.5	0.1	0.4	18.88	0.92	0.73	0.03	0.09	2.91	28.3	9.6	33	33.9	14.2	8.4	293	20.5217	2.57	2641	352				136	5.17	103.5		133			73	64		13.6	23.4	40	135	142	78	21.2585	No	yes
alive	74	M	79	161	5.57	73.6	16	9	0.4	0.5	4.1	0.89	0.5	0.02	0.03	4.95	46.2	15.2	30.7	32.9	13.1	10.1	205	4.60674	0.9		342		92.5		134	4.29	97.4		104		68	44	61	0.76	21.5	31.3	22	57	133	73	30.4772	No	No
alive	74	M	74	168.7	8.46	95.7	3.1	1.1	0.1	0	8.1	0.26	0.09	0.01	0	6.24	41.5	14.6	23.4	35.2	17.4	10.8	126	31.1538	1.3	8.76	468		306.8		137	4.15	101.1	8.8			172	34	55		21.3	31.1	27	85	137	78	26.0017	No	No
dead	74	M	75	166	11.06	93.7	3.2	2.2	0	0.1	10.37	0.35	0.24	0	0.01	4.91	43.4	14.5	29.5	33.4	13.6	9.7	254	29.6286	0.94	1310	399		194.1	11.9	138	4.4	99.5	7.6				40	42	0.35	24.9	36.8	22	70	114	67	27.2173	No	No
alive	74	M	82	170	6.35	61.9	27.1	10.6	0.2	0.2	3.94	1.72	0.67	0.01	0.01	5.04	37.9	12.3	24.4	32.5	17.9	10.1	286	2.2907	0.76	680	312		122.1	0.3								27	33	0.5	21.8	32.1	20	82	139	68	28.3737	No	No
alive	74	M	80	170	10.96	88	5.5	5.1	0	0.1	9.65	0.6	0.56	0	0.01	5.05	45.6	15.7	31.1	34.4	13.1	9.4	261	16.0833	0.72	1467	472	1595	82	0.09	135	4.89	100		88			51	58	0.53	21.2	30.4	20	62	174	87	27.6817	No	No
dead	75	M	60	160	6.1	72.9	20.5	6.1	0	0.2	4.45	1.25	0.37	0	0.01	4.68	44	14.5	31	33	13.6	10	190	3.56	0.78				431.5	0.34	132	4.33	104.4	7.6	120		62	25	52	0.38	17.3	23.6	18	94	136	82	23.4375	No	No
alive	74	M	80	170	13.19	89	4.8	4.2	0	0.3	11.75	0.63	0.55	0	0.04	5.63	49.8	16.3	29	32.7	12.4	8.9	523	18.6508	1.18	8588	420		167.2		140	5.14			203			66	48	0.7	17.8	27.9	20	103	121	66	27.6817	No	No
dead	74	M	120	180	7.99	84.5	7.9	6.9	0	0.1	6.75	0.63	0.55	0	0.01	6.04	53	17.7	29.3	33.4	13.6	9.7	183	10.7143	1.13	920	393	1740	131.3	0.34	134	4.39	97.6					28	33	1.04	18.4	26.3	22	150	124	77	37.037	No	No
dead	76	M	85	168	11.78	83.3	5.9	6.6	3	0.4	9.82	0.69	0.78	0.35	0.05	6.73	63.6	20.7	30.8	32.5	14.6	13.3	174	14.2319	1.66	600	800		140.4	1.28	138	5.54	93	8.3	1233		113	98	102	0.57	13	30.1	20	94	123	87	30.1162	No	yes
dead	73	M	65	165	9.3	90.3	6.1	3.5	0	0.1	8.39	0.57	0.33	0	0.01	5.38	45.5	15.8	29.4	34.7	13.3	10.2	176	14.7193	1.39		534		293.6		138	3.74	100.7	7.7			100	72	87	2.03	20	27	18	102	131	74	23.8751	No	No
alive	73	M	70	166	13.32	91.1	5	3.4	0	0.1	12.15	0.66	0.45	0	0.01	4.61	41.9	13.9	30.2	33.2	13.8	10.4	396	18.4091	1.11	1392	383		343.4		136	4.62	98.6	7.9	209			13	24	0.77	18.4	27.8	18	87	119	63	25.4028	No	No
dead	73	M	90	170	13.56	94.1	2.4	3.1	0	0	12.76	0.33	0.42	0	0	5.03	46.4	15.5	30.8	33.4	14.3	10.9	167	38.6667	4.53	6911	524		47.6	0.49	133	6.07	90.4	8.1	134			95	74	0.55	11.4	20.7	16	120	107	60	31.1419	No	No
alive	75	M	75	170	6.79	76.5	12.2	10.5	0.1	0.3	5.19	0.83	0.71	0.01	0.02	4.89	44.6	14.3	29.2	32.1	13.2	11.4	248	6.25301	2.41	1135	529		113.9		137	4.59	106.7				184	38	85	0.71	12.9	20	24	82	136	64	25.9516	No	No
dead	75	M	94	175	11.7	88.3	8.6	3	0	0.1	10.33	1.01	0.35	0	0.01	5.09	42.7	15.3	30.1	35.8	13.7	10.7	146	10.2277	3.17	1580	469	1356	120.3		134	4.8	105.9	8	344	2.4					13.3	21.7	22	93	129	71	30.6939	No	No
dead	73	M	70	168	8.48	94.1	2.4	2.6	0	0.2	7.98	0.2	0.22	0	0.02	4.19	35.2	11.7	27.9	33.2	15.6	9.9	205	39.9	9.58	4577	365		390.7	36.95	132	5.7	99.3	8.3	399			15	19	0.45	12.9	21	20	113	93	46	24.8016	No	No
dead	73	M	67	170	14.5	89.8	4	4.3	0.3	0.1	13.02	0.58	0.62	0.05	0.01	3.95	35.4	12	30.4	33.9	12.6	11.2	217	22.4483	2.89	1772	538	3243	168.9		138	4.28	105.5	6.8				19	18	0.36	19.2	27.6	19	77	143	78	23.1834	No	No
dead	77	M	60	153	6.49	84.3	6.3	7.1	0	0.3	5.47	0.41	0.46	0	0.02	5.12	45.9	15.5	30.3	33.8	12.4	9.3	244	13.3415	1.34	1823	950	5813	182.7		134	4.74	104.3	7.8				60	131	0.84	15.5	24	19	83	123	79	25.6312	No	No
alive	74	M	71	172	6.13	82.2	6.4	10.4	0.8	0.2	5.04	0.39	0.64	0.05	0.01	3.4	31.3	10.2	30	32.6	13.2	11	150	12.9231	11.63	1270	390		253.9	1.01	141	4.02	98.3				55	22	51	0.45	23	30.1	18	105	137	63	23.9995	yes	No
dead	74	M	60	172	5.37	78.9	14.2	6.9	0	0	4.24	0.76	0.37	0	0	5.06	44.7	15.4	30.4	34.5	13.6	10.3	186	5.57895	0.89	312	857		69.8	0.33	144	4.51	106.8	7.9				121	226	0.89	21.6	29.9	18	65	128	60	20.2812	No	No
alive	76	M	84	176	8.08	82.2	11.9	5.1	0.1	0.1	6.64	0.96	0.41	0.01	0.01	5.25	44.7	15.3	29.1	34.2	13.9	9.9	182	6.91667	0.82	1328	639		264.2	0.14	139	4.32	102.3	8.7	121			49	73	0.75	20.5	30	16	63	115	76	27.1178	No	No
dead	74	M	72	170	8.92	82.4	8.2	7.6	0	0.1	7.35	0.73	0.68	0	0.01	6.22	53.4	16.3	26.2	30.5	17.3	9.9	243	10.0685	1.6	539				0.08	148	4.42	112.5	8				84	76	0.35	29.3	52.9	20	94	128	80	24.9135	No	No
alive	75	M	78	158	3.52	82.3	10.2	6.3	0.3	0.3	2.9	0.36	0.22	0.01	0.01	4.99	44.6	16.1	32.3	36.1	12.3	9.8	181	8.05556	0.96	325	367		168.6	0.06								25	45	0.98	18.7	27.6	18	58	130	75	31.245	yes	yes
alive	73	M	70	167	14	82.2	6.6	9.9	0.4	0.9	11.5	0.93	1.38	0.06	0.13	4.79	47.7	15.5	32.4	32.5	16	11.1	240	12.3656	1.15	8675	509		125.7	0.1	138	4.35	104.8		115			50	65	0.83	18.1	28.3	18	112	139	82	25.0995	No	No
dead	74	M	75	165	12.13	93.6	3.5	2	0.7	0.2	11.36	0.43	0.24	0.08	0.02	4.36	35.3	11.8	27.1	33.4	14.9	9.9	352	26.4186	10.31	8914	425		208.7		138	5.23	96.4		113			23	22	0.44	19.1	26.7	20	58	160	92	27.5482	yes	No
alive	74	M	58	142	9.86	83.4	5.1	11.2	0	0.3	8.23	0.5	1.1	0	0.03	7.21	61.3	21.5	29.8	35.1	18.9	10	161	16.46	2.3	4190	633		211.1		131	6.24						44	55	0.92	14.7	24.5	30	68	133	78	28.7641	No	No
dead	74	M	100	176	6.32	80.1	9.7	9.5	0	0.5	5.07	0.61	0.6	0	0.03	8.04	67.8	19.8	24.6	29.2	21.2	8.8	200	8.31148	0.77	1236	234		104.6	0.41	141	6.88	91.9	9	139			16	26	0.97	38.5	69.4	16	65	140	85	32.2831	No	No
dead	76	M	75	163	8.91	89.5	3.9	5.4	0	0.2	7.97	0.35	0.48	0	0.02	5.13	42.8	14.8	28.8	34.6	13.9	9.1	374	22.7714	1.48	663	536			1.54	126	5.34	90.2	7.7				55	131	0.95	16.9	25.3	30	123	111	65	28.2284	No	No
alive	76	M	85	170	9.27	90.5	6	2.6	0.8	0.1	8.39	0.56	0.24	0.07	0.01	5.16	46.4	15.6	30.2	33.6	15.8	13.3	180	14.9821	1.23	70400	743		137.5		138	5.05	103.1		266		79	24	41	0.97	9.5	16.7	18	85	110	71	29.4118	No	No
alive	73	M	67	170	6.81	88.8	5.4	5.3	0	0.1	6.04	0.37	0.36	0	0.01	5.49	46.7	15.3	27.9	32.8	12.7	11.1	180	16.3243	1	517	217		131.3		131	4.81	97.1	9.3				27	25	1.41	16.1	22.1	17	86	145	61	23.1834	No	No
alive	73	M	70	160	16.45	90.6	5.1	2.5	0	0.2	14.58	0.82	0.4	0	0.03	5.3	44.2	14.7	27.7	33.3	14.2	10.5	151	17.7805	1.32	1952	300	710	219.2	1.28	137	4.51	105.9	7.9	137			49	40	0.65	25	32.3	18	106	132	61	27.3438	No	No
dead	74	M	57	165	5.92	83.9	8.8	2.9	0	0.2	4.97	0.52	0.17	0	0.01	3.01	28.5	10	33.2	35.1	14.1	10.9	123	9.55769	10.39	429	321		311.5		131	3.74	87.4	8.5	98			9	24	0.42	23.9	30.5	21	78	108	78	20.9366	No	No
alive	72	M	89	165	10.53	78.1	13.4	6.9	0	0.2	8.22	1.41	0.73	0	0.02	5.31	49.6	16.8	31.6	33.9	14.4	10.6	178	5.82979	1.52	778	460		186.9	23.9	137	3.43	98.4		199		151	35	53	0.89	22.6	33.8	20	81	118	75	32.6905	No	No
dead	72	M	56	160	4.98	73.1	17.9	7.8	0.2	1	3.64	0.89	0.39	0.01	0.05	4.78	42.3	14.2	29.7	33.6	12.9	9.6	156	4.08989	0.86	348					131	4.41	97.5	7.9	147						21.8	28.2	17	98	105	74	21.875	yes	No
alive	73	M	80	176	12.94	85.3	9.5	4	0.2	0.4	11.04	1.23	0.52	0.02	0.05	4.93	45.3	15.3	31	33.8	12.7	9.8	226	8.97561	1.16	844	223		316.8	0.51	137	3.75	100.7	8.5	148			40	20	0.99	20.7	29.7	18	85	130	70	25.8264	No	No
alive	73	M	65	158	14.96	94	2.3	3.6	0.1	0	14.07	0.34	0.54	0.01	0	4.91	39.7	13.9	28.3	35	14.9	10.1	269	41.3824	0.95	1180	267				136	4.46	103.6					28	17	0.73	16.8	22.2	18	81	123	56	26.0375	No	No
dead	72	M	75	165	6.93	75.3	12.8	10.8	0	0.1	5.21	0.89	0.75	0	0.01	4.78	42	14.3	29.9	34	14.4	11.2	179	5.85393	1.29	3422	420	821	218.4		130	4.24	98.4	7.5		2.1		38	42	0.38	18.6	28.2	18	68	165	82	27.5482	No	No
alive	66	M	68	160																																					19.1	33.2	20	72	124	70	26.5625	No	No
dead	63	M	92	177	12.22	84.3	10.8	4.5	0.2	0.2	10.31	1.32	0.55	0.02	0.02	5.63	49	16.6	29.5	33.9	13.3	11.8	200	7.81061	1.23	1040	625		77.3	1.4	137	4.39	100.6	7.6				121	166	1.5	18	28.9	20	61	102	64	29.3658	No	No
alive	61	M	80	169	10.65	83.5	9.2	6.9	0.1	0.3	8.89	0.98	0.74	0.01	0.03	4.81	43.8	15.3	31.8	34.9	12.8	8.8	159	9.07143	1.05	415	359		20.7		134	4.09	101.4					21	23	1.19	18	27.6	20	104	139	79	28.0102	No	No
dead	65	M	68	165	9.09	75.4	14.6	9.5	0	0.1	6.85	1.33	0.86	0	0.01	5.79	49.1	16.5	28.5	33.6	15.2	11.1	229	5.15038	1.33	497	966	6295	26.1		137	4.67	103.1					166	276		17.9	28.8	26	113	113	75	24.977	No	No
dead	66	M	82	170	9.8	87.4	6.6	5.3	0	0.1	8.56	0.65	0.52	0	0.01	5.35	47.6	15.7	29.3	33	14.7	10.5	229	13.1692	1.85	1745	462	1035	211.7	0.64	134	4.83	98.9	8.4	155		370	88	94	0.45	16.5	25.9	18	115	115	66	28.3737	No	No
alive	61	M	79	165	11.45	86.3	7.9	5	0	0.1	9.88	0.91	0.57	0	0.01	5.66	49.2	16.9	29.9	34.3	12.6	10.3	201	10.8571	1.03	654	428		153		137	3.33	98.4					38	56	0.56	21.6	29.8	20	72	124	69	29.0174	No	No
alive	73	M	66	163	4.91	88.2	6.1	5.3	0.2	0.2	4.33	0.3	0.26	0.01	0.01	5.77	50.8	18.3	31.7	36	12.8	9.7	121	14.4333	1.22	950	671	911	205.3	0.55	139	3.56	100.9	7.6		3.2	79	38	30	0.77	22.5	32.5	18	74	107	58	24.841	No	No
alive	59	M	78	176	9.35	77.9	13.3	8.7	0	0.1	7.29	1.24	0.81	0	0.01	5.06	45.5	15.6	30.8	34.3	13.3	9	291	5.87903	0.96	846	380											31	42	0.44	23.3	35.3	22	100	132	70	25.1808	No	No
alive	56	M	65	168	9.15	75.4	18.9	5.1	0.1	0.1	6.89	1.73	0.47	0.01	0.01	5.16	42.3	14.8	28.7	35	13.6	10.7	163	3.98266	0.9	626	346		154.3		140	4.79	101.6					32	45	0.53	24.5	34.2	18	75	130	60	23.03	No	No
alive	83	M	76	157	17.91	93.2	2.5	3.4	0.1	0.2	16.69	0.45	0.61	0.01	0.04	5.62	49	15.8	28.1	32.2	15.7	11	186	37.0889	1.86	1379	446		313.9		142	4.83	105.8	9	131			52	54	0.58	19.9	36.1	21	101	93	61	30.8329	No	yes
dead	89	M	62	163	13.17	86.5	8.1	4.1	0	0.2	11.39	1.07	0.54	0	0.02	3.03	28.6	9.4	31	32.9	15	10.2	235	10.6449	1.1	679	362		114.7	22.69	132	3.38	100.4		214		135	15	53	1.37	15.1	24.8	26	79	95	60	23.3355	No	No
dead	73	M	88	170	4.25	80.5	11.1	7.5	0.2	0	3.42	0.47	0.32	0.01	0	4.61	46.8	14.8	32.1	31.6	13.8	10.3	125	7.2766	1.23	779	443	467.5	118.1		140	4.24	104.9	8.2	131		125	46	108	0.9	17.5	26.5	22	64	108	56	30.4498	No	No
alive	73	M	70	167	15.67	82.4	7	9.3	0.1	0.6	12.91	1.1	1.46	0.01	0.1	5.33	49.4	16.2	30.4	32.8	14.2	11.4	305	11.7364	1.66		385	846	279.2	0.35	140	4.33	107.1	8.1				21	27	0.54	22.6	34.8	20	90	139	63	25.0995	yes	No
dead	73	M	58	170	7.83	92.6	5	1.8	0	0.1	7.25	0.39	0.14	0	0.01	4.85	42.9	14.6	30.1	34	13.5	9.9	210	18.5897	1.08	2198	511		190.9	1.23	144	4.81	107.5	7.5	127			78	89	0.6	20.6	31.2	18	75	145	69	20.0692	No	No
alive	72	M	51	148	7.1	85.2	9.7	4.4	0	0	6.05	0.69	0.31	0	0	4.71	41	14.3	30.4	34.9	13.3	10	184	8.76812	0.81	809	528		89.8		138	4.59	104.8					54	109	0.5	18	23.9	20	86	113	59	23.2834	No	yes
alive	73	M	85	178	4.5	66.4	26.2	6.4	0.4	0.2	2.98	1.18	0.29	0.02	0.01	4.01	33.8	11.2	27.9	33.1	12.4	9.6	167	2.52542	2.59	1006	362				141	5.08	109		124					0.52	17.5	26	26	78	140	80	26.8274	No	No
dead	72	M	75	165	35.31	96.1	1.7	1.8	0.2	0.2	33.92	0.59	0.65	0.08	0.07	5.23	50.1	16	30.6	31.9	16.7	10.7	198	57.4915	3.14	8138	2315		158.4		138	6.61	98.5	7	257		124	1293	1559	2.22	8.5	36.1	16	103	96	46	27.5482	No	No
alive	73	M	88	172	8.03	90.3	4.4	5.2	0	0.1	7.25	0.35	0.42	0	0.01	4.24	41.4	13.5	31.8	32.6	15.9	9.9	318	20.7143		2690															11.4	24.1	21	92	143	98	29.7458	No	No
dead	73	M	70	168	8.43	85	10.6	3.2	0	0.1	7.17	0.89	0.27	0	0.01	5.04	44.5	15	29.8	33.7	13.8	10.5	221	8.05618	1.31	2442	768		293	1.04	145	4.36	111.7	7.1				57	48	0.86	18.7	26.7	22	90	102	64	24.8016	No	No
alive	72	M	98	170	7.6	73.2	15.4	10	0.4	0.5	5.56	1.17	0.76	0.03	0.04	6.59	58.4	19.9	30.2	34.1	14.7	10	293	4.75214	1.7	538	308		255.8		138	5.1	96.8					15	26	1.21	24.2	35.5	20	105	127	98	33.91	No	No
alive	72	M	80	180	17.87	92.5	4.7	2.3	0.3	0.2	16.53	0.84	0.41	0.06	0.03	4.86	42.5	14	28.8	32.9	16	11	297	19.6786	4.75	1472	392		482.3	0.13	135	4.39	95.8		95			26	40	0.87	25.8	39.1	19	68	98	57	24.6914	No	No
alive	73	M	89	177	8	88	7.4	4	0	0	7.04	0.59	0.32	0	0	5.51	44.3	15.1	27.4	34.1	12.4	12.1	170	11.9322	1.24	620	348		126.3		136	5.08	100.5					23	41	0.54	16.3	20.5	20	91	170	76	28.4082	No	No
dead	73	M	105	175	5.91	86.5	5.4	8.1	0	0	5.11	0.32	0.48	0	0	5.62	37.3	11.9	21.2	31.9	20.1	9.1	267	15.9688	1.56	940	482		151.7		135	4.47	103.5	6.1	190		126	72	102	0.4	18	29.2	20	69	133	65	34.2857	No	No
alive	72	M	75	165	7.9	70.2	22.4	7.3	0	0.1	5.54	1.77	0.58	0	0.01	5.61	47.5	16.2	28.9	34.1	14.4	10.9	170	3.12994	1.09	1130	314			0.1	132	4.26						33	46		22.7	32.2	18	68	119	61	27.5482	No	No
dead	73	M	80	160	12.33	82.2	10.6	6.4	0	0.2	10.13	1.31	0.79	0	0.02	5.47	50.4	17	31.1	33.7	13.1	10.6	287	7.73282	1.03	519	605		106.8	0.11	143	4.21	102.8	9.2				38	71	0.8	24.8	35.6	24	74	136	80	31.25	No	No
alive	76	M	78	163	20.15	84.6	5.2	2.7	0	0.4	17.05	1.04	0.55	0	0.08	5.61	51.9	17.9	31.9	34.5	14.6	10.2	426	16.3942	3.33	1377	760		105.7		141	6.62	102	8.4				44	49	0.5	12.5	22.7	17	66	132	65	29.3575	No	No
alive	72	M	150	150	8.81	85.5	9.6	3.4	0.3	0.2	7.52	0.85	0.3	0.03	0.02	5.44	48.6	16.4	30.1	33.7	13.1	11.2	162	8.84706	0.85	1004	418		137.5	0.16	142		106.4					45	73	1.01	20.8	31.3	20	122	140	80	66.6667	No	No
alive	73	M	78	162	4.36	77.7	9.6	12.2	0	0.5	3.39	0.42	0.53	0	0.02	8.18	69.9	22.7	27.8	32.5	18.4	12.1	127	8.07143	1.2	1301	448		136.2	0.4	138	6.43	98	9.1	84			43	64	0.67	22.2	41.9	34	85	125	75	29.7211	No	No
alive	72	M	54	160	8.57	75.8	16.8	6.2	0.8	0.4	6.5	1.44	0.53	0.07	0.03	5.15	46.7	15.7	30.5	33.6	17.5	11.4	79	4.51389	1.45	1830	247		6.4	0.07	138	6.79	100.6		312		82			0.55	22.4	33.2	24	136	122	70	21.0938	No	No
alive	73	M	72	160	5.84	76.7	15.8	7	0	0.2	4.48	0.92	0.41	0	0.01	3.48	32	10.4	29.9	32.5	13.8	11.3	129	4.86957	11.03	2010	356	408	137.1		142	4.71	91.6		144			16	33	0.32	18.3	28.3	20	86	126	76	28.125	No	No
alive	71	M	75	170	4.38	86.3	11	2.7	0	0	3.78	0.48	0.12	0	0	4.3	40.5	13.7	31.9	33.8	13	9.4	297	7.875	1.03		546		166.5		144	4.84	103.7	8				104	93	0.82	17.3	26.2	20	79	133	81	25.9516	No	No
alive	72	M	102	170	15.17	89.4	4	4.6	0	0.3	13.55	0.61	0.7	0	0.05	5.18	46.4	14.6	28.2	31.5	14.6	11	349	22.2131	1.77	627	536		273.6	4.39	149	4.57	109.1	8.3	178			17	22	0.71	17.9	27.4	26	134	129	65	35.2941	No	No
dead	71	M	96	176	6.67	68.4	25.5	6	0	0.1	4.56	1.7	0.4	0	0.01	5.63	47.9	16.6	29.5	34.7	14.5	10.3	159	2.68235	1.1	246	936		192.3	0.51	141	4.78	103.4	7.6			106	70	96	0.62	17.2	25.6	16	108	130	68	30.9917	No	yes
alive	72	M	60	170	9.02	82.7	10.1	5.5	0.1	0.2	7.45	0.91	0.5	0.01	0.02	6.21	56.3	18.3	29.5	32.5	13.6	9.3	288	8.18681	2.39	832	492	2596	105.7		142	5.34	101.8	8.8	96		95	85	144	0.62	21.6	34	30	104	128	72	20.7612	No	No
alive	72	M	65	160	9.31	82.4	8.5	7.3	1	0.3	7.67	0.79	0.68	0.09	0.03	5.11	43.1	14.5	28.4	33.6	13.8	10.7	349	9.70886	1.1	7831	548		77.8		137	5.46	102.4		391			57	66	0.57	18.3	25.4	23	98	117	66	25.3906	No	No
dead	74	M	78	164	10.84	89.8	5	4.8	0	0.4	9.74	0.54	0.52	0	0.04	5.15	48.5	16	31.1	33	13.9	10.3	310	18.037	1.09	6769	489		111.8	0.54	138	5.55	107	9	277			77	59	0.48	21.5	36.7	18	110	164	90	29.0006	No	No
dead	72	M	84	166	15.31	91.8	4.1	3.3	0	0.1	14.04	0.63	0.51	0	0.02	5.75	52	17.3	30.1	33.3	14.6	10.7	238	22.2857	2.22	2077	1267	6461	131.3	7.63	133	4.28	93	8.5	192		114	32	100	0.57	13.9	21.7	26	121	107	77	30.4834	No	No
alive	78	M	80	165	6.61	57.2	34.9	6.5	0.6	0	3.78	2.31	0.43	0.04	0	2.44	29.1	9.7	39.8	33.3	15.1	9.5	472	1.63636	0.93	923					143	4.33	106.3		96			42	55	0.66	25.5	40	17	62	125	58	29.3848	yes	No
alive	72	M	75	175	8.35	77.1	16.5	5.7	0	0.1	6.43	1.38	0.48	0	0.01	4.27	39.2	13.1	30.7	33.4	12.6	11	176	4.65942	1.25	324	272		131.8		136	4.47	99.6		96					0.88	22.4	30.9	28	104	111	65	24.4898	No	No
alive	72	M	69	168	7.93	88.8	7.7	2.9	0	0.1	7.04	0.61	0.23	0	0.01	4.24	37	12.9	30.4	34.9	13	11.1	153	11.541	0.95	958	528		12.6		134	4.31	97.6		219			46	71	0.71	19.1	26.5	23	107	116	68	24.4473	No	No
alive	71	M	62	163	10.5	71.4	18.1	9.2	1	0.3	7.49	1.9	0.97	0.11	0.03	5.1	48.6	15.4	30.2	31.7	14.8	10.1	199	3.94211	0.95	900	193		53		141	4.56	103		114						28.8	48.1	20	110	138	96	23.3355	No	No
dead	73	M	64	170	7.11	91.9	4.8	2.5	0.3	0.1	6.53	0.34	0.18	0.02	0.01	5.09	46.8	15.9	31.2	34	14.2	9.9	324	19.2059	0.96	15364	553		82.4	1.4	141	4.73	107	8				45	63	1.13	19.2	31.3	22	113	128	78	22.1453	No	yes
alive	73	M	65	168	3.2	72.8	15.3	11.3	0	0.3	2.33	0.49	0.36	0	0.01	5.06	47.5	16.1	31.8	33.9	15.5	10.7	160	4.7551	0.77	591	500		90.2		136	4.03	102.9					70	111	0.42	20.3	31.2	16	66	128	77	23.03	No	No
dead	71	M	83	175	12.21	93.5	2.8	3.4	0.1	0.2	11.42	0.34	0.41	0.01	0.03	3.55	31.9	10.8	30.4	33.9	16.3	12.3	179	33.5882	2.13	294	947		327.8	17.37	131	5.83	98.6	6.6	205		51	25	54	0.62	17.7	25.4	19	96	98	56	27.102	No	No
alive	71	M	67	165	7.7	92.6	3.5	3.6	0	0.3	7.13	0.27	0.28	0	0.02	5.37	50.6	17.2	32	34	13.7	9.7	137	26.4074	1.25	803	440		314.7		142	4.91						77	77	1.21	20.1	31.5	22	100	165	89	24.6097	No	No
dead	71	M	85	165	9.22	70.2	18	11.4	0	0.4	6.47	1.66	1.05	0	0.04	5.64	53.9	16.6	29.4	30.8	18.3	10.2	235	3.89759	11.14	1010	334		40.7	1.28	136	8.07	92.6	8.4				27	34	0.35	22	31	40	64	110	59	31.2213	No	No
dead	71	M	80	165	19.55	89.1	4.1	4.7	0.1	0.4	17.43	0.8	0.92	0.01	0.08	6.64	57.5	19.2	28.9	33.4	15.6	9.9	241	21.7875	1.06	1093	518		449.8		147	6.14	107.9	7				29	33	0.69	17.1	23.7	21	88	121	80	29.3848	No	No
dead	71	M	70	152	5.41	82.6	6.7	8.3	2.2	0.2	4.47	0.36	0.45	0.12	0.01	4.09	33.5	11.5	28.1	34.3	12.8	11.5	185	12.4167	9.51	489	397		299.8		129	4.09	87.9	7	238			17	21	0.38	17.8	26.6	18	72	92	59	30.2978	No	No
alive	71	M	65	162	8.7	90.6	5.3	4.1	0	0	7.88	0.46	0.36	0	0	5.57	49.4	16.8	30.2	34	14.2	10.4	263	17.1304	1.08	1100	645	800	168.8	0.19	144	4.55	111.2		131					0.6	20.2	30.6	23	97	172	91	24.7676	No	No
alive	71	M	73	170	6.15	70.7	18.9	7.8	0.2	0.3	4.35	1.16	0.48	0.01	0.02	5.6	46.7	16	28.6	34.3	13.5	9.6	264	3.75	1.38	1392	438		256.1	0.35	136	4.75	103.8	8.9				33	47	0.55	17.4	27.3	18	109	133	87	25.2595	No	No
dead	72	M	95	167	9.68	92.8	3.3	3.5	0	0.1	8.98	0.32	0.34	0	0.01	5.07	45.7	15.4	30.4	33.7	13.2	10	213	28.0625	2.21	962	405			8.65	137	5	106.5	7.2				21	35	0.85	17.2	25.7	28	136	122	58	34.0636	No	No
alive	71	M	80	175	14.65	93.3	3.9	2	0	0	13.66	0.57	0.3	0	0	5.42	49.7	16.9	31.2	34	13.3	10.6	153	23.9649	0.87	1011	493		158.4	0.26	138	4.75	101.8	8.2				42	69	1.37	19.4	27.7	22	85	92	52	26.1224	No	No
dead	71	M	83	184	17.1	89.3	5.4	2.9	0	0.2	15.28	0.92	0.49	0	0.03	4.35	41.1	13.8	31.7	33.6	13.5	10.2	306	16.6087	2	1655	812		120.5	0.44	136	3.62	101.1	7.6	131			142	192	1.29	14.5	22.7	28	82	102	64	24.5156	No	No
dead	71	M	75	170	10.55	84.3	8.3	6.4	0	0.3	8.89	0.88	0.68	0	0.03	5.15	45.6	15.7	30.5	34.4	12.8	12.4	150	10.1023	1.08	300	213		163.5		139	4.44	101.1	8.1				15	21	0.58	20	28	20	101	125	72	25.9516	No	No
alive	71	M	55	163	3.85	74.8	18.7	6.2	0.3	0	2.88	0.72	0.24	0.01	0	4.76	40.4	14	29.4	34.7	14.3	9.6	137	4		480	322				140	3.63									23.1	33.4	19	91	140	86	20.7008	No	No
alive	71	M	78	153	9.52	81.5	11.6	5.6	0	0.4	7.76	1.1	0.53	0	0.04	5.25	43.9	15.1	28.8	34.4	13.5	8.6	387	7.05455	0.84	1372	483		133.1		132	4.78	101					50	39	0.8	18.8	28.1	28	86	124	71	33.3205	No	No
dead	73	M	50	163	14.73	84.5	7.2	7.3	0	0.2	12.44	1.06	1.08	0	0.03	5.27	46.2	15.8	30	34.2	14	10.2	347	11.7358	1.55	3822	837	2549	161.3		137	6.35	100.3	7.9	180			36	119	1.06	13.8	25.8	19	76	132	61	18.8189	No	No
alive	72	M	67	165	5.82	60.9	28.2	10.5	0	0.2	3.55	1.64	0.61	0	0.01	3.61	34	10.7	29.6	31.5	15.1	10.5	165	2.16463	0.82	976	406	480	64.6	0.09	138	3.54	104.1					19	30	0.31	23.5	28.6	13	101	119	76	24.6097	No	No
alive	71	M	62	171	4.91	62.2	24	12.6	0.2	0.6	3.05	1.18	0.62	0.01	0.03	5.9	51.9	16.9	28.6	32.6	13	11.7	183	2.58475	0.88	854	373		83.6		139	4.32	104.4					52	50	0.45	21.3	30.9	18	98	144	87	21.2031	No	No
dead	70	M	70	165	8.96	86.5	9.8	3.1	0	0.4	7.74	0.88	0.28	0	0.04	4.87	41.5	14.2	29.2	34.2	14.6	11.8	215	8.79545	1.82	1118	449		270.8	28.95	132	5.36	96.4	8.5	456		124	73	56	0.98	15.2	24.5	22	109	96	58	25.7117	No	No
dead	72	M	85	168	7.44	79.9	10.5	6.9	2.6	0.1	5.95	0.78	0.51	0.19	0.01	6.66	60	20.1	30.2	33.5	18.4	11.5	142	7.62821	1.59	1830	732	2345	302	2.75	136	5.61	101	7.3		2.5		28	60	0.64	20.3	42.4	16	80	90	60	30.1162	No	No
dead	70	M	83	170	10.79	82.6	12.5	4.8	0	0.1	8.91	1.35	0.52	0	0.01	5	41.8	14.9	29.8	35.6	13	9.9	339	6.6	1.13	856	524		203.5	0.62	138	5.08	106	9.3			108	115	135	0.89	14.3	21.7	19	118	121	73	28.7197	No	No
alive	71	M	60	160	16.99	93.8	3.5	1.6	0	0.1	15.93	0.59	0.28	0	0.02	5.29	43.2	14.5	27.4	33.6	14.2	9.4	332	27	0.88	1797	488		118.3	0.85	139	4.22	105.8	9.3	77			33	30	0.85	19.8	27.3	28	92	143	82	23.4375	No	No
alive	71	M	75	170	12.5	83.9	12.3	3.6	0.1	0.1	10.49	1.54	0.45	0.01	0.01	5.88	49	16.7	28.4	34.1	16.2	11	226	6.81169	1.08	710	462	1957	262.9		143	4.62	109.6								21.2	28.1	22	85	134	68	25.9516	No	No
dead	70	M	80	164	13.99	93.9	3.8	2.2	0	0.1	13.13	0.53	0.31	0	0.02	6.11	51.3	18.1	29.6	35.3	13.5	10.9	286	24.7736	1.84	1355	771		294	2.69	131	4.84	92.4	8.5	141			36	66	0.39	14	21.9	18	120	157	95	29.7442	No	No
alive	77	M	70	160	12.82	79.8	10.1	9.5	0.4	0.2	10.22	1.3	1.22	0.05	0.03	4.2	39.5	12.9	30.7	32.7	11.7	10.2	184	7.86154	4.78	1322	213		185.1		136	5.55	91.4	9.1	99		111	11	13	0.5	25	35	16	68	124	62	27.3438	No	No
dead	70	M	70	157	6.21	77.5	8.5	12.2	0	0.5	4.81	0.53	0.76	0	0.03	6.83	59.8	20	29.3	33.4	15	9.9	155	9.07547	1.82	860	524		130.4	0.75	133	5.79	102.6	6.6	169			40	47	0.36	24	43.9	32	131	148	101	28.3987	No	No
dead	70	M	73	160	6.43	82.5	8.6	8.4	0.2	0.3	5.31	0.55	0.54	0.01	0.02	3.53	30.7	9.8	27.8	31.9	15.4	10.3	141	9.65455	10.06	7530	300		166.7		138	7.38	112.4	6.8	131			34	33	0.18	4.1	15	18	95	152	67	28.5156	No	No
alive	70	M	65	170	12.9	86.4	8.3	4.3	0.5	0.5	11.15	1.07	0.55	0.06	0.07	5.04	44.4	14	27.8	31.5	12.8	10.4	375	10.4206	0.93	8.37	190		343.6		142	4.73	96.9	11.3	125			23	33	0.56	29.1	37.6	20	70	104	66	22.4913	No	No
dead	72	M	60	160	9.5	81.5	11.1	4.2	0.2	0.3	7.74	1.05	0.4	0.02	0.03	4.11	38.7	13	31.6	33.6	13.7	10.1	232	7.37143	0.75	121368	613	1002	188.7		133	4.41	99.2		131			35	40	0.52	19.7	27.2	21	90	177	97	23.4375	No	No
dead	72	M	80	178	10.66	83.9	6.4	3.8	0.3	0.6	8.96	0.68	0.4	0.03	0.06	5.52	47.4	15.4	27.9	32.5	17.5	11.1	225	13.1765	1.08	55924	497		225.4		151	4.76	114	8.2	199			23	26	0.36	15.1	22.8	23	89	155	85	25.2493	No	No
alive	71	M	80	165	4.87	88.5	8.2	2.5	0	0.2	4.31	0.4	0.12	0	0.01	3.47	31.4	10.4	30	33.1	13.6	9.8	154	10.775	4.66	784	339		296.1	2.51	136	4.59	90.4	8.3				16	26	0.37	25.6	31.3	19	78	149	89	29.3848	No	No
dead	71	M	74	172	11.98	85.3	4.8	9.1	0.1	0.2	10.23	0.57	1.09	0.01	0.02	3.91	37.5	12.5	32	33.3	12.6	11.1	155	17.9474	9.78				138.8	7.01	135	5.83	93.8	6.3	222		181	23	23	0.72	23.9	27.5	20	107	162	82	25.0135	No	No
alive	72	M	63	160	6.95	85.7	11.4	1.6	0.3	0.1	5.96	0.79	0.11	0.02	0.01	5.19	45.6	15.4	29.7	33.8	13.4	11	157	7.5443	1.09	2442	496		200.1	0.79	137	4.7	98.5	7.9	112		73	35	69	0.41	19	28.5	20	105	133	69	24.6094	No	No
alive	71	M	60	160	5.27	67.5	17.5	8.7	0	0.4	3.56	0.92	0.46	0	0.02	3.77	34.1	11.5	30.5	33.7	16.1	13.8	110	3.86957	10.7	1593	358		97.3		135	5.74	92.1		341			22	34	0.45	23.2	37.9	20	78	142	78	23.4375	No	No
alive	70	M	65	174	4.09	89	4.9	5.6	0	0.5	3.64	0.2	0.23	0	0.02	4.78	44.2	15.7	32.8	35.5	14.7	10.4	167	18.2	0.69	937	416		82.8	0.1	138	4.2	100.1					33	50	0.62	19.9	26.9	20	105	154	78	21.4692	No	No
dead	72	F	65	165	4.91	75.6	19.1	4.7	0	0.2	3.71	0.94	0.23	0	0.01	5.12	43.1	14.7	28.7	34.1	14	10.6	121	3.94681	1.22	572	598		38.6	1.11	132	4.23	104.3	7.7				41	73	0.77	15.8	23.3	22	93	118	70	23.8751	No	No
dead	72	M	70	160	10.4	84.2	7.3	3.1	0	0.4	8.76	0.76	0.32	0	0.04	4.84	43.4	14.5	30	33.4	14.7	10.8	240	11.5263	0.94	28347	867	5760	68.9	0.39	136	4.79	103.7	8.4	257		413	134	127	0.79	18.2	25.8	20	65	138	65	27.3438	yes	No
dead	71	M	80	165	4.15	87.5	7.5	4.8	0.2	0	3.63	0.31	0.2	0.01	0	4.09	36.8	12.4	30.3	33.7	15.9	10.4	199	11.7097	1.2	2500	631		69		131	4.46	97.7	7.1				52	59	0.26	19.9	34.3	22	82	126	64	29.3848	No	No
dead	71	M	80	172	9.8	89.3	6.8	3	0	0.3	8.75	0.67	0.29	0	0.03	3.96	35.9	12.4	31.3	34.5	13.6	9.3	170	13.0597	0.66	890	724		210.9		131	4.17	97.7					43	104	0.51	16.2	21.7	20	82	129	72	27.0416	No	No
dead	72	M	65	159	7.25	73.4	13.8	10.3	1.4	0.7	5.32	1	0.75	0.1	0.05	5.36	46.2	15.2	28.4	32.9	14.7	10.3	299	5.32	1.34	513	562		92.5	2.3	140	4.27	108.5	7.4	104		177	152	179	0.97	20.4	28.1	18	70	130	70	25.711	No	yes
alive	70	M	78	170	4.57	83.9	10.9	5	0	0.2	3.83	0.5	0.23	0	0.01	4.89	42.3	14.4	29.4	34	13.5	9.2	201	7.66	0.83	398	339		278.9	0.54	138	4.04	98.2				87	33		0.53	22.2	31.8	21	67	107	70	26.9896	No	No
alive	70	M	70	172	10.42	81.3	13.9	3.8	0.1	0.3	8.47	1.45	0.4	0.01	0.03	5.19	45.2	15.2	29.3	33.6	14.5	10.5	268	5.84138	0.86	616	359		295.3		137	4.11	99.5		93			34	40	0.68	20.4	29.2	22	83	120	70	23.6614	No	No
alive	70	M	68	168	10.18	92.7	4.2	3.1	0	0	9.43	0.43	0.32	0	0	4.59	37.1	12.9	28.1	34.8	13.4	10.7	261	21.9302	1.75	790	369		239.2		132	4.21	103.4	7.7	185		386	132	107	1.78	14.2	21.6	18	101	135	73	24.093	No	No
dead	70	M	60	163	2.69	58.3	24.9	16	0	0.4	1.57	0.67	0.43	0	0.01	4.87	47.1	15.5	31.8	32.9	13.2	10.3	136	2.34328	0.87	2144	647	1579	107.4	1.26	138	4.37	101	8				39	93	0.49	19.1	27.5	18	88	157	86	22.5827	No	No
alive	72	M	70	170	5.31	71	17.1	11.9	0	0	3.77	0.91	0.63	0	0	6.54	58	20.1	30.7	34.7	18.1	9.3	120	4.14286	1.32	1170	499	589.4	57		137	4.75	104.2		147		88	17	45	0.4	18.9	30.2	18	85	138	75	24.2215	No	No
alive	70	M	74	165	8.4	80.4	12.4	6.5	0.1	0.2	6.75	1.04	0.55	0.01	0.02	4.3	37	12.8	29.8	34.6	12.4	10.8	202	6.49038	0.95	714	387		107		134	4.2	102.8		356			20	26	0.69	22.4	32.1	22	109	154	79	27.1809	No	No
dead	70	M	50	175	8.22	85.2	8.9	5.1	0	0.1	7	0.73	0.42	0	0.01	5.43	47.8	15.8	29.1	33.1	13.9	10.5	271	9.58904	1.07	23583	478	684	161.6	206.08	135	4.92	98.9	6.3		2.8		47	76	0.92	20.6	31.2	19	68	151	66	16.3265	No	No
alive	72	M	65	161	10.28	84.8	10.9	4	0.1	0.2	8.72	1.12	0.41	0.01	0.02	4.86	40.3	13.5	27.8	33.5	14.5	9.7	271	7.78571	0.76	1716	290		180.8	0.13								77	66	0.46	21.1	29.4	19	76	135	76	25.0762	No	No
dead	70	M	75	170	7.53	84.7	11	4.2	0	0.1	6.37	0.83	0.32	0	0.01	4.34	42.9	14.1	32.5	32.9	14.1	9.7	112	7.6747	0.97	390	312			0.42	136	3.74	101.9	8.3				63	114	1.71	18.8	29.8	18	78	120	65	25.9516	No	No
alive	70	M	62	156	6.58	86.2	10	3	0.2	0.6	5.67	0.66	0.2	0.01	0.04	5.3	42.2	15	28.3	35.5	12.1	10.2	154	8.59091	0.77	1330	291		156.5	0.73	131	4.42	89.6		342					0.37	18.6	22.9	19	104	112	59	25.4767	No	No
alive	69	M	85	170	6.06	78.5	11.1	9.9	0	0.2	4.76	0.67	0.6	0	0.01	5.37	42.4	14.8	27.6	34.9	14.1	10.3	199	7.10448	1.02	972	518		96	0.49	128	3.64	98.6	8.3	174			34	60	0.33	14.3	18.9	20	75	124	59	29.4118	No	No
dead	69	M	60	160	9.18	79.9	13	6.2	0	0.2	7.34	1.19	0.57	0	0.02	6	60	19.5	32.5	32.5	12.2	10.4	200	6.16807	0.92	2551	957	1662	96.7	0.28	138	4.04	107.2	7.5				33	60	1.05	18.2	26.5	22	92	100	60	23.4375	No	No
dead	70	M	75	160	7	71.3	15	12.6	0.1	0.6	4.99	1.05	0.88	0.01	0.04	6.63	57.8	19.2	29	33.2	15	8.7	259	4.75238	1.33	620	175		26.5	6.98	138	3.86	104.5	8.1	144			25	21	0.37	20.9	30	18	55	150	67	29.2969	No	No
dead	70	M	59	160	10.34	89.9	7.1	2.5	0	0	9.3	0.73	0.26	0	0	4.62	41.3	13.9	30.1	33.7	13.1	11.9	158	12.7397	1.27	800	370		154	0.33	142	4.36	113.5	7.8	489			31	35	0.33	15.6	25.3	18	91	109	64	23.0469	No	No
dead	71	M	67	160	5.95	67.3	26.4	5.5	0.2	0.3	4	1.57	0.33	0.01	0.02	5.87	51.1	16.9	28.8	33.1	14.5	9.3	341	2.54777	1.17	826	498		18.5		135	4.98	98.1	10.3			129	297	243	0.82	18.2	26	18	88	107	67	26.1719	No	No
dead	71	M	60	160	10.89	82.2	10	2.5	0.3	0.4	8.96	1.09	0.27	0.03	0.04	4.32	40.4	13.8	31.9	34.2	13.9	11	194	8.22018	1.53	65285	1107		203		123	5.1	82	7.6	167	3	210	368	440	1.22	23	55	20	105	96	75	23.4375	No	No
alive	72	M	65	154	8.2	73	18.9	7.4	0.1	0.1	5.98	1.55	0.61	0.01	0.01	5.73	50.2	16.9	29.5	33.7	14	10.7	202	3.85806	0.97	805	354		158.8									33	59	0.61	19.7	31.5	21	109	132	76	27.4077	No	No
alive	69	M	70	168	10.05	82.1	10	7.3	0	0.1	8.26	1	0.73	0	0.01	5.66	48.1	16.2	28.6	33.7	14	10.2	251	8.26	1.93	2475	656		117.3		137	5.96	97.3					84	81	0.65	21	33.3	22	133	116	62	24.8016	No	yes
dead	69	M	70	160	8.71	82.6	11.4	5.2	0	0.1	7.2	0.99	0.45	0	0.01	5.71	49.2	16.9	29.6	34.3	13.3	9	143	7.27273	0.64	623	451			0.4	146	4.19	101.1	8.4	147		63	46	65	0.82	21.7	32.3	18	103	184	107	27.3438	No	No
dead	69	M	75	165	6.73	76.6	6.4	16.5	0	0.1	5.15	0.43	1.11	0	0.01	4.85	38.7	12.4	25.6	32	14.8	10.6	216	11.9767	2.41	430	291		104.8		133	4.95	96	8.6				14	20	0.28	22.5	32.5	23	85	113	58	27.5482	No	No
dead	71	M	80	175	27.5	92.9	2.3	3.7	0	0.2	25.58	0.62	1.01	0	0.05	5.94	46.7	17.1	28.8	36.6	14.2	9.7	503	41.2581	1.16	756	240		120.5	17.21	135	3.46	95.9	7.1	152			37	25	0.87	19.3	26.5	18	111	125	78	26.1224	No	No
alive	69	M	58	158	12.67	73.4	14.9	11	0.5	0.2	9.3	1.89	1.39	0.06	0.03	4.69	40.3	13.5	28.8	33.5	13.8	10.6	171	4.92063	1.13	14610	290	1365	103.9		138	3.93	109.5					17	23	0.76	23.8	31.1	18	136	132	102	23.2335	No	No
dead	70	M	74	170	22.88	94.2	3.1	1.7	0	0.2	21.54	0.71	0.39	0.01	0.04	5.4	47.3	16.3	30.2	34.5	14.4	10	348	30.338	1.57	591	374	777	427.6	1.53	141	3.8	97.5	7.9		2.4		60	59	0.91	23.3	31.5	19	80	128	73	25.6055	No	No
dead	69	M	63	160	6.73	73.3	13.1	13.2	0	0.4	4.93	0.88	0.89	0	0.03	6.54	59.2	20.4	31.2	34.5	15.2	9.1	261	5.60227	1.11	931	586		186.9		132	5.15	102.6	8.2	133						19.2	29.6	24	126	70	47	24.6094	No	No
alive	68	M	89	163	4.11	61.3	26.3	12.2	0	0.2	2.52	1.08	0.5	0	0.01	6.17	51.5	16.3	26.4	31.7	13.5	9.6	138	2.33333	0.98	270	373		129	0.18	138	4.21	101.8	8.1	131		93	36	42	0.46	21.5	31.4	22	95	117	77	33.4977	No	No
alive	69	M	68	168	8.14	82.1	12.2	5.4	0.2	0.1	6.68	0.99	0.44	0.02	0.01	5.13	44	15	29.2	34.1	14.9	9.2	255	6.74747	1.23	6294	765				141	4.95	106.4	8.5				147	177	1.72	19.5	24.5	18	78	133	67	24.093	yes	No
alive	70	M	62	155	7.51	79.3	13.8	6.1	0.1	0.3	5.95	1.04	0.46	0.01	0.02	4.9	40.8	13.6	27.8	33.3	14.3	8.9	349	5.72115	1.07	1493	347		146		134	3.8	97.2		112			21	39	0.45	19.3	29.5	18	96	195	91	25.8065	No	No
alive	69	M	68	162	9.06	90.9	5.4	3.6	0.1	0	8.23	0.49	0.33	0.01	0	5.11	42.9	13.9	27.2	32.4	15.4	9.9	206	16.7959	0.99	860	392		266.9	0.94	144	4.91	108.1	8.1			132	22	29	0.38	17.2	26.8	28	90	114	65	25.9107	No	No
dead	69	M	70	158	8.95	62.5	27	7.8	2	0.7	5.59	2.42	0.7	0.18	0.06	3.39	26.3	8.1	23.9	30.8	15.1	9.2	489	2.30992	0.96				9.8	1.23	137	4.15	104.8	7.7	110					0.47	21.6	37	18	72	132	60	28.0404	No	No
alive	71	M	68	167	11.23	89.8	7.7	2.4	0	0.1	10.09	0.86	0.27	0	0.01	4.08	34.9	12	29.4	34.4	13.9	9.5	207	11.7326	0.99	2950	452		312.4	0.58	141	3.84	106.4	7.7				44	37	0.52	20.7	27.4	20	88	104	64	24.3824	No	No
dead	71	M	55	170	5.81	77.6	10.7	11.7	0	0	4.51	0.62	0.68	0	0	5.75	53.1	17.7	30.8	33.3	15.9	9.7	168	7.27419	0.79	600	423		75.7	1.82	135	6.68		7.3			178	1987	3064	1.15	20.2	29	35	125	110	60	19.0311	No	No
alive	68	M	98	165	9.22	81.2	12.7	4.8	0.3	1	7.49	1.17	0.44	0.03	0.09	6.84	60.4	19.7	28.8	32.6	16.3	10.3	216	6.40171	0.74	11806	371		179.6		142	4.22	99.4	9				16	15	0.86	25.8	35.4	18	108	135	78	35.9963	No	No
alive	69	F	66	160	9.34	61.7	24.2	10.9	1.1	0.7	5.76	2.26	1.02	0.1	0.07	5.02	44.5	14.2	28.3	31.9	13.6	8.3	862	2.54867	1.12	1338	234		57.9	0.05		4.69						133	47	0.62	21.5	29.9	18	80	116	64	25.7812	No	No
alive	69	M	74	162	9.14	90.2	6.5	3	0	0	8.25	0.59	0.27	0	0	4.47	39.1	13.3	29.8	34	12.9	10.7	234	13.9831	1.17	907	408	1342	269.3		145	5.89	105.9	8	126			35	39	1.3	21.7	32.6	26	112	115	66	28.1969	No	No
dead	71	M	80	165	7.57	78	14	7	0	0.1	5.9	1.06	0.53	0	0.01	3.8	35.6	11.2	29.5	31.5	13.4	11.1	176	5.56604	8.67	1773	502		76.5	2.5	135	4.46	96.6	8.4	157			15	36	0.4	21.5	38.2	18	82	90	52	29.3848	No	No
dead	70	M	110	170	16.78	84.6	10.5	4.1	0	0.1	14.2	1.76	0.69	0	0.02	5.75	51.7	17.1	29.7	33.1	14	11.4	313	8.06818	0.93	846	384		122.2	0.87	135	5.22	98.4	8.7				68	48	0.78	20.7	28.3	20	102	144	78	38.0623	No	No
dead	69	M	60	165	11.58	86.5	9.4	3	0	0.2	10.02	1.09	0.35	0	0.02	4.06	36	12.3	30.3	34.2	12.9	10.5	306	9.19266	14.13	2235	812		66	4.32	140	4.47	97.5	7.7	366		133	137	201	0.31	13.4	22.9	18	98	130	53	22.0386	No	No
dead	69	M	81	165	19	89.4	5.6	4.6	0.1	0.3	16.99	1.07	0.87	0.02	0.05	6.5	53.1	17.4	26.8	32.8	15.9	10.3	177	15.8785	0.93	785	486		164.7	7.11	133	4.77	98.4	8.2	107			59	54	0.48	20	29	18	86	112	71	29.7521	No	No
alive	69	M	70	172	14.58	83.3	6.2	3.4	0.2	0.6	12.14	0.9	0.5	0.03	0.09	5.55	47.5	15.8	28.5	33.3	14.6	9.6	645	13.4889	1.45	3513	498		343.5	0.57	129	4.8	88.9	8.2	151			74	76	1.4	29.6	72	18	82	126	60	23.6614	No	No
alive	69	M	67	165	7.28	88	7.8	3.7	0	0.1	6.4	0.57	0.27	0	0.01	5.07	45.5	16.2	32	35.6	12.5	10.1	165	11.2281	0.95	1417	638		126.2		136	4.58	101.4							0.53	17.3	24	23	97	128	70	24.6097	No	No
dead	68	M	90	170	7.64	81.5	11.1	6.8	0	0.1	6.22	0.85	0.52	0	0.01	6.65	53.5	18	27.1	33.6	14.4	11.8	118	7.31765	1.29	5332	564		105.3		134	5.14	97.9	7.8				22	46	0.64	17.5	26.9	20	97	148	65	31.1419	No	No
dead	68	M	72	160	14.34	87.8	3.9	5	0.3	0.1	12.6	0.56	0.72	0.04	0.01	4.94	49.2	16.7	33.8	33.9	14.5	11.4	210	22.5	2.27				77.8	3.04	139	3.12	82.1	8.6	543		95	28	21	0.71	16	25	18	97	145	85	28.125	No	No
dead	68	M	78	162	12.32	94.1	2.4	1.5	0	0.1	11.6	0.29	0.19	0	0.01	4.29	38.7	13.3	31	34.4	13.7	10.8	153	40	1.13	994	578		254.2	0.6	137	4.42	104.4	8.1				73	105	1.01	18.6	26.3	20	60	117	67	29.7211	No	No
alive	68	M	82	170	7.12	61.2	24.4	7	0.4	0.8	4.35	1.74	0.5	0.03	0.06	5.67	52.3	17.4	30.7	33.3	13.7	9	286	2.5	0.64	685	353				141	4.31	107.5	8.4				89	70	0.94	20.2	33	18	98	145	76	28.3737	No	No
alive	68	M	75	168	11.01	77.3	14.6	3.6	1.6	0.5	8.51	1.61	0.4	0.18	0.05	5.16	45.3	14.7	28.5	32.5	13.7	9.5	386	5.28571	0.97	5481	312		43.8		143	4.63	106.4		117			71	77	0.7	22.7	30.4	20	92	111	65	26.5731	No	No
alive	68	M	75	168	7.9	86.9	8.6	4.1	0.1	0.3	6.87	0.68	0.32	0.01	0.02	5.23	49.3	18	34.4	36.5	13.8	10.4	203	10.1029	0.81	2938	470		93.2		138	4.63	104.3					41	33	0.83	20.1	28.3	30	62	109	69	26.5731	No	yes
dead	68	M	65	160	21.15	89.5	3.4	3.3	0	0.4	18.93	0.72	0.69	0	0.09	5.22	46.2	15.8	30.3	34.2	13.2	11.7	117	26.2917	1.64	29841	1955		191.2		137	5.48	100.3	7.1				2076	1922	1.1	12.6	19.3	20	100	124	80	25.3906	No	No
dead	68	M	70	160	6.37	80.4	14.6	4.3	0	0.2	4.91	0.89	0.26	0	0.01	5.48	51.9	18.1	33	34.9	12.8	10.6	144	5.51685	1.52	1445	449		295.1	0.81	135	4.02	99.2	7.5				58	97	0.55	15	23.8	20	92	119	69	27.3438	No	No
dead	68	M	65	165	11.35	91	4.1	4.9	0	0	10.33	0.46	0.56	0	0	5.04	45.9	15.6	31	34	13.1	11.1	109	22.4565	1.19	1806	522		179	0.31	137	3.96	100	8.6			153	66	30	0.74	19.3	24.7	20	80	166	79	23.8751	No	No
dead	70	M	87	173	12.47	87.6	6.4	5.1	0	0.1	10.92	0.8	0.64	0	0.01	5.9	53.9	18.1	30.7	33.6	13.5	10.4	166	13.65	1	2191	515	2202	109.9	85.74	138	4.93	103.3	7.7	120	2.5	125	96	80	0.61	20.3	29.2	20	68	120	61	29.0688	No	No
dead	68	M	70	160	14.9	92.7	4	2.8	0	0.1	13.8	0.6	0.42	0	0.02	5.09	43.8	15.4	30.3	35.2	12.2	9.7	206	23	0.88	841	522	1271	111.1	0.11	142	4.71	108.3	7.8	120	2.5		16	30	0.82	17.9	25.8	18	82	118	72	27.3438	No	No
dead	71	M	68	160	5.95	87	9.7	3	0	0	5.17	0.58	0.18	0	0	5.33	45.5	15.1	28.3	33.2	12.4	9.6	181	8.91379	1.09	1009	578	731.8	213.8		136	4.06	99.8	8.2	129		114	49	156	1.04	19.1	28.4	20	110	114	76	26.5625	No	No
alive	68	M	68	167	11.06	90.6	3.4	5.2	0	0.2	10.01	0.38	0.58	0	0.02	5.76	51.4	16.9	29.3	32.9	13.1	10.3	151	26.3421	1.19	345	441		11		139	4.62						32	31	0.85	20.2	32	23	114	136	63	24.3824	No	No
alive	68	M	65	166	10.81	90.2	4	5.1	0	0.1	9.75	0.43	0.55	0	0.01	4.95	43.6	15.6	31.5	35.8	12.9	11.2	246	22.6744	0.9	1397	419		224.4		138	4.77	104.1				545	68	88	3	18.6	23.9	19	78	119	71	23.5883	No	No
alive	68	M	75	170	8.35	73.8	18.4	6.1	0.1	0.2	6.15	1.54	0.51	0.01	0.02	5.59	47.5	15.8	28.3	33.3	13.2	10.9	151	3.99351	1.07	1134	400		124.9		133	3.67	100.7	7.3	160			24	36	0.64	20.8	30.1	19	68	112	61	25.9516	No	No
dead	68	M	72	174	4.56	87.8	8.3	3.9	0	0	4	0.38	0.18	0	0	4.59	39.9	14.1	30.7	35.3	13.5	9.4	111	10.5263	1.08		287		34.7	0.77	132	4.57	94.7	8				35	30		20.8	30.9	16	80	120	67	23.7812	No	No
dead	68	M	83	165	4.66	81.1	13.3	5.6	0	0	3.78	0.62	0.26	0	0	4.64	40.6	14	30.2	34.5	13.4	8.4	77	6.09677	1.14	890	400		137.1		138	4.28	104.2	7.2				30	55	0.91	20.7	29.2	14	98	114	62	30.4867	No	No
alive	69	M	70	160	10.77	86	5.8	6	1.2	0.4	9.26	0.63	0.65	0.13	0.04	5.89	49.4	16.7	28.4	33.8	13.7	10.6	398	14.6984	0.96	886	419	743	464.2		134	4.83	96.6					53	51	1.16	19.7	30.7	20	85	106	59	27.3438	No	No
dead	68	M	68	167	12.51	91.1	5.3	2.9	0	0.1	11.41	0.66	0.36	0	0.01	5.5	46.2	15.4	28	33.3	14.1	9.6	238	17.2879	1.06	287	684		274.2	1.05	137	4.11	103.9	7.4	114		146	47	50	0.46	27.3	61.3	20	92	110	70	24.3824	No	No
dead	69	M	85	165	4.5	68.3	20.9	10.2	0	0.2	3.07	0.94	0.46	0	0.01	5.73	51.4	17.3	30.2	33.7	13.5	10.2	181	3.26596	0.98	1310	844	1719		0.29	140	5.12	102.1	7.7				38	95	0.7	21.8	30.9	22	70	144	71	31.2213	No	No
alive	70	M	82	170	15.22	86.8	5.4	6.9	0.1	0.3	13.23	0.82	1.05	0.01	0.04	5.09	43.4	14.3	28.1	32.9	14	8.8	227	16.1341	1.01	599	419		304	0.28	135	3.54	97.6	7.6	134			127	57	1.33	22.2	31.3	23	87	132	78	28.3737	No	No
dead	68	M	106	160	12.92	78.1	11.5	7	0.1	0.4	10.1	1.48	0.9	0.01	0.05	7.04	56.8	18.6	26.4	32.7	14.6	12.1	169	6.82432	1.14	804	472	1517	189.4	0.63	137	4.57	100.6	7.6	165	2.7		24	49	0.5	24.6	43.5	20	114	123	66	41.4062	No	No
alive	67	M	85	168	10.5	83.7	7.9	7.6	0	0.2	8.79	0.83	0.8	0	0.02	5.24	45.8	15.5	29.6	33.8	14.4	11.7	253	10.5904	1.06	1366	650		135.8		142	4.1	101.6	7.4	124			92	101	1.45	17.5	23.5	20	54	125	65	30.1162	No	No
dead	69	M	70	158	2.42	77.3	17.4	4.5	0	0	1.87	0.42	0.11	0	0	3.22	28	9.1	28.3	32.5	14.7	9.9	125	4.45238	11.41	3837	275		267.1	2.86	140	3.98	97.8	8				13	22	0.29	21.1	30.1	19	85	101	53	28.0404	No	No
alive	68	M	60	160	8.72	88	10.1	1.4	0	0.2	7.67	0.88	0.12	0	0.02	5.2	44.8	15.3	29.4	34.2	13.8	10.1	204	8.71591	1.17	1073	575		265.5	0.12	139	4.63	102.1	8.3				19	40	0.51	19.8	32.4	30	114	138	73	23.4375	No	yes
alive	67	M	65	160	12.99	88.8	5.9	3.2	0.2	0.4	11.53	0.77	0.42	0.03	0.05	5.74	48.4	17.6	30.7	36.4	14.1	9.4	303	14.974	0.92	831	478		381.4		135	5.27	98.3		80			52	45	0.54	19.6	30.3	20	83	158	94	25.3906	No	No
dead	71	M	55	155	1.3	39.9	47.7	5.4	0.8	0	0.52	0.62	0.07	0.01	0	2.97	24.7	7.8	26.3	31.6	17.7	10.3	97	0.83871	2.03	575	434		56.6		143	3.46	112.6	7	116			22	40	0.34	22.6	36.1	24	86	96	49	22.8928	No	No
alive	67	M	86	167	11.44	86.3	5.8	1.9	0.9	0.8	9.88	0.66	0.22	0.1	0.09	5.1	44	14.9	29.2	33.9	15	9.7	260	14.9697	0.88	56266	498		263.1	0.27	141	4.51	109.2					59	49	0.88	19.5	27.4	16	95	158	94	30.8365	No	No
dead	68	M	68	170	5.24	70	19.1	9.7	0	0.2	3.67	1	0.51	0	0.01	5.13	44.3	15.2	29.6	34.3	12.9	10.2	167	3.67	1.6	564	547	1622	96.9		134	4.18	97.9	7.6				64	110	0.53	18	28.9	18	78	120	60	23.5294	No	No
alive	68	M	72	160	10.52	86.8	8.7	4.3	0.1	0.1	9.13	0.92	0.45	0.01	0.01	4.29	40.1	13.1	30.5	32.7	14.2	10.1	324	9.92391	1.06	5.11	314		69.9		142	4.31	107.5				62	18	29		18.6	24.9	20	53	138	67	28.125	No	No
alive	68	M	67	164	12.11	91.3	4.8	2.6	0	0.2	11.06	0.58	0.32	0	0.02	4.89	43.7	14.7	30.1	33.6	13.1	9.9	260	19.069	1.43	1529	631		477.4	0.99	135	5.75	98	7.9	636			39	39	0.76	14.9	23	19	88	95	63	24.9108	yes	No
alive	68	M	80	170	6.58	86.1	7.9	4.9	0	0	5.67	0.52	0.32	0	0	3.21	28.3	9.1	28.3	32.2	12.6	9.8	230	10.9038	2.92	1085	402		68.6	0.17	139	4.15	99.3	7.5	51			51	65	0.36	25.3	40.7	18	66	143	67	27.6817	No	yes
alive	67	M	80	170	19.91	90.9	4.3	3.1	0	0.2	18.11	0.86	0.62	0	0.03	5.4	50.9	17.7	32.8	34.8	12.8	11.9	227	21.0581	1.27	2025	758		214.2	1.74	136	4.21	99.3	8.5				70	127	0.55	18	25.2	22	72	137	72	27.6817	No	No
dead	67	M	70	167	3.77	80.8	11.7	6.9	0	0.3	3.05	0.44	0.26	0	0.01	5.41	47.9	16.5	30.5	34.4	12.9	8.9	177	6.93182	1.06	1137	505		105.6		135	4.61	98.4					34	95	0.29	18.2	26.1	18	77	134	88	25.0995	No	No
alive	69	M	72	163	17.73	94.4	2.7	1.9	0	0.1	16.74	0.48	0.33	0	0.02	5.59	50.2	17	30.4	33.9	14	10.4	199	34.875	0.77	2065	513		342.6	2.29	158	2.87	78.9	7.7			109	68	53	1.06	21.7	31	18	94	136	63	27.0993	No	No
dead	67	M	68	181	5.5	68.8	14.5	15.8	0.7	0.2	3.78	0.8	0.87	0.04	0.01	4.32	38.4	12.7	29.4	33.1	14.5	8.8	267	4.725	1.67	1470	274		158.4		138	5.08	80.4		101			20	28	0.91	17.4	24	18	80	127	72	20.7564	No	No
alive	68	M	84	166	9.87	78.1	9.4	6.8	0.8	0.6	7.71	0.93	0.67	0.08	0.06	6.58	59.9	20.1	30.5	33.6	16.2	9.8	193	8.29032	1.22	15255	384		59.1		137	4.8	104.3		127			40	28	0.48	20	30.7	18	118	174	95	30.4834	No	No
dead	67	M	80	175	12.94	89.1	7.5	3.2	0.1	0.1	11.53	0.97	0.42	0.01	0.01	5.23	46	15.5	29.6	33.7	13.9	9.3	204	11.8866	1.47	376	504		52	0.18	144	5.44	104	7.9			53	42	48	0.6	20.6	27.7	21	80	101	55	26.1224	No	No
dead	67	M	84	170	7.25	81.9	11.6	5.8	0.3	0.4	5.94	0.84	0.42	0.02	0.03	4.45	40.2	13.2	29.7	32.8	17.6	10	180	7.07143	12.86	630	441		301.8		136	5.86	92.1	7.6			83	27	60	0.3	14.9	21.2	18	70	99	55	29.0657	No	No
dead	67	M	70	165	12.34	87.8	8.8	3.2	0	0.2	10.84	1.09	0.39	0	0.02	4.54	41.8	14	30.8	33.5	14.9	11.6	144	9.94495	2.25	649	668		125.2	1.79	135	6.12	104.4	10.4				89	183	1.48	14.6	18.1	24	55	112	58	25.7117	No	No
dead	67	M	90	170	16.3	86.8	6.8	4	0.1	0.2	14.13	1.11	0.66	0.01	0.04	5.21	45.7	15.3	29.4	33.5	13.7	10.1	311	12.7297	0.97	8014	668		96.2	0.16	131	5.3	94.2	7			81	36	60	0.53	22	31	32	112	163	91	31.1419	No	No
dead	67	M	53	161	12.01	86.5	7.2	5.9	0.2	0.2	10.37	0.87	0.71	0.03	0.03	4.92	40.2	12.8	26	31.8	18.2	11.8	303	11.9195	5.37	650	418		280.4	34.85	137	5.43	99.2					12	38	1.06	20.2	24	18	76	90	60	20.4467	No	No
alive	67	M	55	163	14.91	82.8	8	5.2	0.5	0.6	12.36	1.19	0.77	0.07	0.09	5.57	49.1	15.7	28.2	32	17	11.1	348	10.3866	1.76	46850	666		201.4	11.82	140	5.91	104.9	9.1				35	35	0.62	19.5	29.6	20	81	76	52	20.7008	No	No
dead	67	M	49	166	13.76	84.3	8.4	6.1	0.1	0.3	11.6	1.15	0.84	0.02	0.04	3.09	26.1	8.9	28.8	34.1	18.6	12.4	235	10.087	0.77		164		145.8		134	3.97	110.5	7.9	132		468	40	79	10.19	14.8	23.6	17	88	80	45	17.782	No	No
dead	67	M	40	160	12.71	95.1	2.1	2.1	0	0.1	12.08	0.27	0.27	0	0.01	3.78	31.7	10.3	27.2	32.5	15.9	11.9	180	44.7407	2.95	2030	474	1045		0.51	139	3.31	100.1	8.1				29	32	0.3	25.7	33.4	21	61	136	76	15.625	No	No
dead	68	M	73	165	7.23	81.1	12.9	5.9	0	0.1	5.86	0.93	0.43	0	0.01	5.32	45.3	15	28.2	33.1	14.7	10.4	227	6.30108	0.96	620	484		92.8	0.46	147	4.31	105.9		117		60	92	137	0.79	17.9	25.6	25	115	166	73	26.8136	No	No
alive	67	M	68	165	10.23	89.7	7.3	2.1	0	0.2	9.18	0.75	0.21	0	0.02	5.36	47.9	16.2	30.2	33.8	13.4	10.3	240	12.24	0.99	748	390		278.3		130	4.8	92.7		128			49	49	0.65	18.9	27.7	21	102	156	78	24.977	No	No
alive	67	M	70	169	14.59	92.5	4.3	2.5	0	0.1	13.49	0.63	0.36	0	0.02	4.64	42.4	15.3	33	36.1	11.9	9.8	273	21.4127	0.74	787	543		116.6		134	4.19	104.1		245			128	164	0.95	16.6	25.6	18	86	139	86	24.5089	No	No
alive	67	M	74	170	5.9	74.4	17.5	7.1	0.3	0.2	4.39	1.03	0.42	0.02	0.01	5.79	52.4	18.2	31.4	34.7	13.7	12.2	173	4.26214	1.12	3895	942		126.5	0.09	137	3.81	99.8	8.1	97			118	171	0.7	20.7	29.9	18	63	112	65	25.6055	No	No
alive	67	M	65	173	9.09	84.8	10.7	4	0	0.1	7.71	0.97	0.36	0	0.01	5.57	46.5	16.2	29.1	34.8	13	9.7	258	7.94845	1.5	661	396		114.4	0.1	133	5.17	101.8	8.3	120			16	28	0.44	17.6	24.9	20	94	125	65	21.7181	No	No
dead	66	M	68	170	8.87	85.1	9.8	4.8	0	0.3	7.54	0.87	0.43	0	0.03	5.4	47.3	16	29.6	33.8	13.4	10.1	266	8.66667	1.19	832	422		102.1		142	4.54	103	7.9				37	55	0.35	16.3	26.6	18	97	106	58	23.5294	No	yes
alive	66	M	78	163	11.87	91.1	3.2	5.2	0	0.2	10.81	0.38	0.62	0	0.02	4.64	41.1	14.2	30.6	34.5	12.7	10.5	199	28.4474	1.14	571	248				132	4.41	95.3		147			45	35	1.56	21.5	30.6	17	98	117	57	29.3575	No	yes
alive	67	M	78	174	7.42	73.6	20.1	5.8	0	0.1	5.46	1.49	0.43	0	0.01	5.07	44.8	15.3	30.2	34.2	12.5			3.66443	0.7	1160			195.7	0.07	139	3.77	103.4	6.8		3.2		27	39	0.65	17.9	26	18	85	123	60	25.763	No	No
dead	66	M	78	168	11.82	88.9	6.4	3.8	0	0.1	10.5	0.76	0.45	0	0.01	5.04	44.1	15.3	30.4	34.7	12.7	9.7	208	13.8158	0.88	965	471		253	0.15	138	3.83	102.3	8.1	126			20	31	0.84	23.1	33.6	20	95	107	70	27.6361	No	No
dead	67	M	65	162	10.47	86.5	9.7	2.6	0	0.1	9.05	1.02	0.27	0	0.01	4.25	38.6	12.9	30.4	33.4	14.6	10.1	296	8.87255	1.49	7606	568		126.4	0.68	137	4.66	103.8	7.7	274			41	38	0.76	14.2	19.8	20	70	135	80	24.7676	No	No
dead	67	M	68	162	3.51	90.5	4.6	4.3	0	0	3.18	0.16	0.15	0	0	5.09	43.8	15.2	29.9	34.7	13.3	11.4	105	19.875	0.95	1469	381		52.2	0.07	140	3.93	107.3	7.7	177			112	87	0.45	15.8	24	26	76	178	90	25.9107	No	No
dead	67	M	77	163	10.26	90.7	4	4.5	0	0.1	9.31	0.41	0.46	0	0.01	4.53	38.9	13.2	29.1	33.9	12.7	11.6	211	22.7073	1.81	419	412		221	0.81	135	4.31	99.8	6.6	265		105	82	57	0.46	19.1	26.5	22	103	112	64	28.9811	No	No
alive	61	M	74	170	8.88	70	19.9	9.8	0.2	0.1	6.21	1.77	0.87	0.02	0.01	5.45	48.5	16.9	31	34.8	14	9.7	170	3.50847		216	319		170.6		137	4.48	99.4					19	24	0.66	19	28.4	18	119	120	78	25.6055	No	No
dead	67	M	70	165	4.59	83	10.9	5.7	0	0	3.81	0.5	0.26	0	0	5.05	44.5	15.5	30.7	34.8	12.6	10.3	215	7.62	0.81	2080	593		162.1	0.44	127	4.91	95.6	7.5				27	46	0.41	18.7	28.4	18	91	160	77	25.7117	No	No
alive	66	M	60	158	15.54	85.3	8	6.6	0.1	0	13.27	1.24	1.02	0.01	0	6.99	57.6	20.2	28.9	35.1	14.9	10.2	359	10.7016	1.16	4750	290		21		142	4.98	96.1	8.5	624					0.59	4.6	11.5	28	130	134	82	24.0346	No	No
alive	67	M	72	170	4.68	49.2	37.2	9.8	3.4	0.4	2.3	1.74	0.46	0.16	0.02	5.1	46.5	15.3	30	32.9	14.1	10	292	1.32184	0.85	770	254		3.2									32	33	0.61	21.6	32	19	98	136	86	24.9135	No	No
dead	87	M	70	170	11.5	92.3	4.5	2.6	0	0.1	10.61	0.52	0.3	0	0.01	4.3	32.8	10.8	25.1	32.9	16.1	8.7	217	20.4038	1.25	1475	333		224.2		140	3.61	110.3					15	32	0.67	19.3	27.2	21	67	105	58	24.2215	No	No
alive	67	M	116	173	13.37	88.7	5.5	4.8	0.1	0.2	11.85	0.74	0.64	0.01	0.03	6.58	56.1	19.3	29.3	34.4	13.5	11.5	196	16.0135	0.77	1009	541		87.2	0.69	137	5.12	106.8	8.2				25	51	0.64	17.4	26.4	20	121	133	73	38.7584	No	No
dead	67	M	58	160	7.5	85	8.7	5.7	0	0.1	6.37	0.65	0.43	0	0.01	4.74	41.2	14.5	30.6	35.2	12	9.5	280	9.8	0.85	1006	496		199.2	0.6	125	4.18	107.3	7.6				49	47	0.79	19.5	24.4	20	80	132	78	22.6562	No	No
dead	63	M	60	160	17.09	90.9	4.6	4.2	0.1	0.2	15.55	0.78	0.72	0.01	0.03	5.51	48.3	15.7	28.5	32.5	14.4	10.9	187	19.9359	1.24	970	458				139	3.85	101.1	7.7				13	25	0.52	21.4	31.4	19	112	106	68	23.4375	No	No
alive	66	M	60	170	15.67	82.8	10	4.7	0.1	0.2	12.98	1.56	0.74	0.01	0.03	4.51	40.1	13.4	29.7	33.4	15.7	13.1	101	8.32051	1.02	1928	248		165.3		139	4.23	103.3	7.7			175	42	48	0.54	20.1	28.9	22	88	100	70	20.7612	No	No
alive	63	M	82	164	5.42	80.8	13.5	5.5	0.2	0	4.38	0.73	0.3	0.01	0	5.32	43.8	14.9	28	34	13.9	9.1	122	6	0.9	280	539		143.8		138	3.99	99.8								20.4	30	20	100	128	62	30.4878	No	No
alive	63	M	75	174	10.92	83.3	8.6	3	1.1	0.2	9.09	0.94	0.33	0.12	0.02	5.1	44.6	14.5	28.4	32.5	14.5	8.4	511	9.67021	1.2	12723	431		246		140	5.33	102.3	8.6			153	82	29	0.42	20.7	28.2	20	99	160	93	24.7721	No	No
alive	63	M	94	170	7.22	74	17.7	7.6	0	0.1	5.34	1.28	0.55	0	0.01	5.41	48.7	16.3	30.1	33.5	14.6	10.5	297	4.17188	0.86	691	435	399	133.9	0.25	137	5.55	98.2	8.5	108			35	31	0.51	22.3	30.5	20	73	138	68	32.526	No	No
alive	65	M	80	160	10.49	78.5	9.1	6	0	0.5	8.24	0.95	0.63	0	0.05	5.34	47.9	15.9	29.8	33.2	14.2	9.4	260	8.67368	1.92	1068	785	1535	267	0.68	141	4.47	99.3	7.4	143	2.8	302	57	69	0.67	22.3	31.8	16	84	122	54	31.25	No	No
dead	67	M	80	170	5.34	79.2	8.6	9.2	2.4	0.6	4.23	0.46	0.49	0.13	0.03	3.38	34.9	10.7	31.7	30.7	16.6	10.6	131	9.19565	9.39	370	306		42.6	55.33	140	4.71	102.8	8.7	148		96	13	19	0.54	21.7	34.6	18	82	133	82	27.6817	No	No
dead	67	M	77	168	12.24	89.9	6.6	2.9	0	0.2	11	0.81	0.35	0	0.03	5.39	46.1	15.1	28	32.8	14.4	8.9	244	13.5802	1.08	462	468	1445	310.9	1.41	136	4.52	96.7	7.6				23	33	0.89	20.3	31.2	18	93	100	67	27.2817	No	No
alive	65	M	68	167	5.3	88	9.1	2.1	0	0.2	4.67	0.48	0.11	0	0.01	5.03	44.2	15.5	30.8	35.1	14.1	10.1	151	9.72917	0.98		491		99.6		139	4.87	95.6					41	70	0.62	23	31	21	98	128	85	24.3824	No	No
alive	64	M	82	168	5.93	75.3	15.2	7.4	1.2	0.2	4.47	0.9	0.44	0.07	0.01	5.53	47.9	16.7	30.2	34.9	12.9	9.8	227	4.96667	0.93	3692	448		133.2		141	4.75	105.2					68	43	1.17	19.6	26.9	18	100	137	72	29.0533	No	No
alive	64	M	80	168	13.3	89.9	5	4	0	0.1	11.97	0.66	0.53	0	0.01	5.9	52.8	18.1	30.7	34.3	13.1	10.5	168	18.1364	1.64	1175	556	1190	297.3	0.33	142	4.21	112.3	9.1				36	53	1.34	22.1	35.6	19	86	104	68	28.3447	No	No
alive	66	M	70	175	12.55	91	6.4	1.9	0	0.1	11.43	0.8	0.24	0	0.01	5	44.1	14	28	31.7	14	9.5	229	14.2875	1.53	1450	358		261.5	0.79	142	3.86	107.1					49	58	0.55	20.2	31.3	18	65	132	78	22.8571	No	No
dead	66	M	65	163	11.75	90.7	6.6	2.4	0.2	0.1	10.66	0.78	0.28	0.02	0.01	5.21	50.2	17.2	33	34.3	13.7	11.3	172	13.6667	1.27	14090	677	6211	161.3	0.25	144	4.35	115.4	7.8				101	39	2.03	14.7	20.9	25	132	161	90	24.4646	No	No
dead	63	M	70	162	7.45	79.9	10.6	8.7	0	0.3	5.95	0.79	0.65	0	0.02	5.28	45.8	15.8	29.9	34.5	14.1	10.3	223	7.53165	1.01	792	769		286.8	0.36	137	5.32	104.3	7.7				69	104	0.45	21	32.2	22	95	127	68	26.6728	No	No
dead	66	M	78	170	19.84	92.5	4.6	1	0	0.5	18.35	0.92	0.2	0	0.09	4.48	40.4	13.8	30.8	34.2	13.1	10	221	19.9457	2	1507	404	1180	243	9.99	138	5.59	103.8	7.3	190		119	26	46	0.56	18.9	30.1	18	87	138	69	26.9896	No	No
alive	66	M	79	167	10.6	91.8	3.4	3.1	0	0.1	9.73	0.36	0.33	0	0.01	4.81	43.7	14	29.1	32	14.7	10.5	189	27.0278	0.95	1603	564	1043	34.1	0.33	141	6.08	105.6	7.4	173	2.5		29	41	0.43	23.3	35.2	16	68	136	80	28.3266	No	No
dead	66	M	64	166	13.17	86.6	8.3	3	0	0.3	11.4	1.09	0.4	0	0.04	5.71	51.9	17.2	30.1	33.1	13.2	12.3	188	10.4587	1.04	547	551		214.5	0.2	138	7.56	102.3	8.8	221			39	48	0.65	18.8	28.3	19	79	124	70	23.2254	No	No
alive	65	M	80	165	12.69	92.9	3	3.4	0	0.1	11.79	0.38	0.43	0	0.01	4.7	41.9	14.3	30.4	34.1	13	10.4	129	31.0263	0.77	844	516		42.3									198	116	0.48	21.6	29.7	20	58	113	62	29.3848	No	No
dead	64	M	65	160	7.55	80.5	14.7	4.4	0	0.1	6.08	1.11	0.33	0	0.01	5.65	48.1	15.9	28.1	33.1	13.7	9.1	213	5.47748	0.68	528	294	1562	162.1	0.42	136	4.79	100.2	7.6			92	28	33	0.35	21	28.7	19	87	128	74	25.3906	No	No
dead	65	M	72	168	17.86	86.8	9.4	3.7	0	0.1	15.51	1.68	0.66	0	0.01	5.01	45.2	15.3	30.5	33.8	13.5	10.8	244	9.23214	1.36	1428	323		103.3	1.57	140	5.3	102	8.1				109	69	0.6	13.4	21	35	139	198	93	25.5102	No	No
alive	64	M	75	175	13.72	90.7	3.4	1.2	0	0.3	12.45	0.47	0.16	0	0.04	5.42	47.2	16.3	30.1	34.5	13.4	11.1	143	26.4894	1.13	105612	1126		181.6	1.38	136	4.29	102.3	7.9	129			33	46	1.11	15.2	20.1	16	97	83	57	24.4898	No	No
alive	65	M	86	168	14.49	88.5	4.8	6.1	0.1	0.5	12.81	0.7	0.89	0.02	0.07	4.94	44.2	14.6	29.6	33	13.7	9.8	409	18.3	1.07		629		258.7	0.17	135	5.15	97.7	7.9	62			172	111	1.06	17	27	20	91	117	78	30.4705	No	No
alive	65	M	72	165	8.04	77	8.6	13.3	1	0.1	6.19	0.69	1.07	0.08	0.01	4.68	39.5	13.5	28.8	34.2	14.7	8.7	540	8.97101	0.99	2090	345		296.9		138	4.2	104.5							0.31	17	25.1	23	113	145	76	26.4463	No	No
dead	65	M	60	170	9.77	81	12.9	5.9	0.1	0.1	7.91	1.26	0.58	0.01	0.01	3.59	33.7	11.1	30.9	32.9	13	9.3	291	6.27778	10.69	1028	459		350.7		138	5.87	98.2					17	18	0.5	18.8	31.1	19	90	131	87	20.7612	No	No
dead	65	M	70	167	15.03	86.6	4.5	2.6	0	0.3	13.02	0.67	0.39	0	0.05	4.63	41.9	13.8	29.8	32.9	13.3	10.2	184	19.4328	1.37	25383	1086	9614	300.6	7.75	127	4.57	93.1	7.4		2.7		146	225	0.69	20	51.7	18	56	100	60	25.0995	No	No
dead	66	M	76	160	8.97	86.2	8.7	4.1	0.2	0.2	7.73	0.78	0.37	0.02	0.02	6.42	55.9	18.1	28.2	32.4	15.9	10.7	164	9.91026	1.9	291	302	445	158.8	0.07	139	4.1	100.9	8.3				17	25	0.55	24.3	40.4	20	68	104	56	29.6875	No	No
dead	65	M	70	170	5.59	83.6	10.2	5.5	0	0	4.67	0.57	0.31	0	0	4.99	47.4	16.7	33.5	35.2	11.3	10.1	100	8.19298	0.98	493	310		205.7	0.4	136	4.65	96.6	7.6	308			24	48	0.75	15.7	23.5	20	107	106	74	24.2215	No	No
dead	63	M	80	163	10.29	79.5	8.9	10.6	0.1	0.2	8.18	0.92	1.09	0.01	0.02	5.91	53	17.7	29.9	33.4	13.6	10.7	354	8.8913	1.05	1545	474		97.5	0.72	137	5.24	100.6	8.6				32	43	0.9	10.1	19.3	17	78	153	90	30.1103	No	yes
alive	65	M	72	166	13.16	82.6	8.1	7.4	0.2	0.3	10.87	1.07	0.98	0.02	0.04	5.61	47.6	15.9	28.3	33.4	13.3	9.7	352	10.1589	1.42	887	568		174	0.58	139	4.84	106.3	8.1				100	105	0.55	18	27.2	20	86	132	78	26.1286	No	No
alive	66	M	72	160	6.4	80	13.6	6.1	0.3	0	5.12	0.87	0.39	0.02	0	5.12	47.8	15.9	31.1	33.3	13.9	11.1	312	5.88506	1.4	1430	607	2420	349.9		142	4.41	106.5	8.3				38	81	2.11	20.3	29.5	20	72	112	90	28.125	No	No
alive	64	M	60	160	5.71	75.4	17.2	7.4	0	0	4.31	0.98	0.42	0	0	5.52	44.3	15.5	28.1	35	14.5	10.4	195	4.39796	0.77	612	404		191.2	0.28	137	3.67	102.4	8.4	127			87	76	1.08	18	25.1	19	85	110	60	23.4375	No	No
alive	66	M	65	168	5.64	84.3	2	5.7	0	0.2	4.76	0.11	0.32	0	0.01	2.08	17.5	6	28.8	34.3	17.5	11.8	114	43.2727	0.6	5524	239		122.9	0.32	135	3.41	100.5	7.4	33			76	115	0.38	22	28.3	20	85	121	65	23.03	No	No
alive	64	M	65	180	4.96	91.8	5	3.2	0	0	4.55	0.25	0.16	0	0	2.72	24.4	8.1	29.8	33.2	13.3	10.7	140	18.2	3.97	4400	463	3312	82	2.16	144	3.58	112.9		157			25	40	0.66	15.7	26.7	18	89	144	74	20.0617	No	No
dead	64	M	90	175	15.36	93.8	3.1	2.9	0.1	0.1	14.42	0.47	0.45	0.01	0.01	6.54	49.8	17.7	27.1	35.5	17.8	10.8	233	30.6809	0.89		540	938	135.3		140	5.51	102	8	93		216	68	50	0.9	22.2	32.6	28	111	174	104	29.3878	No	No
alive	64	M	88	167	10.73	79.8	11.6	7.2	0.2	0.2	8.56	1.25	0.77	0.02	0.02	5.47	50.3	16.7	30.5	33.2	13.5	10.3	245	6.848	1.21	824	657	2767		0.33	136	4.8	102.3					38	61	0.72	17.7	29.8	22	108	105	59	31.5537	No	No
dead	63	M	75	170	8.6	64.7	26	7.2	1.2	0.6	5.56	2.24	0.62	0.1	0.05	4.86	40.1	13.9	28.6	34.7	12.7	11.1	223	2.48214	1.08	3757	613		445	0.59	142	4.26	104.3	8.9	104		641	129	165	0.76	22.6	34.8	18	65	112	75	25.9516	yes	yes
dead	64	M	75	168	4.76	83.6	10.1	5.7	0	0.2	3.98	0.48	0.27	0	0.01	5.56	47	15.7	28.2	33.4	14.7	11.6	211	8.29167	1.11	1296	650		159.1	0.26	139	4.6	106.8	7.7	122			53	54	0.37	19.1	33.7	18	81	134	77	26.5731	No	No
alive	64	M	68	180	16.85	77.6	9.8	10.1	0.1	0.4	13.07	1.65	1.71	0.02	0.06	5.69	53.9	18.2	32	33.8	12.4	10	436	7.92121	0.69	14690	353		97.8	0.18	134	4.42	97.7	8.2			79	81	62	1.52	19.3	30.1	25	110	136	92	20.9877	No	No
alive	66	M	78	162	9.07	89.8	6.2	3.6	0	0	8.14	0.56	0.33	0	0	5.04	44.5	15.4	30.6	34.6	13.6	11.1	151	14.5357	1.12	1115	326		194.5		139	4.92	103.9	8.4	127			34	44	0.8	18.1	27.2	35	90	108	72	29.7211	No	No
alive	64	M	72	180	13.73	19.4	78.2	1.7	0	0.3	2.65	10.74	0.24	0	0.04	4.33	37	11.6	26.8	31.4	13.4	10	153	0.246741	1.21	2391	318	141	120.2		140	5.02	106.5	9.1	106	3.2		11	40	0.44	23	33.1	24	113	111	73	22.2222	No	No
dead	63	M	84	170	11.78	90.3	6.2	2.7	0	0.1	10.64	0.73	0.32	0	0.01	6.34	56.9	19.4	30.6	34.1	13.6	10.7	252	14.5753	1.03	1521	907	4363	339.9	0.3	134	5.31	97.9	8		2.1		156	160		16.7	25.9	22	104	122	68	29.0657	No	No
dead	64	M	70	168	1.81	77.3	19.9	1.1	0	0	1.4	0.36	0.02	0	0	2.32	25.1	8	34.5	31.9	16.1	12.8	57	3.88889	0.86	55944	217		250.1	40.23	134	4	104.9	7.7				14	27		19.7	27.5	20	87	157	84	24.8016	No	No
dead	66	M	78	170	6.71	84.6	9.1	4.2	2.1	0	5.68	0.61	0.28	0.14	0	5.34	47.4	16.1	30.1	34	13	10.7	241	9.31148	0.68	4619	552		296.2	0.67	139	4.74	100.9	8.1	221			32	140	0.42	18.4	27.4	20	84	149	90	26.9896	yes	yes
alive	62	M	78	175	10.01	78.3	13.8	6.3	0	0.4	7.84	1.38	0.63	0	0.04	5.49	51	17.7	32.2	34.7	13.7	9	308	5.68116	0.93	16669	333				139	5.13	103.4								20.2	31.9	20	110	90	64	25.4694	No	No
dead	61	M	63	160	8.14	76.2	15.1	8.5	0	0.2	6.2	1.23	0.69	0	0.02	5.89	51.2	17.5	29.7	34.2	13	11.8	186	5.04065	0.99	550	366		484.2	10.97	132	3.63	97.8	8.1				41	57	1.08	19.1	26.8	18	102	135	71	24.6094	No	No
dead	63	M	76	161	19.72	92.8	2.3	3.7	0	0.1	18.3	0.46	0.73	0	0.02	5.04	35.1	11.3	22.4	32.2	18	11.7	151	39.7826	1.52	490	549		240.1	53.77	122	3.85	86.9	8.3	120			16	32	0.56	15.4	24.5	20	74	100	60	29.3199	No	No
alive	63	M	70	170	9.62	80.3	11.4	8	0	0.3	7.72	1.1	0.77	0	0.03	4.59	41.5	14.4	31.4	34.7	14	9.6	427	7.01818	0.84	1100	628		92.2		142	4.2									17.2	23.9	18	85	135	79	24.2215	No	No
dead	62	M	71	164	15.48	91.1	2.6	5.8	0.5	0	14.09	0.41	0.9	0.08	0	5.27	47.3	16	30.4	33.8	13.4	9.6	342	34.3659	1.04	1250	425		167.9	0.11	142	4.93	107	6.8	93					0.53	19.7	27.9	20	105	146	73	26.398	No	No
dead	64	M	80	170	12.79	85.8	4.8	9.2	0	0.2	10.98	0.61	1.18	0	0.02	5.35	47.7	16.3	30.5	34.2	14.2	13.2	150	18	0.88	1460	467	1698	164.5		143	5.42						38	46	1.12	23.6	34	24	114	112	68	27.6817	No	No
alive	65	M	79	172	14.37	85.9	10.4	2.9	0.7	0.1	12.34	1.49	0.42	0.1	0.02	4.5	39.9	14.5	32.2	36.3	11.9	9	324	8.28188	0.95	427	294											33	32	1.02	19.4	28.8	19	89	123	62	26.7036	No	No
alive	64	M	60	160	17.66	80.7	13.5	5.5	0.1	0.2	14.26	2.38	0.98	0.01	0.03	4.74	42.6	14.5	30.6	34	15.8	11.9	62	5.9916	1.57	70400	582		66.7	0.76	136	5.39	103.5	7.7	147		194	150	165	1.57	13.7	21.9	20	83	107	79	23.4375	No	No
alive	63	M	67	162	10.87	81.5	9.5	6.3	0	0.5	8.86	1.03	0.69	0	0.05	6.19	57.6	18.6	30	32.3	14.7	10.1	166	8.60194	1.11		573		10.7		145	4.22	105.3	7.6				30	45	0.88	16	38.3	22	62	124	68	25.5296	No	No
dead	62	M	84	165	9.08	91	6.4	2	0	0.2	8.26	0.58	0.18	0	0.02	5.13	47.4	16.2	31.6	34.2	13.5	11.3	204	14.2414	1.29	1082	999		246.9	35.5	128	4.05	91	7.9	245			44	88	0.36	12.8	18.9	20	90	107	68	30.854	No	No
alive	66	M	86	168	6.74	76.1	15.9	7.6	0	0.1	5.13	1.07	0.51	0	0.01	5.56	51	16.8	30.2	32.9	14	10.1	169	4.79439	0.96	1254	621	897	163		140	5.12	105.7		104			70	126	0.9	20.3	32.1	22	100	127	78	30.4705	No	No
dead	64	M	85	165	8.76	86.7	8.3	4.7	0.1	0.2	7.59	0.73	0.41	0.01	0.02	5.64	46.9	16	28.4	34.1	12.8	11.5	221	10.3973	1.04	902	468		107.9		136	4.36	98.8	8.9	115					0.37	21.6	33.4	18	86	115	82	31.2213	No	No
dead	64	M	80	165	10.69	84.2	11	4.7	0	0.1	9	1.18	0.5	0	0.01	5.96	49	16.4	27.5	33.5	13.7	10.1	261	7.62712	0.86	582	363		71.7	0.57	135	4.17	100.7	7.3			76	51	43	0.49	20.9	29	18	100	132	79	29.3848	No	No
dead	62	M	95	170	11.5	75.9	13.7	10.2	0	0.2	8.73	1.58	1.17	0	0.02	5.82	50.4	17.2	29.6	34.1	14	10.3	253	5.52532	0.91	385	373														25	33	23	104	171	79	32.872	No	No
dead	65	M	74	170	21.1	83	6.3	9.7	0	0.2	17.49	1.33	2.05	0.01	0.05	4.67	40.3	13.7	29.3	34	13.2	10.4	382	13.1504	1.54	795	587		253	2.55	133	4.21	98.2	7.9			71	39	61	0.72	19	28.4	20	81	78	54	25.6055	No	No
dead	63	M	80	170	10.52	90.8	4.1	4.1	0	0.2	9.56	0.43	0.43	0	0.02	5.17	45.1	15.3	29.6	33.9	14.5	12.2	173	22.2326	1.04	879	545	1625	235.8		132	3.66	94.4					70	83	0.91	21.9	35	22	104	186	74	27.6817	No	No
alive	62	M	90	155	10.3	81.4	12	3.7	0.1	0.4	8.38	1.24	0.38	0.01	0.04	5.21	44.3	15.1	29	34.1	13.6	10.1	365	6.75806	1.52	671	654		302.1	1.14	141	4.3	98.3	8.8	126					1.01	23	34	20	123	114	74	37.461	No	No
alive	62	M	75	170	15.26	94.6	3.3	2	0.1	0	14.44	0.5	0.31	0.01	0	3.38	30.1	9.8	29	32.6	15.6	12.6	279	28.88	9.17	327	623		416.4	0.45	137	5.03	91.8								21	30.7	17	106	112	67	25.9516	No	No
alive	66	M	90	170	5.98	66.9	24.7	7.9	0.5	0	4	1.48	0.47	0.03	0	5.01	45.1	15.6	31.1	34.6	13.8	10.2	118	2.7027	1.12	252	460				141	4.88	105.5		177		127				15.9	24.8	18	78	127	68	31.1419	No	No
alive	63	M	80	169	10.58	92.5	5.3	1.7	0	0.1	9.79	0.56	0.18	0	0.01	5.82	52.9	17	29.2	32.1	13.8	12.3	154	17.4821	0.91	1119	368		219.2		135	4.88	99					51	46	0.53	17.3	24.5	18	102	158	75	28.0102	No	No
alive	65	M	65	160	8.73	88	7.3	3.4	0.1	0.2	7.67	0.64	0.3	0.01	0.02	5.41	44.4	14.7	27.2	33.1	15.3	10.2	323	11.9844	0.78	820	553		190.1		144	4.93	108.8	8.3	105			53	87	0.95	20.5	28.1	20	53	97	60	25.3906	No	No
dead	66	M	70	168	11.33	91.4	2.9	4.8	0	0.2	10.36	0.33	0.54	0	0.02	5.61	51.3	17.5	31.2	34.1	12.5	10.5	240	31.3939	0.89	5402	341	1876	51.7		139	4.48	103.3	7.9	150		135	74	50	5.31	17	22.4	21	91	164	99	24.8016	No	No
dead	61	M	83	170	18.91	91.3	3.6	4.4	0.4	0.3	17.25	0.69	0.84	0.08	0.05	5.8	54.1	17.8	30.7	32.9	14.2	10.4	197	25	0.72	432	358		312.7		146	4.28	105.8	7.5				29	22	1.45	23.6	35.3	21	89	138	82	28.7197	No	No
dead	65	M	70	168	23.3	95.8	1.4	1.1	0.1	0.1	22.32	0.33	0.25	0.02	0.03	3.92	34.6	11.6	29.6	33.5	20.2	9.6	374	67.6364	6.44	2177	978	2123			131	6.04					1894	138	366	27.06	6.2	12.9	18	89	89	53	24.8016	No	No
alive	62	M	66	169	11.65	89.3	7.8	2.5	0.3	0.1	10.41	0.91	0.29	0.03	0.01	4.77	40.3	13.8	28.9	34.2	14.6	9.4	290	11.4396	1.17	1870	515		292.2												20.5	29.1	18	94	132	85	23.1084	No	No
dead	61	M	80	165	9.09	88.6	7	2.9	0	0.1	8.05	0.64	0.26	0	0.01	5.18	45.2	15.3	29.5	33.8	13.1	11.1	208	12.5781	1.27	710	288		179.1		140	4.27	103.1	8.5				32	25	0.33	19.4	26	24	87	127	88	29.3848	No	No
dead	62	M	80	175	4.46	78.8	12.3	8.5	0	0	3.51	0.55	0.38	0	0	5.73	49	17.2	30	35.1	13.2	9.5	142	6.38182	2.48	774	238		114.8	0.45	139	4.38	104.5	8			87	37	36	0.59	18	27.3	21	80	127	78	26.1224	No	No
alive	65	M	65	170	5.15	75	18.4	5.2	0.4	0.4	3.86	0.95	0.27	0.02	0.02	5.28	44.4	14.7	27.8	33.1	12.7	9.4	205	4.06316	0.93	1339	347		88.7		135	4.03	99.9		241			24	39	0.39	20.7	29	20	107	137	86	22.4913	No	No
dead	63	M	78	160	16.92	89.9	3.2	1.4	0	0.3	15.22	0.54	0.23	0	0.05	5.39	46.4	14.7	27.3	31.7	13.8	9.9	315	28.1852	1.9	1224	382	1691	198.9		139	5.23	102.5	7.9	205			116	55	0.4	23.2	37.3	19	41	147	66	30.4688	No	No
dead	62	M	68	159	12.82	86.8	8	2.5	0.2	0.3	11.14	1.02	0.32	0.02	0.04	4.74	44.5	14	29.5	31.5	14.1	10.3	271	10.9216	1	2370	837		418.2	0.11	144	3.4	108.5	7.2	46		80	41	65	0.49	18.4	30.4	28	82	122	77	26.8977	No	No
alive	61	M	75	165	8	82.8	8.3	7.9	0	0.1	6.63	0.66	0.63	0	0.01	5.16	44.4	14.5	28.1	32.7	13.1	9.4	238	10.0455	0.96	441	409	1405	167.5		142	4.43	107					30	38	0.64	18.5	27	20	78	120	62	27.5482	No	No
alive	62	M	62	162	10.88	74.4	20.8	3.4	0	0.1	8.1	2.26	0.37	0	0.01	4.81	43.8	14	29.1	32	14.9	8.9	323	3.58407	1.16	5188	537		122.4		130	4.79	97.7		78			56	56	0.72	16.8	21.7	20	92	111	69	23.6244	No	No
dead	61	M	85	180	3.59	92	4.7	3.3	0	0	3.3	0.17	0.12	0	0	3.75	32	10.5	28	32.8	15	10.5	182	19.4118	8.97	170	608		233.5	0.65	138	5.57	95.4	7.2				62	54	0.39	19.3	25.3	20	87	128	68	26.2346	No	No
dead	64	M	72	172	6.19	83.8	9	6.1	0	0.5	5.18	0.56	0.38	0	0.03	4.34	36.4	12.4	28.6	34.1	14.6	11.8	197	9.25	9.69	1023	319		170.5	0.75	132	4.64	94.4	8	130			16	40	0.4	20.8	35.4	20	126	114	94	24.3375	No	No
alive	61	M	76	160	11.56	86.2	9.1	4.4	0.1	0.2	9.97	1.05	0.51	0.01	0.02	5.33	44.8	16.1	30.2	35.9	13.3	9.8	350	9.49524	0.74	5121	409		195.9									20	26	0.59	19.9	26.4	20	107	136	82	29.6875	No	No
dead	61	M	86	176	8.34	71.9	4.2	6.8	0	0.1	5.99	0.35	0.57	0	0.01	3.43	32	10	29.2	31.3	17.2	9.2	137	17.1143	2.28	25279	553	10415	293.3		140	4.46	103.6	8.3	237			55	82	0.57	17.8	30.8	26	50	85	48	27.7634	No	No
alive	61	M	80	164	10.46	78.2	14.9	4.4	0	0.2	8.18	1.56	0.46	0	0.02	4.72	47.9	15.9	33.7	33.2	13.1	10.6	187	5.24359	0.95	16622	713	1467	135.9	0.06	136	5.03	105.2	8.6	67			105	111	0.69	18.2	25.3	24	61	135	77	29.7442	No	No
dead	61	M	50	165	4.89	85.1	7.6	6.3	0.4	0	4.16	0.37	0.31	0.02	0	4.09	35.2	10.3	25.2	29.3	14.2	10	260	11.2432	0.85	5398	415			0.39	137	4.46	102.4	8.3				26	38	0.13	21.7	39.4	20	103	115	78	18.3655	No	No
dead	60	M	74	179	2.95	78.7	14.2	6.8	0	0	2.32	0.42	0.2	0	0	3.29	30.1	10.1	30.7	33.6	12.5	10	161	5.52381	6.61	312	396		126.3	0.94	136	4.39	93.6	7.8	260			21	22	0.41	21.6	33.9	20	76	187	84	23.0954	No	No
dead	61	M	78	157	9.03	93.1	4.1	0.9	0	0.2	8.41	0.37	0.08	0	0.02	4.24	34.3	12.5	29.5	36.4	12	10.9	143	22.7297	1.67	1162	477		274.7	4.98	127	5.22	93.9	7.4	83			19	37	0.67	15.1	24.5	19	86	158	88	31.6443	No	No
dead	63	M	50	150	8.66	88.3	4.7	6.9	0	0.1	7.5	0.4	0.59	0	0.01	5.17	48.4	16.4	31.7	33.9	13.1	11.2	144	18.75	0.99	124384	346		22		147	4.52	118.8	6.5				21	43	0.44	20.6	29.7	20	72	125	63	22.2222	No	No
alive	61	M	60	170	7.97	89	7.8	1.8	0	0.1	7.1	0.62	0.14	0	0.01	5.31	45.3	14.8	27.9	32.7	13.1	9.4	199	11.4516	0.95	20661	761	1373	161.4	0.24	135	4.46	101.4		129			138	195	1.01	21.9	32.7	20	71	110	70	20.7612	No	yes
dead	63	M	75	170	4.31	76.4	14.6	8.1	0	0	3.29	0.63	0.35	0	0	6.48	52.9	17.2	26.5	32.5	15.7	11.4	185	5.22222	2.32	1151	928		141.5	0.13	140	3.97	104.6	8	161			34	54	0.5	18.3	27.2	20	114	99	64	25.9516	No	No
dead	65	M	74	174	20.02	89.1	4.8	3.8	0.1	0.2	17.82	0.97	0.76	0.02	0.05	4.96	44.8	15	30.2	33.5	13.3	11.2	285	18.3711	1.01	707	491	1435	274.7		141	3.94	103.4	6.9				44	45	0.68	20.1	30	20	79	122	64	24.4418	No	No
alive	49	M	140	179	13.7	73.3	12.4	8	0	1.1	10.05	1.7	1.09	0	0.15	5.86	53.9	17.9	30.5	33.2	14	10.1	236	5.91176	1.28	4280	708		41.5	3.94	143	4.9	102.6	8.7	315			115	84	0.78	18.5	30	20	89	105	64	43.694	No	No
dead	61	M	73	175	9.93	87.5	7.4	4.2	0	0.2	8.69	0.73	0.42	0	0.02	5.01	45.1	14.7	29.3	32.6	12.7	10.4	220	11.9041	1.18	674	500	2965	165.1		140	4.69	105.1					99	61	0.72	20.2	29.5	20	72	113	63	23.8367	No	No
alive	61	M	75	170	8.45	74.8	16.1	8.3	0	0.2	6.32	1.36	0.7	0	0.02	5.15	46.7	15.4	29.9	33	13.1	10.3	240	4.64706	1.46	1168	495		234.2	0.47	140	5.42	102.2	7.8				58	48	0.55	22.5	39.3	24	108	141	77	25.9516	No	No
alive	61	M	78	180	4.89	72.6	19.2	8.2	0	0	3.55	0.94	0.4	0	0	6.06	50.5	17.6	29	34.9	14.3	11.1	154	3.7766	0.97	710	520	1211	149.5		146	4.43	112	7.6	145	2.5	35	23	46	0.45	18.9	28.3	18	75	150	65	24.0741	No	No
alive	64	M	75	160	9.95	85.3	9.4	3.6	0	0.4	8.48	0.94	0.36	0	0.04	4.26	34.3	11.8	27.7	34.4	14.9	9.9	318	9.02128	0.68	2555	294		332.8		121	4.17	90.2	8.8	247			28	43	0.27	15.2	24.8	19	107	120	72	29.2969	No	No
alive	62	M	70	176	8.66	89	8.1	2.2	0	0.1	7.71	0.7	0.19	0	0.01	4.55	46.9	15.9	34.9	33.9	11.8	8.7	276	11.0143	0.81	767	396		109.2	0.1	140	3.41	101.6	8.2			91	33	48	0.61	27.8	45.7	19	60	128	72	22.5981	No	No
dead	60	M	91	188	8.63	84.8	9	4.9	0	0	7.32	0.78	0.42	0	0	5.6	50.9	16.9	30.2	33.2	13.5	9.3	170	9.38462	0.88	713	481	1884	90.6		135	3.99	98.3	8.2	108	2.1	143	45	75	0.37	23.5	38.9	20	85	106	56	25.7469	No	No
dead	65	M	75	168	4.18	72.5	14.4	12.9	0	0.2	3.03	0.6	0.54	0	0.01	4.54	40.2	14.1	31.1	35.1	12.9	9.8	165	5.05	0.7	800	578	1643	34.6		138	5.07	102	7.8		3.1		94	139	0.47	23.2	33.8	22	91	131	63	26.5731	No	No
alive	68	M	75	165	6	78.7	13.5	7.8	0	0	4.72	0.81	0.47	0	0	5.52	46.8	15.3	27.7	32.7	15.1	10.6	216	5.82716	1.58	380	338		80.3		136	5.92	102.1		123		38	27	29	0.46	19.9	31.2	18	86	127	69	27.5482	No	No
alive	64	M	85	175	12.46	90.6	7.7	1.5	0	0.2	11.29	0.96	0.19	0	0.02	4.9	45	14.7	30	32.7	14	10.4	156	11.7604	1.03		530		37.8		134	4.26	96.6	8.4				59	53	0.45	22	32.5	19	107	125	67	27.7551	No	No
dead	61	M	90	160	10.02	84.3	10.5	3.8	0	0.2	8.45	1.05	0.38	0	0.02	5.33	48.5	15.8	29.6	32.6	14.1	11	217	8.04762	1.16	1512	546		53.5	1.57	146	4.8	111.8	7.5	134		319	71	69	0.88	20.3	28.5	18	93	111	69	35.1562	No	No
alive	61	M	82	162	8.14	72.4	17.1	4.8	1.8	0.2	5.89	1.39	0.39	0.15	0.02	4.89	42.6	14.3	29.2	33.6	14.6	10	437	4.23741	0.84	48707	605		223.3	0.42	139	3.58	100.3	7.3	209			92	106	0.68	20.4	25.8	22	72	120	67	31.2452	No	No
dead	61	M	80	160	9.59	85.6	5.2	8.2	0	0.3	8.2	0.5	0.79	0	0.03	3.36	28.6	9.9	29.5	34.6	13.2	11.4	177	16.4	13.88	5228	324		280.3	31.8	125	4.98	84	6.5			104	20	26	0.71	17.4	29.7	22	127	146	93	31.25	No	No
alive	60	M	106	182	8.53	83.9	13.2	2.8	0	0.1	7.15	1.13	0.24	0	0.01	4.99	45	15	30.1	33.3	13.7	10	214	6.32743	1.05	640	670	2713	349.4	0.26	134	3.98	94.2	7.7	402			41	73		24.3	34	24	93	134	73	32.001	No	No
alive	61	M	78	175	10.17	87.4	8.2	4.2	0	0.2	8.89	0.83	0.43	0	0.02	5.9	51.1	18.3	31	35.8	12	11	395	10.7108	0.84	401	479		136.9		141	5.05	104.3					294	73	1.26	20.3	28.3	19	108	148	86	25.4694	No	No
alive	60	M	80	167	14.06	85.5	7	6.2	0.1	0.4	12.04	0.98	0.87	0.01	0.05	4.81	38.7	12.3	25.6	31.8	17.8	8.4	309	12.2857	7.38	1703	448		248.4		132	3.41	94.4	8.1	189			25	36	0.6	17.3	26.4	18	100	146	78	28.6851	No	No
alive	60	M	69	161	14.5	89.4	5.4	4.6	0.3	0.3	12.98	0.78	0.66	0.04	0.04	4.93	44.3	15.3	31	34.5	13.3	10.5	208	16.641	1.46	775	457		550.3	5.73	139	4.4	103.5	8.4				22	30	1.42	19.7	29.2	20	108	111	56	26.6193	No	No
dead	63	M	70	170	8.4	92.1	3.2	3.8	0.8	0.1	7.73	0.27	0.32	0.07	0.01	5.04	46.9	16	31.7	34.1	15.4	11.3	149	28.6296	1.29	1720	666	5329	185.9		146	3.55	107.2		127			124	130	1.09	18.4	29.1	18	78	120	83	24.2215	No	No
alive	69	M	55	170	10.39	88.6	6.6	4.4	0.2	0.2	9.2	0.69	0.46	0.02	0.02	5.44	51.1	17.1	31.4	33.5	15.5	9.5	222	13.3333	8.81	2431	285		383		134	5.86	93.3	5.8	66			11	7	0.36	17	28.8	17	69	92	64	19.0311	No	No
alive	60	M	89	166	29.75		4.2	2		0		1.25	0.59		0.01	5.92	47.9	17.1	28.9	35.7	15	9.2	313		0.88	1842	262		317.6	0.31	135	3.47	96.9	7	280			28	27	1.52	25	32.5	19	101	157	77	32.2979	No	No
alive	60	M	85	180	18.9	94.4	1.5	2.8	0	0.1	17.85	0.28	0.52	0	0.02	5.94	49.8	16.5	27.8	33.1	14.2	11.2	88	63.75	0.84	162	318		83	0.44	139	3.82	100.9	7.7	358			21	13	0.71	22.4	33.5	24	138	147	94	26.2346	No	No
dead	60	M	84	169	6.84	76.6	18.4	4.5	0	0.1	5.23	1.26	0.31	0	0.01	2.85	26.3	8.2	28.8	31.2	17.4	10.7	192	4.15079	1.51	424	473		164.7		140	3.85	108.2					15	29	0.74	14	22.7	21	43	55	36	29.4107	No	No
dead	62	M	60	165	13.45	83.4	11.7	4.8	0	0.1	11.2	1.58	0.65	0	0.02	6.09	50.9	16.6	27.3	32.6	15.5	11.3	288	7.08861	0.96	564	528		249.8	0.34	134	4.82	97.5	8.4				45	81	0.57	20.7	30.8	26	76	114	64	22.0386	No	No
dead	59	M	85	177	7.61	82.5	10.8	5.3	0	0.1	6.28	0.82	0.4	0	0.01	4.89	45.7	14.9	30.5	32.6	13.1	10.3	263	7.65854	1.29	3819	529		191	57.78	133	4.67	99.3	7.8				87	80	2.65	19.5	26.6	20	50	107	75	27.1314	No	No
alive	59	M	85	163	6.39	82.8	11.1	5.3	0	0.2	5.29	0.71	0.34	0	0.01	5.62	48.6	16.2	28.8	33.3	13.2	9.8	239	7.4507	1.19	471	420		213.3		136	4.48	95.9					32	42	0.64	23	34.6	20	113	121	73	31.9922	No	No
alive	59	M	74	168	8.97	83.8	8.8	6.6	0	0.2	7.52	0.79	0.59	0	0.02	5.29	45.1	15.6	29.5	34.6	13	9.6	344	9.51899	0.86	1284	308		91.3						107			71	31	0.59	19.7	28.4	22	73	121	72	26.2188	No	yes
alive	66	M	60	160	9.94	90.2	5.9	3.4	0	0.1	8.96	0.59	0.34	0	0.01	4.79	42.7	14.6	30.5	34.2	13.5	10.8	149	15.1864	9.72	1705	357		77.6	7.35	137	5.01	94		67			51	34	0.56	17.6	29	19	84	115	84	23.4375	No	No
alive	61	M	100	180	8.86	84.3	12.5	3.2	0	0	7.47	1.11	0.28	0	0	5.24	45.4	15.7	30	34.6	15	9.7	187	6.72973	1.21	880	558		353.9		137	3.96	98.1		149						19.7	28	23	115	137	86	30.8642	No	No
dead	60	M	82	162	8.66	80.2	8.9	8.5	0	0.3	6.94	0.77	0.74	0	0.03	5.68	50.3	16.7	29.4	33.2	12.4	10	186	9.01299	1.06	903	491	7156	105.5	1.82	136	3.85	95.1	7.2				115	86	0.58	25.4	51.8	12	87	118	71	31.2452	No	No
alive	58	M	80	177	8.53	76	13.8	9.3	0.8	0.1	6.48	1.18	0.79	0.07	0.01	5.74	49.7	16.5	28.7	33.2	14.6	10.2	356	5.49153	1.08	1187	268		134.8	0.08	136	4.31	99.1		102						23.8	34.9	20	82	135	89	25.5354	No	No
dead	59	M	120	170	15.16	86.1	9	4.6	0.1	0.2	13.06	1.37	0.69	0.01	0.03	5.45	47.5	15.9	29.2	33.5	14.6	11.1	238	9.53285	0.94	1341	547		297.9	1.05	127	4.3	90.7	7.8				22	38	0.64	17.8	27.1	18	109	139	80	41.5225	No	No
alive	59	M	79	160	10.02	77.2	14.9	7.2	0	0.1	7.74	1.49	0.72	0	0.01	5.54	47.7	16.2	29.2	34	13.4	10	156	5.19463	1.42	904	240		76.6	0.65	133	4.16	98.1	8.4				54	50	0.82	19.1	28.2	18	120	126	89	30.8594	No	No
dead	62	M	90	170	7.16	88.2	8.8	1.4	0	0.1	6.31	0.63	0.1	0	0.01	5.73	49.7	16.7	29.1	33.6	14.2	9.8	151	10.0159	0.84	1815	873	4474	308.8		146	5.2	105.7	7.8	118			57	88	0.67	24	34.1	22	110	135	79	31.1419	No	No
alive	58	M	65	172	11.52	86.6	5.6	5.3	0.5	0.2	9.97	0.65	0.61	0.06	0.02	5.11	46.9	15.3	29.9	32.6	13.1	8.9	289	15.3385	1.07	52628	362			0.15	138	4.89			84			33	25	0.65	21.1	28.9	24	85	113	72	21.9713	No	No
alive	62	M	70	176	7.51	80.8	14.5	4.4	0	0	6.07	1.09	0.33	0	0	5.36	47.2	16.4	30.6	34.7	12.3	8.8	177	5.56881	0.98	1375	588		147	0.14	134	3.34	97					51	111	0.91	22.2	31.5	18	85	101	57	22.5981	No	No
alive	66	M	87	167	7.6	80.4	14.1	4.7	0	0.1	6.11	1.07	0.36	0	0.01	4.8	43.5	14.6	30.4	33.6	14.1	10.4	229	5.71028	0.89	712	514		184.5	0.17				7.7	114			40	65	0.63	23.3	33.7	20	110	150	100	31.1951	No	No
alive	58	M	92	175	5.79	87.2	8.8	3.5	0	0.5	5.05	0.51	0.2	0	0.03	5.23	42.3	13.6	26	32.2	15.9	11.5	115	9.90196	1.16	490	595		314.1	0.54	140	4.08	103.8	8				52	60	0.55	24	34.2	18	84	127	72	30.0408	No	No
dead	59	M	75	162	10.83	88.9	5.4	4.6	0	0.2	9.63	0.58	0.5	0	0.02	4.61	43.4	14.3	31	32.9	13.4	11.7	182	16.6034	1.15	1017	403	1946	97.8		137	3.87	104.1		131			36	61	0.81	16	23.7	21	86	115	70	28.578	No	No
alive	59	M	67	166	11.16	88.3	7.3	3.3	0.1	0	9.86	0.81	0.37	0.01	0	5.08	44.9	15.9	31.3	35.4	12	9.9	294	12.1728	0.6	568	342		334.2	0.17	132	4.35	94.4		93			87	60	0.54	16.8	24.9	18	118	146	97	24.3141	No	No
dead	58	M	81	175	18.19	87.3	5.8	6.7	0.1	0.1	15.89	1.06	1.22	0.01	0.01	5.29	42.6	14.7	27.8	34.5	13.8	9.5	191	14.9906	1.27	950	164		399.4	0.12	140	3.6	103.6	7.9	129			99	83	0.86	16.6	27.1	20	102	104	52	26.449	No	No
alive	59	M	79	167	7.97	84	8.4	5.4	0	0.1	6.69	0.67	0.43	0	0.01	5.86	50.6	17	29	33.6	13.9	10.3	266	9.98507	0.84	712	470		172.9	0.47	139	5.08	98.6	7.5	125			48	43	0.69	21.6	29.9	25	106	119	72	28.3266	No	No
dead	60	M	83	163	15.12	91	5.5	3	0	0.1	13.77	0.83	0.45	0	0.01	5.28	46.2	15.2	28.8	32.9	13.9	11	303	16.5904	1.48	492	558	1741	150.2	0.85	144	3.75	104.7	7.8	126		94	59	63	0.53	19.2	27.4	30	116	135	81	31.2394	No	No
alive	58	M	60	167	8.91	86.3	7.1	5.7	0	0.1	7.69	0.63	0.51	0	0.01	5.13	44.7	15.7	30.6	35.1	12.6	8.9	259	12.2063	0.87	552	319	922	237	0.22	137	4.15	98.5					38	48	1.31	21.8	26.9	18	77	119	76	21.5139	No	No
alive	59	M	72	170	14.04	92.4	5.1	2.4	0.1	0	12.98	0.71	0.34	0.01	0	4.84	40.1	14.2	29.3	35.4	12.9	11.7	129	18.2817	0.88	4400	677		331		133	3.6	96.2					83	76	1.1	19.2	26.1	18	81	122	80	24.9135	No	No
dead	91	M	84	168	16.24	90.7	5.6	2.4	0	0.1	14.72	0.91	0.39	0	0.02	5.13	48.2	15.8	30.8	32.8	15.2	11.4	183	16.1758	2.94						151	4.06	112.8								19.8	31.6	25	100	136	94	29.7619	No	No
dead	88	F	73	154	6.19	66.4	24.9	7.6	1.1	0	4.11	1.54	0.47	0.07	0	4.42	40.4	13.1	29.6	32.4	15.8	9.8	192	2.66883	1.66	2090	263	205	112.7	0.1	137	4.22		8.5				14	24	0.33	23.2	39.1	19	57	117	56	30.7809	No	No
dead	99	F	50	160	6.95	84.4	7.4	7.4	0	0.1	5.84	0.51	0.51	0	0.01	5.12	48.3	16.3	31.8	33.7	13.8	10.2	155	11.451	1.15	839	578	669	107.1		143	4.66	107		143		96	29	97	0.55	17.6	25.5	22	100	94	59	19.5312	No	No
dead	88	F	45	150	10.02	90.6	5.1	3.5	0.6	0.2	9.08	0.51	0.35	0.06	0.02	4.71	40.7	13.6	28.9	33.4	14.3	9.5	288	17.8039	0.5	14270	366		130.2		137	4.03	98.7		135						25.2	32.9	14	114	80	57	20	No	No
dead	91	F	60	150	10.13	88	7	4.7	0.3	0	8.91	0.71	0.48	0.03	0	5.35	50.6	15.7	29.3	31	14.4	10.2	268	12.5493	0.93	3890	538		108		154	5.34	117.6					50	116		22.8	38	20	112	118	63	26.6667	No	No
alive	87	F	65	165	10.59	89.9	5.4	4.1	0.5	0.1	9.53	0.57	0.43	0.05	0.01	4.67	39.1	13.1	28.1	33.5	15.4	9.7	317	16.7193	1.08	950	367		12.3		136	4.04	105.3		108		94	14	31	0.48	18	25.6	19	120	105	52	23.8751	No	No
dead	88	F	60	158	11.94	86	4.9	8.5	0	0.6	10.27	0.58	1.02	0	0.07	5.8	50.2	15.9	27.4	31.7	15.1	10.1	278	17.7069	0.98	1626			44.4		136	4.51	105.7					11	19	0.68	23.9	36.8	18	86	145	87	24.0346	No	No
dead	93	F	60	155	12.11	88.2	5.4	6.2	0.1	0.1	10.69	0.65	0.75	0.01	0.01	5.3	47.7	15.1	28.5	31.7	15.3	9.9	349	16.4462																	25.7	40.6	24	62	139	89	24.974	No	No
dead	93	F	70	158	8.52	80.4	12	2.6	0	0.4	6.86	1.02	0.22	0	0.03	3.92	37.2	11.6	29.6	31.2	16.8	11	215	6.72549	2.55	2849	378	359	137.5		146	3.81	107.6	7.9			127	52	68	0.86	19.8	28.1	28	73	118	62	28.0404	No	No
alive	86	F	62	150	9.82	73.3	16.6	7.6	1.7	0.4	7.19	1.63	0.75	0.17	0.04	4.59	44	14.3	31.2	32.5	13.1	9.5	148	4.41104	0.79	8814	249		55.3		135	4.35	96.5	8.5				17	26	0.61	24	36.8	17	80	122	60	27.5556	No	No
alive	96	F	49	154	7.27	74.2	13.5	9.4	0.3	0.4	5.4	0.98	0.68	0.02	0.03	4.06	37.9	12.9	31.8	34	12.9	8.7	302	5.5102	0.52	8595	346		59.4		134	4.34	97.8					12	26	0.52	25.3	36.6	21	78	195	86	20.6612	No	No
dead	88	F	68	168	8.57	87	7.8	4.4	0	0.1	7.45	0.67	0.38	0	0.01	5.38	46.8	15.2	28.3	32.5	13.5	9.9	197	11.1194	0.92	2512	642		154.7		136	4.42	102.4	8.4				24	46	0.64	18.7	27.4	32	105	160	70	24.093	yes	No
alive	83	F	67	155	8.8	85.6	10.7	3.6	0	0.1	7.53	0.94	0.32	0	0.01	2.89	25.8	8.3	28.7	32.2	14	9.7	275	8.01064	0.6	1209	342		143.9		139	2.87	114.1					17	25	0.22	20.9	31	26	80	112	58	27.8876	No	No
alive	87	F	65	148	13.16	84.8	10.2	4.9	0	0.1	11.17	1.34	0.64	0	0.01	3.83	36.1	11.6	30.3	32.1	17.6	8.8	314	8.33582	1.49	2090	566		223.5	1.77	140	3.85	102.6	8.4	127					0.91	17.6	26.5	22	94	115	70	29.6749	No	No
dead	85	F	50	154	5.21	70.4	18.2	10.6	0	0.2	3.67	0.95	0.55	0	0.01	4.85	38.1	11.8	24.3	31	17.2	10.1	300	3.86316	1.83	418	317		74.1		135	4.02	102.9				62	8	18		23.9	34.8	20	47	111	63	21.0828	No	No
dead	83	F	78	165	11.7	90.8	4.8	2.3	0.1	0.2	10.63	0.56	0.27	0.01	0.02	4.16	36.3	12.1	29.1	33.3	13.7	10.7	270	18.9821	1.62	2683	333		264.6	2.09	137	4.87	100.6	7.9				21	42	0.39	14.1	23.2	22	73	94	54	28.6501	No	No
dead	84	F	67	145																					3.15		565		190.3		131	4.89	94.8		230			25	74	0.5	18.3	39	22	78	119	51	31.8668	No	No
alive	86	F	60	150	7.94	71.2	23	5.7	0	0.1	5.65	1.83	0.45	0	0.01	5.34	42.6	13.5	25.3	31.7	17	12.1	165	3.08743	1.07	5.16	380		46.7		137	4.44	104		181						17.6	35.2	18	75	114	65	26.6667	No	No
alive	88	F	66	160	5.45	87.1	8.8	2.6	0	0.4	4.75	0.48	0.14	0	0.02	4.64	40.5	13.7	29.5	33.8	13.1	11.4	216	9.89583	1.21	3384	440		100.5		148	3.62			118			25	59	0.42	20.8	33	18	79	95	54	25.7812	No	No
dead	91	F	33	150	11.4	88.6	8.6	2	0	0.1	10.1	0.98	0.23	0	0.01	4.76	45.4	13.4	28.2	29.5	16.3	9.2	148	10.3061	0.85	743	488		187.1		149	4.13	113.8	8.6	103			25	102	0.43	23.8	38.2	19	106	133	74	14.6667	No	No
dead	92	F	70	150	6	87.3	6.8	5.2	0	0.2	5.24	0.41	0.31	0	0.01	4.39	40.6	12.8	29.2	31.5	13.2	11	127	12.7805	1.23	1674	433	742	124.3		144	4	110.6	8.4				24	43	0.4	21.5	32.5	18	87	115	56	31.1111	No	No
dead	90	F	65	160	13.66	89.7	7	2.4	0	0.1	12.25	0.96	0.33	0	0.01	3.83	35.5	11.7	30.5	33	14.3	9.9	325	12.7604	0.61	1310	376	857	173.1		139	4.96	102.2		268			16	39	0.51	27.2	40.8	25	18	171	71	25.3906	No	No
dead	83	F	60	160	38.11	64.6	29.5	4.7	0	0.2	24.6	11.24	1.78	0	0.09	3.13	33.3	10.1	32.3	30.3	19.9	12	229	2.18861	2.84	25543	793		248.6	0.96	143	6.63	108.7	8.1	315			18	29	2.18	18.4	57.4	17	101	129	78	23.4375	No	No
alive	83	F	80	150	6.82	76	20.1	3.2	0	0.1	5.18	1.37	0.22	0	0.01	4.64	35.7	11.8	25.4	33.1	15.8	10.3	87	3.78102	0.73	1040	282		39	0.34	137	2.93	96.6	8.6	193		103	62	76	0.31	23.8	34.1	20	77	137	65	35.5556	No	No
dead	92	F	58	157	6.81	86.3	8.2	5.4	0	0.1	5.87	0.56	0.37	0	0.01	4.86	41.2	14	28.8	34	15.5	9.6	220	10.4821	1.52	1220	660				145	4.38	112.1								16	26.6	31	104	125	91	23.5304	No	No
alive	85	F	82	165	10.14	85	5.8	7	1	0.2	8.62	0.59	0.71	0.1	0.02	5.05	44.3	14.3	28.3	32.3	14.5	12.3	241	14.6102	0.75	25.77	303		138.1		137	4.23	101.5	8.3	108			33	26		23	34.8	30	97	128	84	30.1194	No	No
alive	90	F	80	170	6.38	77.8	11.1	7.5	0	0.3	4.96	0.71	0.48	0	0.02	4.08	36.2	12.3	30.1	34	16.3	10.5	217	6.98592	0.55	806	335				132	4.43	95.8		124		381	34	44	0.67	24.6	33.3	18	86	138	88	27.6817	No	No
dead	87	F	90	165	5.55	88.8	4.5	5.6	0	0.2	4.93	0.25	0.31	0	0.01	4.36	36.9	13.2	30.3	35.8	12.1	8.3	186	19.72	0.62	224	221	479	206.3		122	5.48	86.7	7.6	113			12	33	0.5	24	38	24	70	110	65	33.0579	No	No
dead	86	F	70	160	11.31	87.1	8.5	3.5	0	0.2	9.85	0.96	0.4	0	0.02	4.07	37.5	12.4	30.5	33.1	13.5	9.6	442	10.2604	0.62	2022	519		154.6									114	185	0.43	22.1	35.6	24	105	141	87	27.3438	No	yes
dead	84	F	60	150	13.12	94.4	2.6	2.4	0	0.1	12.4	0.34	0.31	0	0.01	4.75	42	14.2	29.9	33.8	14.3	11.4	217	36.4706	0.71	1087	485	953.9	213.1		140	3.71	100	8.3	97			22	45	0.7	22.8	32.9	18	75	120	75	26.6667	No	No
alive	91	F	50	150	11.82	80.2	14.9	4.7	0.1	0.1	9.49	1.76	0.55	0.01	0.01	4.57	39.7	13	28.4	32.7	14.7	11	283	5.39205	0.99	2720	453		115.1		136	4.58	100.8	8.4							22.7	29.7	19	133	136	81	22.2222	No	yes
alive	90	F	78	168	9.4	88.8	7.4	3.7	0	0.1	8.34	0.7	0.35	0	0.01	4.39	40.3	13.2	30.1	32.8	13	10.4	211	11.9143	1.46	1827	327		251.6		134	4.07	97.1					17	38		20.1	31.5	22	63	96	46	27.6361	No	yes
dead	85	F	64	162	27.62	92.5	3.2	2.4	0	0.2	25.56	0.89	0.66	0	0.05	3.84	32.8	10.6	27.6	32.3	19.2	10.5	484	28.7191	1.36		692		194		138	4.22	102					36	50		17.3	23.9	30	110	121	56	24.3865	No	No
dead	82	F	48	143	6.5	80.8	8.6	6.9	0	0.3	5.25	0.56	0.45	0	0.02	4.06	35.1	11.8	29.1	33.6	15.9	10.2	236	9.375	1.25	1434	451	2811	170.6		137	2.65	99.2	7.6	105			19	42	0.44	23.2	31.9	19	67	106	72	23.473	No	No
alive	87	F	50	150	16.85	79.3	13.4	5.9	1.2	0.2	13.36	2.25	0.99	0.21	0.04	4.63	43.8	14	30.2	32	14.7	10.2	499	5.93778	1.82	700	281		89.4		164	4.38	123.8					8	15	0.3	22.7	37.6	17	50	101	55	22.2222	No	No
dead	85	F	60	160	5.95	81.5	11.4	6.2	0	0.2	4.85	0.68	0.37	0	0.01	4.06	34.9	12	29.6	34.4	12.5	9.1	168	7.13235	0.73	1829	307	334	68.6	0.16	134	4.29	98.8	7.4				21	39	0.49	22.3	54	20	93	148	98	23.4375	No	No
dead	85	F	65	152	16.24	86.6	4.7	2.6	0.6	0.3	14.07	0.77	0.42	0.09	0.05	4.57	37.7	12.6	27.6	33.4	14.5	9.9	404	18.2727	1.06	1217	491		324.3	1.59	131	4.23	95.9	8.5			76	16	30	0.41	17.7	27.9	21	80	142	73	28.1337	No	No
dead	83	F	55	150	11.31	94.8	2.7	1.5	0	0	10.72	0.31	0.17	0	0	4.38	37.9	12.5	28.5	33	14.6	11	170	34.5806	1.25	1692	535	386	303.6	1.71	152	4.43	114.3	8.3				33	53	0.37	14.2	22.5	18	75	125	75	24.4444	No	No
dead	95	F	95	155																																					18	29	23	48	128	65	39.5421	No	No
dead	84	F	50	145	8.2	84.5	9.4	5.9	0	0.2	6.93	0.77	0.48	0	0.02	7.3	45.8	14.1	19.3	30.8	16.5	10.3	325	9	1.6	1403	689		86.4									27	61	0.57	9.3	15.5	25	93	108	69	23.7812	No	No
alive	85	F	80	150	5.47	62.4	17.2	19	0.9	0.5	3.41	0.94	1.04	0.05	0.03	4.53	38.6	13.7	30.2	35.5	13.7	10.2	275	3.62766	0.72	840	168		257.1		137	3.86	103.9					15	16	0.56	20.5	31.6	18	56	193	84	35.5556	No	No
dead	82	F	50	155	11.05	87.4	6.6	2.4	1	0.2	9.66	0.73	0.27	0.11	0.02	4.91	45.7	15	30.5	32.8	13.3	9.2	326	13.2329	0.58	18215	293	1140	174.5		140	4.79	102.3		102			13	21	0.56	21.9	31.5	19	76	145	65	20.8117	No	No
dead	82	F	61	154	7.08	79.7	13.3	6.6	0.3	0.1	5.64	0.94	0.47	0.02	0.01	3.35	28.1	9.3	27.8	33.1	17.9	8.7	467	6	0.7	3610	665		286.6	0.08							266	39	90	0.91	26.4	38.7	22	88	100	60	25.721	No	No
dead	82	F	61	146	7.9	62.9	22.5	11.3	2.4	0.5	4.97	1.78	0.89	0.19	0.04	6.1	56.4	18	29.5	31.9	14.1	10	237	2.79213	0.76	2600			1.1												24.7	43	20	91	150	92	28.617	No	yes
dead	85	F	55	155	7.42	87.1	9.8	1.9	0	0.3	6.46	0.73	0.14	0	0.02	4.15	39.3	12.8	30.8	32.6	13.9	9.1	500	8.84932	0.65		518		165.9		135	4.82	92.4	8.9	110		192	14	32	1.19	26.8	41.2	18	93	145	87	22.8928	No	No
alive	83	F	73	151	5.68	64.4	26.1	8.6	0.2	0.2	3.66	1.48	0.49	0.01	0.01	4.34	37.7	12.4	28.6	32.9	14.4	9.7	188	2.47297	1.15	1422	436		159.7		136	4.91	102.6		179		144	31	50	1.01	19.8	28.8	19	69	116	56	32.0161	No	No
alive	83	F	65	158	9.73	90.6	6	2.4	0	0.1	8.82	0.58	0.23	0	0.01	4.64	35.1	11.5	24.8	32.8	16.8	11.6	247	15.2069	1.04	2384	426		198.5	1.92	138	4.06	96.8	8.2				17	37	0.62	22.6	31.1	18	92	108	61	26.0375	No	No
dead	87	F	60	168	7.33	65	18.6	14.1	1.5	0.8	4.77	1.36	1.03	0.11	0.06	4.64	41.3	14.2	30.6	34.4	14.9	10.1	315	3.50735	0.71	5.21	222	128	67.9	0.09	134	5.02	99.7	8.5	98			10	21	0.84	24.2	40.5	20	118	110	72	21.2585	No	No
dead	89	F	85	153	12.14	88.4	2.9	7.7	0	0.1	10.74	0.35	0.93	0	0.01	4.92	45	14.2	28.9	31.6	14.6	9.6	252	30.6857	1.03	236	453				129	5.29	94.1		478			39	61		15.2	27	30	83	120	100	36.3108	No	No
alive	82	F	60	160	7.59	85.9	8.3	5.8	0	0	6.52	0.63	0.44	0	0	4.84	45	14.4	29.8	32	14.9	10.4	171	10.3492	0.98		432		99.7		136	5.57	104.7	7.7	209					0.59	20.1	45.9	20	104	123	84	23.4375	No	No
dead	82	F	60	150	4.73	86.3	7.6	5.9	0	0.2	4.08	0.36	0.28	0	0.01	4.05	33.6	11.7	28.9	34.8	13	9.1	225	11.3333	1.01	784	739		105.8	0.91	121	5.45	85	7.6			230	36	110	0.84	19.8	35.9	22	101	160	70	26.6667	No	No
dead	84	F	69	167	2.92	55.2	37.7	6.8	0	0.3	1.61	1.1	0.2	0	0.01	4.56	41.6	14.3	31.4	34.4	14	10.9	212	1.46364	0.64	524	381		73.9	0.19	139	4.6	105.3	8.2	190			11	31	0.48	21.6	31.7	20	94	166	72	24.7409	No	No
dead	82	F	47	145	5.88	81.6	14.3	3.9	0	0.2	4.8	0.84	0.23	0	0.01	4.5	39.6	13.9	30.9	35.1	14.2	9	304	5.71429	0.73	3840	441	6440	117.8		135	5.47	94.3	8.9				161	221	0.54	21.8	48.6	19	75	115	60	22.3543	No	No
alive	81	F	60	152	9.78	88.1	9.4	1.8	0.6	0.1	8.61	0.92	0.18	0.06	0.01	3.98	34.4	11.4	28.6	33.1	14.2	10.5	256	9.3587	0.8	2810	692		133.8	3.42	132	3.76	96	8	124		275	121	152	0.73	21.9	28	15	77	150	80	25.9695	No	No
dead	84	F	78	155	6.19	80.7	9.5	9.4	0.2	0.2	5	0.59	0.58	0.01	0.01	5.35	45.2	15.5	29	34.3	13.6	10.8	193	8.47458	0.68	1300	680	1717	19.7									39	60	0.48	22.1	28.5	20	94	129	65	32.4662	No	No
dead	84	F	67	143	6.24	63.1	27.1	9.3	0.2	0.3	3.94	1.69	0.58	0.01	0.02	5.94	59.5	19.1	32.2	32.1	15.5	9.5	192	2.33136	0.76	410	469		63.1		117	5.51	124.4	7.5	160			36	41	0.68	22.9	47.7	26	67	106	71	32.7644	No	No
dead	86	F	60	145	12.87	90.7	4.9	4.3	0.1	0	11.68	0.63	0.55	0.01	0	4.4	42.9	13.6	30.9	31.7	14.2	11.4	197	18.5397		18160	577		88									26	41	0.41	24.4	49	21	85	174	73	28.5375	No	No
dead	90	F	55	160	15.04	88.3	3	2.7	0	0.2	13.29	0.45	0.4	0	0.03	5.07	43	14.6	28.8	34	13.2	8.4	381	29.5333	0.56	1901	378		206.1									51	49	0.44	25.1	30.5	22	88	161	88	21.4844	No	No
alive	84	F	57	143	8.29	69.1	25.1	5.3	0	0.1	5.73	2.08	0.44	0	0.01	3.79	36.7	12	31.7	32.7	12.8	10.8	226	2.75481	1.44	2336	298		138.4		135	4.4	101.2								21.6	35.9	21	98	144	63	27.8742	No	No
dead	85	F	60	145	5.61	83.9	7.8	7	0.4	0.4	4.71	0.44	0.39	0.02	0.02	5.14	39.8	12.6	24.5	31.7	14.9	10.7	199	10.7045	1.08	1623					133	4.81	96.9	8.9	137			9	26		21.4	34.6	20	74	127	69	28.5375	No	yes
alive	85	F	58	147	5.77	94.2	3.8	1	0	0.3	5.43	0.22	0.06	0	0.02	6.25	58.9	18.8	30.1	31.9	13.4	9.2	252	24.6818	0.77						144	5.54								0.72	25.2	43.5	20	74	126	78	26.8407	No	No
dead	87	F	52	116	8.26	77	14.2	8.2	0	0.1	6.36	1.17	0.68	0	0.01	4.42	41.4	13.4	30.3	32.4	13	11.1	313	5.4359	0.77	8286	406		59.2		146	3.99	108.3		87			11	16	1.34	21.7	27.4	17	87	148	76	38.6445	No	No
dead	82	F	62	150	4.98	60.5	27.5	11.8	0	0.2	3.01	1.37	0.59	0	0.01	5.01	43.6	15.1	30.1	34.6	13.9	10.4	178	2.19708	0.73	565	403		83.5		137	4.51	95.5	7.7				23	40	0.48	21.5	31.6	20	71	146	65	27.5556	No	yes
dead	85	F	45	152	8.62	86.2	9.3	3.7	0	0.1	7.43	0.8	0.32	0	0.01	3.06	21	6.3	20.6	30	25.9	8.7	708	9.2875	1.01	2041	308		218.1		137	4.69						11	25		22.2	36.3	20	58	102	54	19.4771	No	No
alive	85	F	60	150	12.39	86.8	5.5	6.9	0	0.2	10.76	0.68	0.85	0	0.02	4.39	39.3	13.1	29.8	33.3	13.5	10.1	292	15.8235	1.58	764	394		227.6		134	4.63	101.9		156			27	34	0.46	17.7	27	22	78	140	70	26.6667	No	yes
dead	81	F	50	148																					0.84		816		157.1		133	4.51	93.2		200					0.76	21.9	37.7	18	70	123	85	22.8269	yes	No
alive	82	F	47	143	5.8	72.8	14.5	10	1.4	1	4.22	0.84	0.58	0.08	0.06	6.44	53.6	16.9	26.2	31.5	21.4	9.4	274	5.02381	0.63	1631	273		19.1						123			17	23	0.87	33.1	50.6	21	81	188	86	22.984	No	No
dead	91	F	52	149	6.47	90.7	4.9	3.4	0.2	0	5.87	0.32	0.22	0.01	0	4.19	37.6	13.1	31.3	34.8	14.6	9.5	293	18.3438	1.3	683	556		270									14	43	0.43	29.1	37.3	22	88	108	56	23.4224	No	No
dead	81	F	46	154	16.35	93.1	2.9	2.6	0	0.2	15.24	0.47	0.42	0	0.03	3.98	35	11.2	28.1	32	15.3	9.8	456	32.4255	3.59	2589	445		177.5	1.3	132	7.12	102.4	7.2				13	26	0.34	17.4	31.3	21	72	191	67	19.3962	No	No
dead	88	F	80	157	10.24	78.2	14.7	5	0.5	0.3	8.01	1.51	0.51	0.05	0.03	4.29	41.2	13.7	31.9	33.3	13.6	9.1	258	5.30464	0.92	1892	373		242.9	0.09	133	3.85	96.9	8.5	141			25	47	0.58	22.2	32.6	20	70	100	64	32.4557	No	No
alive	93	F	57	148	6.14	78.2	16.6	3.9	0	0.2	4.8	1.02	0.24	0	0.01	4.1	39.1	12.4	30.2	31.7	13.7	10.1	232	4.70588	1.19	680	330		122	0.23	144	4.41	107.6		131		93	28	40	0.53	21.5	31.6	20	61	101	53	26.0226	No	yes
dead	82	F	76	140	7.59	76	13.6	10.3	0	0.1	5.77	1.03	0.78	0	0.01	4.72	43.8	14.4	30.5	32.9	15.2	10.3	198	5.60194	1.59	514	341		143.4		140	4.19	114	6.8				28	48	0.49	18.1	30.4	17	76	123	56	38.7755	No	No
dead	88	F	46	156	6.36	92.7	5.3	2	0	0	5.89	0.34	0.13	0	0	4.22	39.5	12.9	30.6	32.7	15.6	9.8	204	17.3235	0.74	3010			323	2.1								80	145	0.36	26.4	40.5	18	78	120	80	18.902	No	No
dead	81	F	80	155	9.18	91.2	4.6	3.1	0	0.1	8.38	0.42	0.28	0	0.01	4.85	41.1	14.4	29.7	35	14.1	10.9	226	19.9524	0.74	1014	409		131.8	0.13	136	4.68	100.6	8	245			19	37	0.39	25.1	37.9	20	101	153	63	33.2986	No	No
alive	81	F	70	150	7.63	75.6	18.5	4.9	0	0.5	6	1.47	0.39	0	0.04	5.55	50.1	16.2	29.2	32.3	13.4	11.4	134	4.08163	1.01	691	384		75.8		141	4.74	107.9	8.5				41	80	0.45	21	37.1	22	41	126	68	31.1111	No	No
dead	88	F	50	155	10.79	85.4	8.5	3.9	0	0.1	9.21	0.92	0.42	0	0.01	4.71	41.4	14	29.7	33.8	13.2	9.1	177	10.0109	0.78	65333	420		79.8	0.16	148	3.35	111.1					15	28	0.47	22.1	33.5	20	83	108	54	20.8117	No	No
dead	81	F	48	145	10.67	82.1	11.4	4.6	0.1	0.2	8.76	1.22	0.49	0.01	0.02	4.05	35.5	11.9	29.4	33.5	14.9	11.6	376	7.18033	2.18		396			1.88	138	5.43	102.7	8.5				13	20	0.68	16	22	18	100	172	78	22.83	No	yes
alive	81	F	85	150	18.89	93.8	3.1	0.6	0.3	0.2	17.73	0.58	0.12	0.05	0.04	4.86	40.3	13.5	27.8	33.5	14.6	11	319	30.569	1.37		353		374.3		136	4.81	103.3		146			42	45	0.57	16.6	25.1	20	56	97	51	37.7778	No	No
alive	87	F	40	150	3.39	67.8	20.1	11.5	0.3	0.3	2.3	0.68	0.39	0.01	0.01	4.53	39.1	13.3	29.4	34	16.2	12.3	74	3.38235	0.89	1410	484		30.3	1.25	134	3.1			95						18.3	25.9	18	70	163	86	17.7778	No	No
alive	82	F	27	152	10.71	94	3.7	2.1	0.1	0.1	10.07	0.4	0.22	0.01	0.01	3.5	32.5	11	31.4	33.8	13.8	8.2	228	25.175	0.73	3710	371		183.6		145	3.5	112.2		114			39	75	0.58	21.6	33.4	18	78	115	72	11.6863	No	No
dead	85	F	65	167	9.27	77.2	10.6	10.5	1.6	0.1	7.16	0.98	0.97	0.15	0.01	4.43	38.3	12.8	28.9	33.4	16.1	9.4	328	7.30612	0.88	19.83	297	416.1	145.1		137	4.48	103.5				74	25	23	0.54	24.1	33.9	28	97	124	57	23.3067	No	No
alive	81	F	70	160	9.52	69.1	13	8	9.2	0.4	6.57	1.24	0.76	0.88	0.04	4.87	47.2	13.9	28.5	29.4	18.3		149	5.29839	0.67	10.74	285		9.4	0.07	145	4.72	93.2	8.7				12	19	0.9	52.2	102.1	27	84	124	61	27.3438	No	No
alive	80	F	76	150	6.22	82.8	8.7	8.2	0	0.3	5.15	0.54	0.51	0	0.02	5.57	45.8	15.3	27.5	33.4	15.6	9.1	296	9.53704	0.67	260	362		120.6	0.35	137	3.85	101	9				31	32	0.26	18.6	26.8	20	65	110	44	33.7778	No	No
alive	80	F	84	160	6.63	67.7	27.5	4.8	0	0	4.49	1.82	0.32	0	0	4.88	44.8	14.9	30.5	33.3	13.3	9.7	162	2.46703	1.35	3310	390		73.4		137	3.45	101.1	7.7	111		80	33	91	0.36	18	27.8	19	80	130	85	32.8125	No	No
dead	87	F	75	164	7.2	75.8	17.8	5	0	0.1	5.46	1.28	0.36	0	0.01	4.17	35.5	12.3	29.5	34.6	14.5	11	202	4.26562	0.82	1822	377		156.7						132			35	49	0.35	17.5	28	18	103	164	80	27.8852	No	No
alive	82	F	50	155	6.24	81.3	11.1	5.9	0.3	0.6	5.07	0.69	0.37	0.02	0.04	4.4	36.9	12	27.3	32.5	14.3	10.9	296	7.34783	0.6	1958	305		394.2		146	4.75	109.3	7.9	129			10	24	0.3	22.9	34.6	18	81	102	60	20.8117	No	No
alive	79	F	61	152	7.56	81.5	16	2.4	0	0.1	6.16	1.21	0.18	0	0.01	4.1	36.3	12.2	29.8	33.6	14.6	8.3	302	5.09091	0.96	593	227		214.2		135	4.27	101.9								18.2	24.7	20	91	121	61	26.4024	No	No
dead	80	F	70	150	10.79	85.7	7.8	5.7	0	0.1	9.24	0.84	0.62	0	0.01	4.55	41.7	14.3	31.4	34.3	13.1	9.9	312	11	0.56	663	411		74.4									45	63	1.52	17.5	17.7	18	76	140	75	31.1111	No	yes
dead	83	F	42	138	6.06	86.1	6.1	7.8	0	0	5.22	0.37	0.47	0	0	5.28	42.7	15.1	28.6	35.4	13.3	9.8	228	14.1081	0.61	870	471	1163	66.9		123	5								0.46	22.8	31.4	20	96	140	86	22.0542	No	No
dead	82	F	80	152	5.89	78.8	11.2	9	0	0	4.64	0.66	0.53	0	0	4.77	44.1	14.8	31	33.6	13.1	9.6	203	7.0303	1.43	1013	382		154.4		135	4.49	103.5	7.5	216			22	37	0.46	15.1	24	20	94	107	53	34.626	No	No
dead	80	F	72	152	6.45	73.1	19.8	5.6	0.2	0.5	4.72	1.28	0.36	0.01	0.03	5.6	48.2	16.2	28.9	33.6	13.4	10.4	121	3.6875	1.27	582	290		117.6		133	3.79	101		134			9	26	0.81	17.4	25.7	18	116	146	62	31.1634	No	No
dead	80	F	70	140	11.65	80.3	10.6	8.4	0.1	0.3	9.35	1.24	0.98	0.01	0.03	4.89	45.7	14.7	30.1	32.2	14.9	11.8	202	7.54032	0.56					0.25	129	4.31	99	8.7	303		101	33	42	1.44	19.9	28.5	18	116	153	79	35.7143	No	No
alive	81	F	50	145	6.99	88.8	6.7	4.1	0	0.1	6.2	0.47	0.29	0	0.01	5.24	46.6	15.6	29.8	33.5	13.9	11.2	124	13.1915	1.17	901	499		222.6		138	4.27	96	9.5				19	56	0.48	22.3	32.4	20	89	94	48	23.7812	No	yes
dead	94	F	60	150	12.06	90.2	4.3	5.3	0	0.2	10.88	0.52	0.64	0	0.02	4.63	42.8	14.7	31.7	34.3	14.7	9	256	20.9231	0.73	2020	738	1977												0.41	17.5	26.3	32	130	138	69	26.6667	No	No
dead	81	F	50	150	8.04	77.5	9.6	11.9	0.1	0.2	6.22	0.77	0.96	0.01	0.02	4.04	35.9	11.8	29.2	32.9	13.7	10.2	305	8.07792	0.33					0.13	132	3.84	91.7	8.5	114						28.2	37.2	20	119	135	85	22.2222	No	No
dead	83	F	50	150	4.97	74	15.9	9.5	0	0.2	3.68	0.79	0.47	0	0.01	4.28	38.4	12.9	30.1	33.6	13.5	10.9	115	4.65823	0.87	773	281		66.2		140	3.58	104.9	7.7	130			12	28	0.35	21.2	32.3	19	72	110	58	22.2222	No	No
alive	78	F	69	152	6.93	86.2	7.8	5.1	0	0.3	5.98	0.54	0.35	0	0.02	4.53	40.3	13.7	30.2	34	13.1	10.1	357	11.0741	0.6	1199	455				141	4.52	106.8					15	39	0.45	19.4	25.2	18	104	158	73	29.865	No	yes
alive	78	F	67	160	5.37	67.4	14	14.5	0.2	0.4	3.62	0.75	0.78	0.01	0.02	4.62	42.9	14.5	31.4	33.8	12.8	9.5	178	4.82667	0.54	896	286		96.7		140	3.99		7.9				37	35	0.39	20.9	31.5	19	74	166	89	26.1719	No	No
alive	85	F	53	150	6.85	65	25.5	8.5	0	0.3	4.45	1.75	0.58	0	0.02	4.75	43.1	14.3	30.1	33.2	13.3	9.4	235	2.54286	0.92	1087	288					4.3						20	33	0.35	24.2	36.8	23	77	129	60	23.5556	No	No
dead	79	F	85	150	5.95	85.5	9.6	4	0	0.2	5.09	0.57	0.24	0	0.01	5.04	43.5	14.4	28.6	33.1	13.2	9.6	164	8.92982	0.92	1007	443	916	158.6	0.39	135	4.6	103.2	7.8	142			36	48	0.24	17.4	63.2	18	74	146	54	37.7778	No	No
dead	77	F	95	155	19.67	84.1	2.3	6.7	2.3	0.4	16.53	0.45	1.32	0.46	0.08	5.25	42.9	15.5	29.5	36.1	13	11.9	110	36.7333	1.69	1909	315		372.1	6.19	133	4.15	98.5	8.1	387			26	28	0.51	18.8	29.9	18	76	95	63	39.5421	yes	No
dead	80	F	85	150	13	92.4	4.2	3.4	0	0	12.02	0.54	0.44	0	0	4.89	39.5	12.8	26.2	32.4	16.1	9.4	194	22.2593	0.64	3880	374	655	6.3		131	4.48	95.5								21.2	40	20	97	125	78	37.7778	No	No
alive	79	F	50	144	8.44	75.7	16.8	5.2	0.4	0.2	6.39	1.42	0.44	0.03	0.02	4.75	40.4	13.5	28.4	33.4	14.2	9.8	384	4.5	0.75	1094	335		238						112			16	26	0.57	20.2	27.2	22	110	151	75	24.1127	No	No
dead	83	M	75	155	19.27	76.9	12.9	5	0.1	0.5	14.82	2.49	0.97	0.02	0.09	5.72	47.8	15.3	26.7	32	17.7	9.6	252	5.95181	1.12	36778	590		196.6	0.41	129	4.96	94.5					41	86	0.81	21.3	31.9	23	101	127	83	31.2175	No	No
dead	79	F	50	154	6.68	51.7	33.4	9.6	4.2	1	3.45	2.23	0.64	0.28	0.07	5.3	48.4	15.3	28.9	31.6	14.1	10.3	128	1.54709	1.13	1124	414		4.4	0.05	141	4.61	100.7	8.1	104			10	20	0.4	22.6	37.5	20	65	140	71	21.0828	No	yes
dead	78	F	60	164	14.69	91.5	5.5	1.6	0	0.2	13.43	0.81	0.24	0	0.03	4.38	39.7	13.3	30.4	33.5	14.6	10.6	320	16.5802	1.57				195.1	2.3	138	4.65	101.3	8.7						0.49	19.4	27.1	20	79	106	59	22.3081	No	No
alive	78	F	73	145	12.66	93.3	3.8	2.2	0	0.1	11.82	0.48	0.28	0	0.01	5.28	41.2	12.6	23.9	30.6	16.2	9.6	225	24.625	0.93	1216	433		301	0.21	141	3.92	101.6		114			31	47	0.45	22.5	38.2	18	98	155	66	34.7206	No	No
alive	81	F	57	155	8.21	85.1	7.1	7.8	0	0	6.99	0.58	0.64	0	0	4.83	41	14	29	34.1	15.4	10.4	298	12.0517	0.73	3650	590		140.5		138	4.4	100.9					44	58		22.4	33.4	22	85	130	80	23.7253	No	No
alive	77	F	60	158	15.69	79	14.3	4.7	0	0.3	12.4	2.25	0.73	0	0.04	5.47	44.4	14.7	26.9	33.1	15.6	11.8	252	5.51111	0.77	2358	894		91.1	0.46	141	4.67	107.2	8.3				38	66	0.9	14.6	19.8	26	71	161	74	24.0346	No	No
alive	77	F	75	160	10.9	81.7	13.9	3.5	0.1	0.2	8.9	1.52	0.38	0.01	0.02	3.83	32.8	11.2	29.2	34.1	12.7	9.6	179	5.85526	1.45	1473	372		317.7		136	4.61	103.7		207			28	27	0.72	20.9	31.7	24	91	128	58	29.2969	No	No
dead	77	F	60	160	10.79	79.7	14.9	4.6	0	0.1	8.59	1.61	0.5	0	0.01	4.89	43.9	14.7	30.1	33.5	14.6	9.7	255	5.3354	1.3	679	704	557			149	4.29						14	44	0.5	23.5	38.3	25	84	137	89	23.4375	No	No
alive	77	F	62	150	13.47	84.2	6.3	7.3	0	0.2	11.34	0.85	0.98	0	0.03	4.29	37.2	13	30.3	34.9	13.7	9.9	338	13.3412	1.34	2775	398			1.85	133	5.06	98.7	8.6				47	35	0.35	18.6	29.8	19	84	115	67	27.5556	yes	No
dead	79	F	50	148	4.29	76.9	15.4	7.7	0	0	3.3	0.66	0.33	0	0	3.89	34.7	11.3	29	32.6	13.3	8.5	241	5	0.53	460	341		46.9	0.06	137	3.86	100.4	7.9				40	25	0.29	26.8	60	19	78	119	69	22.8269	No	No
dead	78	F	80	148	7.31	76.9	16.6	5.6	0.1	0.1	5.62	1.21	0.41	0.01	0.01	5	42.8	14.1	28.2	32.9	15.7	10.4	286	4.64463	0.69	1076	598	558	209.1	0.72	136	5.58	102	9.6	174		69	15	36	0.51	16.1	26.6	19	85	115	74	36.523	No	No
alive	78	F	60	155	10.88	85.4	10.2	3.3	0	0.2	9.29	1.11	0.36	0	0.02	4.18	36.6	12.5	29.9	34.2	13.9	10.2	209	8.36937	1.31	2333	293		205.2		137	5.26	108.2	8.8				67	184	0.42	15.1	23.6	18	89	143	78	24.974	No	No
dead	79	F	70	167	9.56	71.6	15.4	7.5	5	0.2	6.84	1.47	0.72	0.48	0.02	4.05	36.9	11.8	29.1	32	13.2	9.8	331	4.65306	0.95	1364	403		299	0.26	137	4.3	108.2	9.2	111					0.47	23.7	29.1	20	70	110	60	25.0995	No	No
alive	52	F	60	152	15.1	71.7	13.2	6.4	0	0.9	10.82	1.99	0.97	0	0.14	5.26	48.2	15.3	29.1	31.7	14	10.6	316	5.43719	1.27	1529	701	1395	101.6		144	5.14	111.9	9.1	131		295	92	133	0.62	16.1	25.7	19	83	134	77	25.9695	No	No
dead	86	F	60	155	4.38	77.3	16.4	4.8	0.2	0.2	3.38	0.72	0.21	0.01	0.01	4.47	39.2	12.4	27.7	31.6	14.7	10.1	132	4.69444	0.91	3590	458		92.8		144	3.99	102.5		128			15	39	0.54	27.3	35.1	20	83	131	74	24.974	No	No
alive	64	F	62	155	1.25	31.2	28	36.8	0.8	0.8	0.39	0.35	0.46	0.01	0.01	3.52	32.5	11	31.3	33.8	15.9	10.6	23	1.11429	0.65	103137	312		22.2		139	3.43	99	9.1			108	30	29	1.35	22	32.2	20	108	165	94	25.8065	No	No
dead	57	F	62	150	20.37	86.9	5.5	6.5	0.9	0.2	17.7	1.12	1.32	0.18	0.05	3.28	28.8	9.6	29.3	33.3	12.7	10.8	396	15.8036	2.68	3258			471.7		135	5.29	100.3	7.8	232		392	17	19	0.71	19.1	27.9	19	91	179	94	27.5556	No	No
alive	67	F	65	165	4.6	84.4	13	2.2	0	0.2	3.88	0.6	0.1	0	0.01	5.44	47.3	15.9	29.2	33.6	13.8	11.7	107	6.46667	1.7	5.49	313	298	117.4		141	3.37	106.5					15	32	0.3	17.6	24.8	18	97	147	80	23.8751	No	No
alive	67	F	72	165	9.31	80.3	10.5	5.7	1.7	0.3	7.47	0.98	0.53	0.16	0.03	4.48	39.4	12.5	27.9	31.7	14.9	11.1	192	7.62245	0.44	1768	437		65.2	0.06	144	3.98	110.9	8.6				46	50	0.34	22.7	34.7	20	67	100	70	26.4463	No	No
dead	65	F	80	167	8.23	83	11.1	4.5	0	0.2	6.83	0.91	0.37	0	0.02	4.88	44	15	30.7	34.1	14	10.7	283	7.50549	0.73	1615	526		246.5	0.86	128	5.65	89.9	8.1	205		90	31	31	0.6	23.3	30.5	22	100	164	83	28.6851	No	No
alive	64	F	67	157	11.72	76.7	11.9	6.6	1.3	0.3	8.99	1.4	0.77	0.15	0.03	4.55	40.5	13.6	29.9	33.6	14.9	9.6	418	6.42143	1.09	2195	325		14.9									161	38	0.33	18.4	27.5	20	89	135	89	27.1816	No	No
dead	63	F	84	155	4.55	77.5	14.1	7.3	0	0	3.53	0.64	0.33	0	0	4.8	41.7	13.6	28.3	32.6	14.9	8.7	203	5.51562	0.63	1037	576	857	146.1	0.13	137	3.9	111.1	7.9	193			57	56	0.77	20.2	27.4	18	111	121	71	34.9636	No	No
dead	89	F	85	160	10.58	90.1	6.4	2.7	0	0.1	9.53	0.68	0.29	0	0.01	4.16	36.3	12.1	29.1	33.3	14.3	12.2	82	14.0147	2.03	1712	396		64.8		133	4.17	102.8	8	159			38	54	0.34	14.9	26.6	24	59	133	79	33.2031	No	No
alive	83	F	50	155	6.41	87.5	6.6	5.9	0	0	5.61	0.42	0.38	0	0	4.35	36.8	12.7	29.2	34.5	14.9	9.6	328	13.3571	0.64	1250	518	599	213.6		135	4.52			109		190	37	41	0.4	19.9	28.7	19	85	109	75	20.8117	No	No
alive	55	F	60	160	9.04	84.3	11	3.9	0	0.1	7.63	0.99	0.35	0	0.01	5.01	43.3	14.7	29.3	33.9	11.9	10.6	168	7.70707	0.75	1010	472		226.3		137	3.31	99.9	8.6	111			22	37	0.34	24.7	32.5	19	89	108	74	23.4375	No	No
dead	75	F	70	160	9.57	83	9.6	6	0	0.1	7.95	0.92	0.57	0	0.01	5.89	52	17.7	30.1	34	13.8	9.1	270	8.6413	0.61	2615	769	1465	52.2		140	4.99	104.7	8.4	128			38	38	0.84	21.9	30.6	23	82	144	77	27.3438	No	No
alive	91	F	45	150	10.44	81.2	10.8	6	1.6	0.4	8.47	1.13	0.63	0.17	0.04	3.93	35.9	12	30.5	33.4	12.6	8.9	390	7.49558	0.4	325	140		54.4	0.11	147	3.14			144			12	16		24.5	37.4	20	74	110	74	20	No	No
alive	75	F	58	144	9.01	70.3	20.4	6.4	0	0.2	6.33	1.84	0.58	0	0.02	4.32	42.6	14.7	34	34.5	13.6	9.6	257	3.44022	1.51	1157	442		40.9	0.18	138	4.81	103.2	7.9				36	56	0.53	17.1	27.1	20	84	125	72	27.9707	No	No
alive	85	M	65	173	7.45	85.5	5.8	7.8	0	0	6.37	0.43	0.58	0	0	5.61	47.5	15.4	27.5	32.4	14.5	9.3	202	14.814	1.29	676	387		204		139	4.81	101.5	8.1	141			20	42	0.85	19.9	29.1	21	110	119	60	21.7181	No	No
dead	84	F	61	155	14.51	79.9	12.1	6.6	0.3	0.1	11.58	1.76	0.96	0.05	0.02	4.59	39.4	12.9	28.1	32.7	14.1	11	304	6.57955	1.01	10581	533		145.8		142	4.22	104.8					23	38	1.21	18.3	27.3	25	78	105	67	25.3902	No	yes
alive	82	F	60	150	12.82	85.9	9	3.6	0.1	0.2	11.02	1.16	0.46	0.01	0.02	5.3	45.9	15	28.3	32.7	13.1	9.1	400	9.5	1.56	1042	365		288.8		142	5.5	107.9					56	58	0.44	20.4	32.4	20	58	147	65	26.6667	No	No
dead	81	F	67	147	1.81	69	19.3	10.5	0	0.6	1.25	0.35	0.19	0	0.01	3.61	30.9	11.9	33	38.5	15.2	10	108	3.57143	0.48	2256	447	2367	130.6	0.48	114	2.8	79					35	108	0.63	15.6	20.2	18	84	166	78	31.0056	No	No
dead	89	F	60	152	15.62	93.1	2.4	2	0	0.6	14.54	0.38	0.31	0	0.09	4.43	41	13.4	30.2	32.7	15.9	8.6	416	38.2632	2.3	6764	678		272		146	4.54	112.7	7.7	148			18	51	1.06	13.5	26.3	18	82	157	70	25.9695	No	No
alive	72	F	74	152	11.17	86.1	10.3	3	0	0.1	9.62	1.15	0.33	0	0.01	5.39	47.6	15.2	28.2	31.9	13.2	10	188	8.36522	0.82	1153	502	860	224.5	0.22	140	4.13	107.4	8.2	146		96	20	31	0.49	21.6	44.17	19	74	90	53	32.0291	No	No
dead	71	F	80	160	21.4	93.4	1.8	2.1	0	0.1	19.97	0.39	0.45	0	0.03	4.26	37.5	11.7	27.5	31.2	16.1	9.4	293	51.2051	2.01	2549	501	892	152.3	56.19	130	6.14	95.2	8.7				13	5	0.15	17.5	43.3	18	56	129	58	31.25	No	No
alive	66	F	66	153	28.79	92.1	1.8	4.2	0	0.1	26.52	0.51	1.22	0	0.03	4.49	41	13.5	30.1	32.9	13.7	11.1	219	52	4.28	2154	417	836	436.7		140	3.98	97.3	8.8	156	2.2				0.36	12.5	22.8	16	82	85	45	28.1943	No	No
alive	80	F	78	150	8.09	84.9	7.3	6.9	0.1	0.1	6.86	0.59	0.56	0.01	0.01	5.42	42.6	13.7	25.3	32.2	19.3	10.2	289	11.6271	0.75	1960			51.6		143	3.8	105.3	7.8						1.33	21	29.8	18	134	126	90	34.6667	No	No
alive	68	F	70	160	9.21	81	11.5	6.4	0.1	1	7.46	1.06	0.59	0.01	0.09	4.78	43.7	14.3	29.9	32.7	13	10.8	226	7.03774	0.66	1404	521				139	4.55	103.5	8.1				58	56	1.04	23.3	38	25	110	191	111	27.3438	No	No
alive	65	F	90	165	9.78	75.3	13.7	10.9	0	0.1	7.36	1.34	1.07	0	0.01	4.92	42.8	14.5	29.5	33.9	14.9	10.9	190	5.49254	0.88	525	253		56.8	0.4	143	3.58	104.5	8.2	110			22	30	0.49	21	23.9	21	85	112	78	33.0579	No	No
alive	81	M	85	165	5.8	80.5	10.7	5.2	2.4	0.2	4.67	0.62	0.3	0.14	0.01	4.52	44	14.3	31.6	32.5	13.3	9.6	300	7.53226	1.76	515	369				134	5.72	100.5	8.9				40	45		16.2	27.8	20	80	116	81	31.2213	No	yes
dead	82	F	76	162	9.06	81.8	16	1.7	0	0.1	7.41	1.45	0.15	0	0.01	5.04	43.7	14.7	29.2	33.6	12.3	11.4	175	5.11034	1.09	906	424	2687			133	4.47	97.5					61	74	0.41	18.2	29.2	20	67	114	65	28.959	No	No
dead	80	F	68	160	8.69	94.2	4	1.5	0.1	0.2	8.18	0.35	0.13	0.01	0.02	3.75	33.8	11	29.3	32.5	14.3	10.1	344	23.3714	0.73	1726	429		102.9	0.37	131	4.16	95.1	7.8	118			14	39	0.33	28.5	40.3	20	82	103	71	26.5625	No	No
alive	79	F	50	168	11.85	82.3	6.2	6.6	0.1	0.4	9.75	0.74	0.78	0.01	0.05	5.61	48.5	16.3	29.1	33.6	12.7	9.1	220	13.1757	1.22	6918	483		67.1		140	5.01	103.1	8.7				29	41	1	15.8	23.7	21	123	107	65	17.7154	No	No
alive	77	F	76	160	13.95	83.5	4.9	6.2	0	0.6	11.64	0.69	0.87	0	0.08	4.71	43.7	14.7	31.2	33.6	13.6	9.4	327	16.8696	0.72	22154	504	1144	18		138	4.82	105.5					36	28		19.7	29.3	18	80	134	80	29.6875	No	No
alive	56	F	65	160	10.68	83.8	6.6	4.4	0	0.4	8.96	0.7	0.47	0	0.04	4.94	39.7	13.4	27.1	33.8	15.1	10.7	389	12.8	1.29	6.71	582		128.2	0.12	136	5.06	102.1	8.4	451		119	28	22	0.35	17.7	30	24	107	152	75	25.3906	No	No
alive	78	M	80	160	6.89	84.5	8.6	6.8	0	0.1	5.82	0.59	0.47	0	0.01	5.63	48	15.7	27.9	32.7	14	11	143	9.86441	1.69	2473	454		115.7	0.43	134	4.39	103.1	8.1				15	30	0.87	17.4	27	20	56	85	51	31.25	No	No
alive	80	F	66	150	8.07	85.6	9.3	4.5	0	0.1	6.91	0.75	0.36	0	0.01	4.59	39.9	12.4	27	31.1	14.5	11	193	9.21333	0.94	1384	312	450	187.6		139	5.67	102.6	10.9	187			42	61	0.65	16.1	24.9	20	102	178	77	29.3333	No	No
dead	74	F	96	154	11.79	80.3	15.9	3.2	0.3	0.3	9.47	1.87	0.38	0.03	0.04	4.86	46.1	15.8	32.5	34.3	12.9	10.1	202	5.06417	0.66	552	608		192.3	7.23	138	3.55	103.4	8.3	169			31	65	0.9	21	31.3	21	105	180	86	40.479	No	No
dead	95	F	65	152	7.65	83	11.9	4.3	0	0.4	6.35	0.91	0.33	0	0.03	4.66	43.5	14.2	30.5	32.6	13.8	9.7	289	6.97802	1.04	5393	519		83									13	37	0.46	20.2	29.1	27	80	106	54	28.1337	No	No
alive	53	F	48	156	6.95	74.8	12.5	10.4	0.4	1	5.2	0.87	0.72	0.03	0.07	3.7	32.2	9.9	26.8	30.7	15.9	10.3	267	5.97701	6.42	1449	346		20	2.33	132	5.08	93.9	9	96			25	42	0.45	22.1	26.6	20	99	198	96	19.7239	No	No
dead	92	F	48	152	13.26	81.7	7.8	8	0.8	0.4	10.84	1.03	1.06	0.11	0.05	3.07	28.3	8.3	27	29.3	21.2	12.5	258	10.5243	0.8	2012			209.1		141	5.41	107.4								23.9	35.1	20	80	100	60	20.7756	No	No
dead	91	F	67	150	13.1	89.4	2.6	7.3	0	0.2	11.71	0.34	0.96	0	0.03	4.73	40.2	13.2	27.9	32.8	15.2	8.8	243	34.4412	0.78	1512			56.3		141	3.91	103.3	8.8			369	141	295	3.1	23.5	32.5	20	83	150	78	29.7778	No	No
alive	62	F	90	160	9.77	89.2	7.1	2.3	0	0.1	8.72	0.69	0.22	0	0.01	4.48	38.2	12.2	27.2	31.9	14.9	10.9	177	12.6377	0.94	1295	527		30.1	0.61	140	3.32	98	8.3	87			54	81	1.19	26.9	39.9	18	85	99	50	35.1562	No	No
dead	87	F	62	156	7.11	53.4	20.8	25	0	0.1	3.79	1.48	1.78	0	0.01	3.46	36.7	12.5	36.1	34.1	14.9	10.6	184	2.56081	1.27	1394	414		54.5		138	3.83	102.6		133			4	36	0.25	21.8	31.4	16	92	150	74	25.4767	No	No
dead	81	F	78	170	5.89	74.7	15.6	8.7	0	0.2	4.4	0.92	0.51	0	0.01	3.5	30.5	9.7	27.7	31.8	17.4	11.1	148	4.78261	8.44	12236	772				134	5.65	95.7		181			23	56	0.27	18.8	32.9	22	74	100	60	26.9896	No	No
dead	59	F	70	158	15.04	91.4	5.8	2.6	0.1	0.1	13.76	0.87	0.39	0.01	0.01	4.97	45.4	15.4	31	33.9	13.8	10.2	219	15.8161	0.83	1100	684	3598	145.6		137	4.25	99.7	7.6			87	29	37	0.29	21.2	29.5	19	120	167	87	28.0404	No	No
dead	70	F	75	163	5.93	43.3	49.9	5.6	0.2	0.3	2.57	2.96	0.33	0.01	0.02	3.76	31.2	9.4	25	30.1	16.1	10.9	153	0.868243	1.77	1741	445	381	99.6	0.86	134	5.38	100.9	7.9				54	62	0.78	20.8	35.5	20	93	105	68	28.2284	No	No
dead	71	F	58	160	3.35	68.6	20.3	9.9	0	0.3	2.3	0.68	0.33	0	0.01	3.84	32.8	10.1	26.3	30.8	15.2	10.3	154	3.38235	5.08	896	206		209	2.46	128	4.65	89	8.6	77			17	17	0.39	23	41	22	63	135	88	22.6562	No	No
dead	85	F	70	155	11.03	91.9	3.3	4.7	0	0.1	10.14	0.36	0.52	0	0.01	4.7	40.3	13.6	28.9	33.7	14.1	12.3	212	28.1667	0.56	708	578		67.3						206			32	62	0.86	21.6	34.8	26	96	148	84	29.1363	No	No
dead	84	F	70	165	6.15	52.7	30.9	15.9	0.2	0.3	3.24	1.9	0.98	0.01	0.02	5.65	50.4	16.3	28.8	32.3	14.9	10.1	222	1.70526	1.02	700	206		26.5	0.19	139	4.81	98.8	8.6	163		72	13	21	0.33	24.9	38.1	26	90	133	69	25.7117	No	No
alive	64	F	65	160	11.69	84.8	4.4	10.5	0	0.3	9.92	0.51	1.23	0	0.03	7.77	51.7	13.6	17.5	26.3	25.7		317	19.451	1.24	1644	379		102.5	0.27	131	6.91	93.7	8.2	110		165	84	55	1.68	22	58	17	99	135	73	25.3906	No	yes
dead	59	F	46	157	12.41	68.3	22.2	7.3	1.3	0.5	8.47	2.76	0.91	0.16	0.06	3.8	32	10.6	27.9	33.1	14.6	10.1	507	3.06884	0.65	299	172		222.3	0.22	140	4.06	101.5	7.7				39	69	0.27	24.7	29.2	20	116	99	65	18.662	No	No
dead	61	M	90	165	8.27	88.2	6	5.7	0	0.1	7.29	0.5	0.47	0	0.01	4.97	42.2	14.8	29.8	35.1	12.4	12	129	14.58	1.02	950	558		86.9	0.42	140	5.79	103.9	6.9				21	69	0.63	19.4	26.5	19	104	120	72	33.0579	No	No
alive	53	F	80	155	7.31	76.9	15	7	0	0.3	5.62	1.1	0.51	0	0.02	4.21	38.8	12.8	30.4	33	14.6	9.9	254	5.10909	0.87	687	439		114.8	0.58								51	55		23.7	32.6	20	130	137	78	33.2986	No	No
dead	83	F	65	151	7.88	51.9	32.5	12.7	2.3	0.5	4.09	2.56	1	0.18	0.04	4.47	39.4	12.7	28.4	32.2	13.9	9.7	320	1.59766	0.68	1085	155		10.8		136	4.26	97.8		187			9	14	0.35	23.5	34.5	20	63	169	76	28.5075	No	No
dead	67	F	92	155	9.44	78	14.5	7.4	0	0.1	7.36	1.37	0.7	0	0.01	3.7	33.7	11	29.7	32.6	16.3	9.6	248	5.37226	1.43	880	358	230	212.8		139	5.04	104.6	9.1	133			92	84	0.9	17.8	27.5	28	120	123	58	38.2934	No	No
alive	60	F	62	160	7.4	76.5	17.3	3.9	0.4	0.1	5.66	1.28	0.29	0.03	0.01	4.49	39.2	13.1	29.2	33.4	14.1	11.1	365	4.42188	1.05	400	351		169.1									18	39	0.41	17.2	25	18	89	132	63	24.2188	No	No
alive	54	F	85	155	23.24	91.6	6.8	1.3	0.2	0.1	21.28	1.58	0.31	0.04	0.03	5.35	43.5	14	26.2	32.2	14.4	10.8	362	13.4684	0.88	739	275		38.8									28	18	0.8	22.6	31.2	18	124	133	73	35.3798	No	No
dead	86	F	65	162	15.82	88.1	7.1	3.8	0	0.1	13.93	1.13	0.6	0	0.01	4.8	44.6	14.1	29.4	31.6	14.8	11.1	285	12.3274	4.27	2782	804		136.1		140	5.96	104.3		133			62	82	0.31	11.7	25.2	22	73	114	67	24.7676	No	No
alive	85	F	57	150	13.7	89.1	9.1	1.6	0.1	0.1	12.21	1.24	0.22	0.02	0.01	5.22	44.7	15.2	29.1	34	15.4	11.6	235	9.84677	1.06	1790	423	1053	350		136	4.82	98.4	8.4	125		149	21	54	0.31	19.8	29.5	20	73	91	52	25.3333	No	No
dead	83	F	65	162	10.2	68	18.5	12.3	1	0.2	6.94	1.89	1.25	0.1	0.02	5.85	50.8	16.7	28.5	32.9	18	10.9	237	3.67196	0.53		292		61		136	4.11	97.4		239		107	18	22	1.46	24	36.8	19	75	158	85	24.7676	No	No
dead	67	F	60	165	7.84	78.2	17.1	4.3	0	0.4	6.13	1.34	0.34	0	0.03	6.04	55.4	17.5	29	31.6	15.8	10.8	197	4.57463	0.81	660	455		174.6	0.05	141	4.59	103.8	8.3			69	32	36	0.94	25	40	28	102	124	71	22.0386	No	No
dead	66	F	83	163	12.57	87	7.7	4.1	0	0.2	10.94	0.97	0.51	0	0.03	5.32	44.8	14.6	27.4	32.6	14.2	10.5	247	11.2784	0.84	932	554	1133	116.4	0.07	141	4.04	106.4	8.7	134		68	40	43	0.89	18.7	26.3	22	78	125	85	31.2394	No	No
alive	62	F	70	165	6.34	80.5	15.6	3.2	0.5	0.2	5.11	0.99	0.2	0.03	0.01	4.92	42.2	13.7	27.8	32.5	14.7	10.5	239	5.16162	0.97	604	356		117.3		144	5.84	107.2	8	131						21.7	33.4	20	91	109	59	25.7117	No	No
dead	63	F	80	158	10.07	81.1	12.8	4	0	0.2	8.17	1.29	0.4	0	0.02	5	43	14.3	28.6	33.3	13.2	8.8	366	6.33333	0.68	129	486	670	149		130	4.19	95.7	7.6	115			26	40	0.33	22.4	52.7	20	85	124	76	32.0461	No	No
alive	56	F	83	158	10.27	81.1	9.6	5.6	0	0.2	8.33	0.99	0.57	0	0.02	4.41	35.8	11.3	25.6	31.6	15	10.5	175	8.41414	0.84		581		207.1									29	36	0.47	18.7	27.9	18	81	80	50	33.2479	No	No
alive	68	F	70	156	11	78.7	10.4	7.4	0.3	0.3	8.67	1.14	0.81	0.03	0.03	5.29	45.2	14.9	28.2	33	13.8	9.7	301	7.60526	1.09	21231	463	969	191.7	1.07	135	5.1	100.9	8.4	177			34	32	0.53	15.2	22	30	110	140	75	28.764	No	No
alive	66	F	99	152	13.46	75.3	19.8	3.5	0.1	0.6	10.12	2.67	0.47	0.02	0.08	5.71	53.8	17.4	30.5	32.3	14.4	9.7	336	3.79026	0.65	452	112		101.1		141	4.57	102.4	7.2				9	21	0.48	22.8	36.2	12	52	112	65	42.8497	No	No
dead	47	F	65	157	3.38	70.1	28.1	1.5	0	0	2.37	0.95	0.05	0	0	3.17	27.2	8.1	25.6	29.8	22.3	9	325	2.49474	0.71	735	415		186.7	1.27	141	4.72	108.2	8			99	15	16	0.38	19.1	30.5	21	107	92	61	26.3702	No	No
alive	63	F	59	145	8.01	74.2	19.9	5.2	0.1	0.2	5.94	1.59	0.42	0.01	0.02	4.87	42.7	14.5	29.8	34	13.7	10.4	203	3.73585	0.68	1123	542		129.2	0.3	138	4	106.1	8.5	145			63	71	0.5	18.5	26.3	22	72	122	60	28.0618	No	No
alive	76	F	50	155	7.79	72.7	19.1	7.6	0	0.1	5.66	1.49	0.59	0	0.01	4.65	41.7	14.7	31.6	35.3	13.4	10.1	237	3.79866	1.01	851	403		54.5	0.25	139	3.6	104.5	9.5				24	36	0.52	13.9	24.9	18	103	154	77	20.8117	No	No
alive	63	F	68	158	12.28	88.1	7.9	3	0	0	10.82	0.97	0.37	0	0	5.54	43.4	13.6	24.5	31.3	14.6	11.3	216	11.1546	0.62	732	515		68.9	0.07	142	4.48	106.3	7.5	187			30	29	0.57	24	37.2	19	65	116	67	27.2392	No	No
alive	53	F	56	154	3.67	83.1	11.7	4.9	0	0	3.05	0.43	0.18	0	0	3.57	28.8	9.2	25.8	31.9	16.4	9.9	475	7.09302	0.69	775	263		60.3	1.35	141	4.64	109.1	7.7	110	3.1		21	22	0.22	20.2	28.3	18	79	103	67	23.6128	No	No
dead	76	F	80	168	18.5	87.6	9.3	3	0	0.1	16.22	1.72	0.55	0	0.01	4.66	38.3	13.1	28.1	34.2	14.7	10.8	261	9.43023	0.67	1660	319	521	164	0.36	137	3.8	106.9	8.8				20	27	0.83	19.4	28.7	22	66	128	65	28.3447	No	yes
alive	64	F	60	155	8.98	68.8	24.6	5.5	0.7	0.4	6.18	2.21	0.49	0.06	0.04	4.09	36.8	12.3	30.1	33.4	14.4	9.5	433	2.79638	0.64	845	438		117.3	0.04	144	4.82	109.3	7.6	162			29	31	0.52	24	34.5	23	110	115	64	24.974	No	No
dead	67	F	78	150	12.56	85.2	12.4	1.6	0	0.2	10.71	1.56	0.2	0	0.02	4.7	44.3	14.5	30.9	32.7	14	11.1	202	6.86538	1.12	767	517		229.6	0.66	137	4.17	104.6	7.9				20	20	0.63	20.4	26.7	18	87	126	60	34.6667	No	No
dead	69	F	65	155	18.25	92.5	3.9	3.2	0.2	0.2	16.89	0.72	0.58	0.03	0.03	4.02	35.4	11.9	29.6	33.6	14.2	9.7	493	23.4583	4.51	3708	422		108.9	0.84	125	7.12	89.2	8.7	207		159	33	43	0.27	11.9	26.4	20	94	89	53	27.0552	No	No
dead	95	F	60	150	19.73	88.5	5.5	5.6	0.1	0.3	17.46	1.09	1.1	0.02	0.06	5.31	47.8	14.9	28.1	31.2	15.4	12.3	202	16.0183	2.96		955		349.4		151	4.76	109.2	9.1			125	51	128	0.96	15.5	33.3	21	94	97	58	26.6667	No	No
alive	89	F	70	158	8.88	86.7	4.1	7.4	0.5	0.1	7.7	0.36	0.66	0.04	0.01	4.44	38.4	12.6	28.4	32.8	13.7	9.5	366	21.3889	1.43	2057	280		211.3		131	5.25	97.6	10	53					0.53	21	35.5	24	80	112	59	28.0404	No	No
dead	90	F	65	150	10.04	86.3	8.9	4.8	0	0	8.67	0.89	0.48	0	0	4.55	37.5	12.1	26.6	32.3	17	9.1	340	9.74157	0.9	2110	372		262.6		136	4.15	113.1		162						21.4	31.8	18	81	113	54	28.8889	No	No
alive	67	F	70	165	13.55	87.4	8.9	2.1	0	0.1	11.85	1.2	0.29	0	0.01	5.46	43.7	14	25.6	32	14.9	9.9	243	9.875	0.81	1039	415	1222	209.3						103			27	45	0.35	21.1	28.5	19	100	143	73	25.7117	No	No
dead	90	F	70	150	9.32	71.2	21.4	4.3	2.8	0.3	6.64	1.99	0.4	0.26	0.03	3.85	35	11.3	29.4	32.3	14.1	9.6	204	3.33668	0.96	3330	156		3.4	0.96	143	4.9	106.8	8.8	121		118	25	32	0.72	30	49.5	20	88	168	86	31.1111	No	No
dead	78	F	59	144	8.84	88	5.3	6.7	0	0	7.78	0.47	0.59	0	0	4.39	34.4	11.3	25.7	32.8	18.2	9.5	321	16.5532	2.35	1670	659		316.9		132	4.8	100.4		133		157	21	47	0.26	15.7	26.6	28	71	93	49	28.4529	No	No
alive	71	M	80	172	18.95	84.5	8.2	6.8	0	0.5	16.01	1.56	1.28	0	0.1	5.98	51.3	18.5	30.9	36.1	12.8	9.4	310	10.2628	0.78		584		150.4	1.54	117	4.3	77.2	7.7	145			54	51	3.15	17	20	20	69	129	82	27.0416	No	No
alive	58	F	68	164	7.86	78.7	7.9	7.9	0	0.5	6.19	0.62	0.62	0	0.04	5.28	44.8	15.6	29.5	34.8	13.3	8.7	486	9.98387	1.32	2459	416		186		132	3.76					106	70	24	0.46	25.8	35.6	28	82	120	77	25.2826	No	No
dead	87	M	60	165	17.05	95.2	1.6	2.3	0	0.1	16.23	0.27	0.4	0	0.02	4.9	46.2	15.4	31.4	33.3	15	10.7	240	60.1111		5112	826		172.2						145			160	226	0.62	10.6	19.9	22	70	112	64	22.0386	No	No
alive	81	F	60	170	11.14	86.2	6.8	4.8	0	0.3	9.6	0.76	0.54	0	0.03	4.41	40.6	12.9	29.3	31.8	14.4	11.3	326	12.6316	1.41	2349	503		155.7		134	5.45	97.9		334			44	43	0.52	19.8	31.1	22	85	98	61	20.7612	No	No
dead	97	F	52	164	7.76	83.1	11.9	4.5	0	0.1	6.45	0.92	0.35	0	0.01	4.18	39.3	13.5	32.3	34.4	15.5	9.7	246	7.01087	0.8	1639	438		227.8		153	6.03	113.1		106			25	53	0.42	23.1	33.8	18	76	100	55	19.3337	No	No
alive	81	F	82	155	7.46	73.7	19.2	7.1	0	0	5.5	1.43	0.53	0	0	5.02	42	13.6	27.1	32.4	16	9	280	3.84615	0.73	3810	214	467	99.8		136	4.57	98.7	8.7				59	76	0.67	23.1	36.1	19	82	256	116	34.1311	No	No
dead	77	F	100	154	5.15	75.9	14.6	8.5	0	0	3.91	0.75	0.44	0	0	2.28	23.8	7.5	32.9	31.5	17.9	10.3	73	5.21333	4.53	1268	322		77.8		129	5.32	100.7					22	31	0.78	15.3	39.3	19	83	135	79	42.1656	No	yes
dead	86	M	85	170	12.01	93.8	1.2	4.9	0	0.1	11.26	0.15	0.59	0	0.01	4.69	39.9	13.9	29.6	34.8	13.1	9	318	75.0667	0.86	790	280		227	0.31	112	5.33	96.3		170						20.1	34.3	23	78	154	72	29.4118	No	No
dead	82	F	60	160	7.48	91	6.6	1.9	0.4	0.1	6.81	0.49	0.14	0.03	0.01	5.32	44.6	15.1	28.4	33.9	22.6		28	13.898	1.09		739	262	234.8	2.18	134	5.01	99.8	7.8	140		163	16	55	3	20.2	29.1	20	77	85	48	23.4375	No	No
alive	87	M	53	168	8.51	80.9	9.5	8.2	0.1	0.2	6.88	0.81	0.7	0.01	0.02	4.86	40.3	13.4	27.6	33.3	14.9	9.8	324	8.49383	1.22	1072	454		182.5		131	4.79	95.9		119			143	195	0.68	17.5	23.9	22	98	140	88	18.7783	No	No
alive	85	F	55	150	7.09	79.2	15.8	4.8	0.1	0.1	5.61	1.12	0.34	0.01	0.01	5.01	42.3	14.2	28.3	33.6	14.9	9.3	206	5.00893	0.78	327	527		207.3		135	5.02	99.3					26	63	0.23	21.3	31.4	22	110	110	65	24.4444	No	No
alive	74	F	66	155	9.19	89.8	6.2	1.4	0	0.1	8.25	0.57	0.13	0	0.01	4.77	40	13.8	28.9	34.5	15	9	294	14.4737	0.53	388	224				134	4.35	101.3	5.5			52	190	197	0.54	21.6	29.3	24	65	139	67	27.4714	No	No
alive	45	F	100	154	10.82	82.8	13.5	3.3	0.4	0	8.96	1.46	0.36	0.04	0	5.58	46.4	15.6	28	33.6	14.6	9.8	220	6.13699	0.89	1070	571	620.4	169.5		138	3.95	103.3	8.4						0.44	22.1	29.8	20	79	106	65	42.1656	No	No
alive	59	F	68	155	8.05	80.2	11.6	7.1	0	0.2	6.46	0.93	0.57	0	0.02	4.92	43	14.6	29.7	34	12.8	10.3	223	6.94624	0.76		449		144.3	0.16	141	4.71	102.1					77	65	0.49	22.6	35.5	20	142	135	64	28.3039	No	No
alive	76	F	56	155	18.45	95.9	2.2	1.7	0.1	0.1	17.71	0.4	0.32	0.01	0.01	4.33	36.8	12.7	29.3	34.5	13.5	10.8	296	44.275	1.2		208		262.1	0.7	141	4.66	107.7	8.6	235			40	24	0.23	21	30.9	18	53	106	62	23.3091	No	No
alive	84	M	68	160	4.86	76.7	21	1.9	0.2	0.2	3.73	1.02	0.09	0.01	0.01	3.98	35.9	11.4	28.6	31.8	14.1	10.2	202	3.65686	0.84	932	391		169.4		136	3.4	96.5	7.3	109			57	90	0.6	27	37	18	72	102	33	26.5625	No	No
alive	84	F	86	155	10.96	90.5	6	3.2	0.1	0.2	9.92	0.66	0.35	0.01	0.02	4.32	41.3	13.3	30.8	32.2	13.3	9.9	306	15.0303	1.11	1204	382		317.4		136	5.29	98.3		123			30	28	0.39	22.4	35.5	19	80	102	78	35.796	No	No
dead	87	F	64	156	5.79	85.2	11.1	2.9	0	0.3	4.93	0.64	0.17	0	0.02	3.96	33.3	11.1	28	33.3	16	10.1	136	7.70312	0.9	1991	773		157.5		126	4.75	92.1	7.5	146			18	51		24.5	33.8	18	107	146	79	26.2985	No	No
dead	76	F	60	160	7.75	90.4	5.9	3.1	0	0.3	7.01	0.46	0.24	0	0.02	4.58	40.7	13.7	29.9	33.7	14.7	11	151	15.2391	0.71	370	341		164.4	2.05	135	4.79	95.2	7.3	301			39	31	0.29	17.9	26.4	20	109	180	81	23.4375	No	No
dead	50	F	60	150	10.05	79.9	16.3	3	0	0.1	8.03	1.64	0.3	0	0.01	5.11	46.9	15.2	29.7	32.4	13.3	10.2	277	4.89634	0.77	397	551	982			139	4.11	102.5	8.5				95	96		22.1	34	16	99	121	88	26.6667	No	No
dead	65	F	80	150	5.37	88.4	6	5	0	0.2	4.75	0.32	0.27	0	0.01	4.83	39	14.1	29.2	36.2	12.9	10.2	193	14.8438	0.74	701	612	771	103.5		117	3.26	76.5	7.6	152	3.4	49	27	50	0.24	24.9	30.4	18	57	82	52	35.5556	No	No
dead	85	M	63	165	6.62	78.9	14.8	3.8	2.3	0.2	5.23	0.98	0.25	0.15	0.01	3.29	28.2	9.8	29.8	34.8	13.6	9.8	242	5.33673	1.79	794	287		116.5		136	4.3						12	27	0.28	20.7	29.7	17	87	112	87	23.1405	No	No
alive	81	M	65	160	12.9	68.8	19.7	10.8	0	0.1	8.88	2.54	1.39	0	0.01	5.23	46.1	15	28.7	32.5	13.5	10.1	186	3.49606	1.42	1430	176			0.24							111	26	21		17.3	26.2	20	88	149	82	25.3906	No	No
dead	81	M	63	164	3.97	76.5	15.6	7.1	0	0.3	3.04	0.62	0.28	0	0.01	5.28	47.5	16.6	31.4	34.9	14.1	9	178	4.90323	0.93	717	449	2168	115.1		133	4.81	100.4					19	47	0.49	19.3	31.1	24	81	160	78	23.4236	No	No
dead	84	F	55	165	9.38	83.9	11.6	3	0.1	0.1	7.87	1.09	0.28	0.01	0.01	4.43	39.9	13.6	30.7	34.1	12.7	10.1	265	7.22018	0.78		463		14.1		136	4.42	100.6		148		74	55	78	0.44	23.9	34.6	25	83	144	80	20.202	No	No
alive	62	F	68	155	8.56	76.5	18.9	3.9	0.1	0.2	6.55	1.62	0.33	0.01	0.02	4.43	41.5	13.9	31.4	33.5	13	10	218	4.04321	0.77	382	279		106.9		134	4.88	98.9					18	19	0.62	19.5	32	20	57	106	55	28.3039	No	No
dead	87	F	75	150	17.8	91.7	2.8	2.2	0	0.3	16.32	0.5	0.39	0	0.06	3.7	33	11.2	30.3	33.9	14.4	10.7	270	32.64	3.52	5574	5841			8.9	133	5.94	96.8		285		139	2645	3983	1.16	13.2	28.9	23	71	153	78	33.3333	No	No
alive	55	F	80	164	8.45	86.7	7.5	5.8	0	0	7.33	0.63	0.49	0	0	5.28	44.7	15.1	28.6	33.8	14.7	10.3	232	11.6349	0.84	1630	387	821	48.8		140	4.57	103.7							0.42	23.3	32.8	20	78	127	76	29.7442	No	No
dead	86	F	50	150	18.17	87.6	7.7	3.6	0	0.2	15.9	1.4	0.66	0	0.04	3.54	31.3	10.1	28.5	32.3	17.4	9.2	274	11.3571	1.02				316.4		141	4.23	101.7				100	10	41	0.82	20.2	25.1	18	65	157	60	22.2222	No	No
dead	78	F	100	160	14.1	79.2	7.2	6.5	0	0.1	11.18	1.02	0.91	0	0.01	5.25	48.7	15.9	30.3	32.6	14.5	10.7	161	10.9608	2.52	4559	610		131.7	0.92	147	5.49	113.4	9.2	117			19	36	0.59	17.3	27.7	18	75	134	72	39.0625	No	No
dead	79	F	90	160	13.23	64.8	19.7	12.1	0.7	0.4	8.57	2.61	1.6	0.09	0.05	4.86	43.3	13.7	28.2	31.6	15.9	11.3	216	3.28352	1.41	56061			102.2		137	5.65	112.3		314			8	19	0.65	10.3	24.9	14	112	112	56	35.1562	No	No
alive	49	F	81	150	4.88	71.1	23.2	5.3	0.2	0.2	3.47	1.13	0.26	0.01	0.01	4.35	41.1	13.1	30.1	31.9	13.8	10.1	203	3.0708	0.87	150	370		173.1	0.15	145	3.33	109.3	8.5							20.1	30.3	20	79	134	88	36	No	No
alive	57	F	67	167	13.38	93.4	2.7	3.8	0	0.1	12.49	0.36	0.51	0	0.02	4.88	43.9	14.7	30.1	33.5	12.7	9.6	446	34.6944	0.78	1989	322		178.1	0.12	140	3.8	103.2	8.6	88			39	29	0.63	18.6	24.8	18	101	131	70	24.0238	No	No
alive	62	F	87	150	10.14	87	9.2	3.8	0	0	8.82	0.93	0.39	0	0	4.97	45	14.7	29.6	32.7	14.9	10	180	9.48387	0.89	469	516		106.9		145	4.95	108.3	8			109	43	66		19	29	18	85	123	63	38.6667	No	No
alive	81	F	72	160	8.34	69.3	19.8	8.9	0.4	0.5	5.79	1.65	0.74	0.03	0.04	4.63	43.7	14.2	30.7	32.5	14.2	10.5	311	3.50909	0.75	942	181		10.8		138	4.95	103.8					29	16	0.44	22.8	35.9	23	92	119	76	28.125	No	No
dead	82	M	68	164	11.63	85.2	5.8	7.9	1	0.1	9.9	0.68	0.92	0.12	0.01	4.01	38.9	13.5	33.7	34.7	14.4	9.5	209	14.5588	1.05	3980	883		162.5		132	3.68	106.4	7			102	24	56	1.2	15.1	24.9	20	80	88	80	25.2826	No	No
alive	77	M	75	175	10.96	77.1	15.5	6.1	0.7	0.2	8.45	1.7	0.67	0.08	0.02	5.92	52.9	16.7	28.2	31.6	15.7	8.6	178	4.97059	1.08	967	404	1909	143.9	0.08	141	3.89	106.1	8.3	117			116	230	1.8	20.8	25.6	18	135	126	85	24.4898	yes	No
dead	93	F	70	165	4.3	49.1	37.2	13.3	0	0.2	2.11	1.6	0.57	0	0.01	4.25	34.7	11.5	27.1	33.1	15.3	11.5	122	1.31875	0.73	606	251		69.2		131	4.37	96.8		218			19	29	0.26	20.9	31.7	20	73	136	65	25.7117	No	No
dead	75	F	32	145	11.44	75	9.4	4	0.3	0.5	8.57	1.08	0.46	0.04	0.06	3.54	30.5	9.6	27.1	31.5	18.3	11.3	241	7.93519																	27.5	39.5	20	75	124	69	15.22	No	No
alive	77	F	60	168	7.3	73.8	17	8.2	0.4	0.3	5.39	1.24	0.6	0.03	0.02	4.55	42.4	14	30.8	33	13.5	9.9	379	4.34677	0.76	3587	170		58.2		140	4.73	106.8		148			22	21	0.29	21.4	27.7	30	61	125	66	21.2585	yes	No
dead	90	M	50	165	4.51	74.2	18.6	6.4	0	0.4	3.34	0.84	0.29	0	0.02	3.92	36.3	12.8	32.7	35.3	13.9	9.5	171	3.97619	0.95	3653	155		184.6		139	5.41	103.4	7.9				19	27	1.11	23.5	39.1	19	83	129	65	18.3655	No	No
dead	91	F	50	150	4.79	82.9	12.7	4	0	0.2	3.97	0.61	0.19	0	0.01	6.32	59.5	18.9	29.9	31.8	15.1	12.6	102	6.5082	1.09	826	309		410.8	0.27	137	5.05	95.7	7.1	765		134	17	44	0.27	21.3	37.2	22	78	146	70	22.2222	No	No
dead	84	M	105	170	8.55	94.2	3.6	2.2	0	0	8.05	0.31	0.19	0	0	4.28	32.1	9.8	22.9	30.5	19.8	10.6	218	25.9677	1.42	4530	490		161.2	0.37	143	4.33	105.8		160		144	20	42	0.62	22	32.7	20	92	130	80	36.3322	No	No
dead	83	M	70	160	11.1	26.1	66.5	6.6	0.1	0.3	2.91	7.38	0.73	0.01	0.03	5.47	49.3	16.7	30.5	33.9	14.1	10.5	159	0.394309	1.03	394	479		100.8		135	4.77	100.7		113		209	116	133	0.94	17.5	23.9	23	88	128	73	27.3438	No	No
dead	83	M	100	170	7.92	86	7.8	3.8	1	0.4	6.81	0.62	0.3	0.08	0.03	5.1	42.5	15.3	30	36	13.7	9.5	303	10.9839	1.25	1264	379		194.1		133	5.47	97.3	7.3	128			36	58	0.46	16.5	25.4	20	55	177	87	34.6021	yes	No
dead	66	F	60	155	3.99	76.7	15.5	7	0	0.3	3.06	0.62	0.28	0	0.01	5.42	50.2	16.5	30.4	32.9	14.3	10	167	4.93548	0.7	612	519	1028	28	0.17	138	4.49	103.1	8	130			72	125	0.57	18.1	27.5	18	100	112	67	24.974	No	No
alive	62	F	58	149	8.54	83.3	10.7	5.3	0.1	0.1	7.12	0.91	0.45	0.01	0.01	5.1	45.3	14.8	29	32.7	15.1	9.9	294	7.82418			690		9.5												22.1	33.7	22	87	120	85	26.1249	No	No
alive	82	F	82	160	6.96	66.9	20	10.1	2.7	0.3	4.66	1.39	0.7	0.19	0.02	4.81	43.5	14.8	30.8	34	12.8	10	292	3.35252	0.74	225	276		15.6	0.44	137	4.14	97.8	8.9	168			34	41	0.77	22.9	30.9	19	78	116	57	32.0312	No	No
alive	70	F	45	150	19.6	88.4	3.4	7.7	0.3	0.2	17.32	0.67	1.51	0.06	0.04	5.79	53.1	16.8	29	31.6	15.2	10.4	385	25.8507	0.8	1318	334		183.3	0.15	146	3.93	110.5	8.1	167			39	49	1.53	23.9	40.9	18	75	100	60	20	No	No
dead	81	F	60	158	10.72	84.3	7.7	7.7	0.3	0	9.03	0.83	0.83	0.03	0	4.48	38.2	13.1	29.2	34.3	14.9	10.9	161	10.8795	0.91	6244	613		257.1		129	5.32	97.8	7.2	95		139	18	62	0.16	23.8	57.4	30	87	122	54	24.0346	No	No
dead	77	F	74	155	12.34	88.9	6.2	3.9	0	0.1	10.97	0.77	0.48	0	0.01	4.67	40.8	13.8	29.6	33.8	13.9	8.7	436	14.2468	0.92	1527	511		234.8	0.18	138	5.16	103.4	7.3				20	33	0.27	20.8	30.3	20	125	137	65	30.8012	No	No
dead	76	M	85	173	7.64	75.7	18.3	5.9	0	0.1	5.78	1.4	0.45	0	0.01	6.35	53.1	18.1	28.5	34.1	14.8	10.9	157	4.12857	1.12	430	492		226.3		134	4.55	99.3	8				21	48	0.53	16.4	25.9	18	95	141	64	28.4005	No	No
dead	79	F	79	152	19.44	92.4	4.4	3	0.1	0.1	17.98	0.85	0.59	0.01	0.01	4.81	41.3	14.2	29.5	34.4	14.3	9.5	261	21.1529	1.13	880	467		246.7		134	3.01	96.9								25.2	34.6	20	63	118	57	34.1932	No	No
dead	89	F	64	150	7.11	62.7	11.1	25.7	0.4	0.1	4.45	0.79	1.83	0.03	0.01	4.02	33	11.5	28.6	34.8	14.9	9.8	196	5.63291	1.11	1820	255		147.5						111		57	42	43	0.46	24.3	34.4	19	74	131	57	28.4444	No	No
alive	69	M	72	165	10.33	76.9	12.3	9.9	0.9	0	7.95	1.27	1.02	0.09	0	5.7	51	17.2	30.2	33.7	14	10	227	6.25984		1470															20.4	28.4	16	106	121	72	26.4463	No	No
dead	79	F	65	150	13.29	93.5	3.9	1.5	0	0.4	12.43	0.52	0.2	0	0.05	5.86	47.7	16.1	27.5	33.8	14.5	12.3	141	23.9038	1.67	2387	696		421.4						158			46	121	0.78	12.3	20	11	70	115	84	28.8889	No	No
alive	80	F	60	150	20.35	93.6	2.5	3.9	0	0	19.03	0.5	0.8	0.01	0.01	5.51	47.5	16.6	30.1	34.9	13.3	11.5	232	38.06	1.32	1120	382		288.9		121	4.44	83.8				113	30	49	0.8	22	36.7	22	98	174	91	26.6667	No	No
dead	71	F	95	166	5.1	57.5	27.8	13.5	0	0.4	2.93	1.42	0.69	0	0.02	6.92	63.1	20.4	29.5	32.3	15.7	10.1	144	2.06338	1.65	6314	439	1309	44.1	0.42	135	4.69	98.9	7.8	100			37	25	0.4	16.8	31.1	18	56	102	80	34.4753	No	No
alive	63	F	87	167	9.16	74.6	13.1	4.1	0.7	0.7	6.84	1.2	0.38	0.06	0.06	5.72	46.5	15.3	26.7	32.9	14.4	9.3	502	5.7	0.74	1789	466		134.9	0.18	138	4.1	97.8	8.7	107			31	35	0.73	21.1	30.4	26	110	173	83	31.1951	No	No
alive	81	F	60	152	11.68	90.2	4.5	3.9	0	0.2	10.53	0.53	0.46	0	0.02	4.74	39	12.5	26.4	32.1	13.5	9.8	220	19.8679	0.59	1855	450		344.5	0.28	139	4.06	107.1	8.6	268			33	34	0.4	25.5	34	19	84	125	64	25.9695	No	No
alive	83	F	50	150	14.19	87.2	4.9	7.4	0	0.1	12.37	0.7	1.05	0	0.01	5.44	45.7	15.5	28.5	33.9	15.3	9.2	514	17.6714	0.74	6268	366		46.7		141	3.41	100.6	8.6	137			19	49	0.62	22	30.1	19	110	114	66	22.2222	No	No
dead	59	F	53	150	9.04	94.5	1.1	4.4	0	0	8.54	0.1	0.4	0	0	2.86	25.5	8.3	29	32.5	14	11.5	376	85.4	3.33	10844	472		155.5	3.06	131	4.97	97.7	8.4	139			12	20	0.18	7.7	16.7	20	92	111	53	23.5556	No	No
dead	82	F	84	154	9.05	68.4	17.5	11	1.7	1.1	6.19	1.58	1	0.15	0.1	4.39	40	13.2	30.1	33	13.7	9.9	280	3.91772	1.38	210	225		38	0.28	138	3.91	100.3	8.1	109			22	26	0.69	24	34.8	18	75	163	100	35.4191	No	yes
dead	66	F	96	150	6.34	91.7	4.9	3.2	0	0.2	5.82	0.31	0.2	0	0.01	7.16	58.9	17.9	25	30.4	22.4		95	18.7742	1.08	2720	694	313	96.7						108		178	364	401	0.71	30	58.8	25	85	159	87	42.6667	No	No
dead	82	F	80	165	13.33	86.9	7.4	5.3	0	0.4	11.59	0.99	0.7	0	0.05	6.14	55	17.7	28.8	32.2	16	10.3	275	11.7071	1.83	590	930		242.2	1.78	136	4.79	94.4	8.3				103	194	0.51	17.6	31.3	18	89	151	92	29.3848	No	No
dead	79	F	60	158	10.05	85.6	9.1	5.1	0	0.2	8.61	0.91	0.51	0	0.02	4.12	39.5	13.1	31.8	33.2	15	10.6	245	9.46154	1.32	2590	646		147.5	0.68	147	3.97	111.7	8.7	158			72	110	0.5	13.6	21.4	22	67	142	74	24.0346	No	No
alive	59	F	66	145	4.54	63.1	30.6	5.7	0	0.2	2.86	1.39	0.26	0	0.01	5.44	45.2	15.4	28.3	34.1	13.4	9.6	169	2.05755	0.71	340	264	2017	40		138	3.91	101.5					40	47	0.28	19.9	27.9	20	124	129	93	31.3912	No	No
dead	83	F	62	160	9.08	80.8	8.4	9.3	0.1	0.4	7.34	0.76	0.84	0.01	0.04	4.24	24.8	6.7	15.8	27	19.9	9.6	286	9.65789	0.93	1051	315		176.4		134	3.54	99.5	8			43	12	27	0.49	22.1	29.8	19	82	106	70	24.2188	No	No
dead	86	F	70	145	5.68	76.8	14.3	8.5	0	0.4	4.37	0.81	0.48	0	0.02	4.77	45.8	14.4	30.2	31.4	13.2	9.1	256	5.39506	0.71	270	203		27.3		134	4.15	97.4	8.6				3	13	0.36	22	36	20	78	139	61	33.2937	No	No
dead	82	F	65	153	8.97	73.5	12.5	9.6	0	0.7	6.6	1.12	0.86	0	0.06	6.74	56.2	16.9	25.1	30.1	19.9	10.8	162	5.89286	1.41	4532	405		64.6		139	5.15	100	8.8	107			23	65	0.76	22.2	35	18	98	108	64	27.7671	No	No
dead	73	F	80	160	5.78	71.4	24	4.2	0.2	0.2	4.13	1.39	0.24	0.01	0.01	3.31	29.2	9.8	29.6	33.6	14.2	8.8	245	2.97122	0.52	2040	484	609	203.1	1.69	123	3.51	90.8	7.9	95	2.7	82	26	43	0.21	22.4	33.3	20	105	138	93	31.25	No	No
alive	62	F	70	162	6.69	86.6	9.4	4	0	0	5.79	0.63	0.27	0	0	4.36	38.6	13.2	30.3	34.2	13.5	9.8	192	9.19048	0.62	380	327		125		136	4.06	100.3							0.44	21.3	32.5	24	81	117	74	26.6728	No	No
alive	57	F	86	159	9.55	81	12.7	4.4	0	0.1	7.74	1.21	0.42	0	0.01	4.92	39.6	13.2	26.8	33.3	15.5	10.5	460	6.39669	0.62	755	622		197.3	5.93	138	4.74	102.5	8.5				77	114	1	19.9	30.3	18	80	136	65	34.0176	No	No
alive	91	M	61	165	7.05	86.1	10.5	2.7	0	0	6.07	0.74	0.19	0	0	4.1	36.9	11.5	28	31.2	14.2	9.4	231	8.2027	6.99		496		169.6		143	4.52	99.5								19.2	29.8	18	69	176	75	22.4059	No	No
dead	87	M	55	150	4.23	82.2	8.3	7.6	0	0.2	3.48	0.35	0.32	0	0.01	4.76	40	14.2	29.8	35.5	13.2	10.1	134	9.94286	1.49	1579	259		145.6		131	4.54	102.9		341			67	69	0.41	17.8	27.8	20	80	130	90	24.4444	No	No
dead	60	F	75	165	16.17	91.1	5.3	2.3	0	0.1	14.72	0.86	0.37	0	0.02	4.79	40.8	13.9	29	34.1	14.6	9.2	262	17.1163	0.6	2391	923	1282	274.3	1.37	124	4.29	88.4	7.6				40	49	0.24	19.8	45.9	20	111	125	70	27.5482	No	No
dead	65	F	50	153	7.91	93.8	4.2	1.1	0	0.1	7.42	0.33	0.09	0	0.01	4.93	44.1	14.3	29	32.4	16.1	8.8	292	22.4848	0.77	1155	220		36.4	0.14	137	4.41	103.4	8.6			127	37	20	0.41	22.8	32.2	18	86	106	72	21.3593	No	No
alive	63	F	68	161	8.86	88.5	7.9	3.4	0.1	0.1	7.84	0.7	0.3	0.01	0.01	5.2	46.8	15.5	29.8	33.1	13.7	9.3	239	11.2	0.94	1250	430		51.2		136	4	99.2	8.1			84	41	41	0.31	22.4	31.8	19	85	110	80	26.2336	No	No
dead	87	F	82	172	12.75	91.1	5.2	3.5	0.1	0.1	11.62	0.66	0.45	0.01	0.01	4.91	45.6	16	32.6	35.1	14.2	10.3	205	17.6061	0.99	2160	556	922	226.5		154	5.55	118.9	7.8				87	100	0.84	19	28	33	90	122	71	27.7177	No	No
alive	70	F	60	153	5.78	86.9	8.8	4	0	0	5.02	0.51	0.23	0	0	4.44	36.9	12.8	28.8	34.7	12.2	8.4	257	9.84314	0.64	884	457		159.6		129	4.21	94.5					41	71	0.41	18.9	27.5	20	101	160	78	25.6312	No	No
alive	72	F	84	180	3.45	53.9	30.4	15.1	0	0.3	1.86	1.05	0.52	0	0.01	6.14	51.2	15.8	25.7	30.9	21.6		127	1.77143	1.09	1143	551		48.2									11	44	1.11	23	36.9	20	96	154	82	25.9259	No	No
dead	79	F	65	164	11.58	90.2	5.4	3.9	0	0.2	10.45	0.63	0.45	0	0.02	5.59	49.6	16.3	29.2	32.9	15.7	11.3	162	16.5873	1.26	3796	455		376	20.13	137	5.08	101	8.2	139			19	44	0.5	22.7	38.1	20	85	137	90	24.1672	No	No
alive	75	F	50	158	8.74	91	6.6	2.2	0	0.2	7.95	0.58	0.19	0	0.02	4.24	36.9	12.3	29	33.3	12	10.3	333	13.7069	0.74	5.85	413		166.8	0.14	138	4.05	101.4	8.8	200		72	39	57	0.38	19.8	29.3	20	80	129	70	20.0288	No	No
alive	77	F	60	160	8.35	78.8	15.3	4.8	0.6	0.5	6.58	1.28	0.4	0.05	0.04	5.14	47.6	16.2	31.5	34	14.2	10.8	238	5.14062	1.05	26841	504		187.3		137	4.55	105.3					17	28	0.71	16.9	25	19	72	137	71	23.4375	No	No
alive	63	F	85	165	6.23	83.3	12.5	3.4	0	0	5.19	0.78	0.21	0	0	4.71	43.2	13.6	28.9	31.5	12.6	10.3	283	6.65385	0.94	512	399	588	122.7	0.09	134	3.66	98.8		110			67	58	0.42	20.1	32.6	18	87	102	46	31.2213	No	No
dead	78	F	54	158	13.61	88.6	4.3	5.1	0	0.2	12.06	0.58	0.7	0	0.03	5.54	49.4	16.4	29.6	33.2	13.3	9.1	475	20.7931	0.84	455	522		372.1		137	4.87	93.3					78	88	0.7	24	35.1	18	92	106	55	21.6311	No	No
alive	61	F	58	155	9.53	79.5	13.2	7.1	0.1	0.1	7.57	1.26	0.68	0.01	0.01	5.11	44.8	15.3	29.9	34.2	13	9.7	245	6.00794	0.95	1100	442	899.2	327.3	0.34	138	4.06	98.4	8.1	184		83	27	38	0.82	21.6	29.7	19	74	134	71	24.1415	No	No
dead	86	F	82	160	7.93	85.7	6.3	6.4	0	0.3	6.8	0.5	0.51	0	0.02	4.19	40.3	11.8	28.2	29.3	14	10.2	303	13.6	1.94		224		74		135	5.16	104.7	8.5	105						18.3	42.1	18	79	133	66	32.0312	No	No
alive	70	F	67	160	19.05	90.1	2.8	3.3	0.2	0.2	17.19	0.53	0.63	0.03	0.03	4.99	44.6	14.8	29.7	33.2	13.9	9.3	245	32.434	1.06	1016	553		141.3	0.07	140	4.07	102.3	8.1				54	59	0.51	26.9	35.9	17	100	158	95	26.1719	No	No
alive	97	F	65	158	7.08	63.9	20.5	14.3	0	1.3	4.53	1.45	1.01	0	0.09	5.56	50	16.3	29.3	32.6	17.3	10.7	126	3.12414	1.17				111	0.08	133	5.55	102								15	23.7	20	78	110	65	26.0375	No	No
alive	62	M	114	168	9.78	88	5.8	5.4	0	0.2	8.6	0.57	0.53	0	0.02	5.35	49.8	16.5	30.8	33.1	11.9	9.7	226	15.0877	1.11	878	409		110.4		135	4.35	97.3		134			23	38	0.37	18.7	25.6	21	74	109	64	40.3912	No	No
alive	70	F	69	150	8.27	76.5	11.5	9.6	0.2	0.4	6.33	0.95	0.79	0.02	0.03	6.17	52.2	17.2	27.9	33	13.8	11.3	240	6.66316	1.44	1224	480		218.1		138	6.3	108.9					19	32	0.6	18.3	30.9	19	89	106	63	30.6667	No	No
dead	79	M	80	173	15.48	74.9	7	8.5	5	1.4	11.6	1.08	1.31	0.77	0.22	5.07	45.5	14.7	29	32.3	14.2	9.3	234	10.7407	1.11	2651	348		151.6		139	4.59	101.4		117			27	18	0.38	20	32.8	18	79	141	65	26.7299	No	No
alive	79	M	75	170	5.85	69.5	22.1	7.2	0	0.2	4.07	1.29	0.42	0	0.01	4.94	43.7	15.2	30.8	34.8	13.9	9.5	292	3.15504	1	2156	235		23.9	0.62	133	3.83	98.3	9.9	105			26	27	0.72	19.6	28.9	19	63	141	80	25.9516	No	No
dead	73	F	62	150	4.76	83	11.1	5.3	0	0.2	3.95	0.53	0.25	0	0.01	5.06	37.2	11.1	21.9	29.8	16.7	10	258	7.45283	0.61	3872	354	52.8	16.2	0.04	138	4.26	105	8.1				13	30		22.1	34.6	21	76	115	67	27.5556	No	No
dead	77	M	65	160	8.81	86.6	5.9	5.4	1.7	0.1	7.62	0.52	0.48	0.15	0.01	4.84	43.4	15	31	34.6	13.6	8.1	298	14.6538	0.72	822	374		230.7		132	4.01	95.2	8				24	34	0.69	19.6	27.4	17	78	138	71	25.3906	No	No
dead	75	M	70	155	5.39	81.7	11.9	5.8	0	0	4.41	0.64	0.31	0	0	5.66	48.5	16.7	29.5	34.4	13.3	9.2	299	6.89062	1.16	877	769		108.3	1.81	134	5.11	100.2	8				38	60	0.47	15	23	18	104	127	58	29.1363	No	No
dead	85	M	64	166	7.7	68.1	12.6	13.1	4.9	0.8	5.24	0.97	1.01	0.38	0.06	4.75	41.1	13.7	28.8	33.3	14.1	10	187	5.40206	1.53	1110	161		57.5		139	4.36	104.4	7.8			113	5	9	0.3	20.6	30.6	17	78	122	62	23.2254	No	No
dead	85	M	50	160	9.72	86.4	7.7	4.2	0	0.1	8.39	0.75	0.41	0	0.01	4	33	11.1	27.8	33.6	15.1	9.4	423	11.1867	0.87	3683	360		235.6		147	3.36	112.8		146			23	34	1	21.3	27.8	22	97	106	69	19.5312	No	No
dead	91	M	65	162	38.29	95.8	1	1.6	0.1	0.2	36.7	0.37	0.6	0.03	0.08	4.49	41	13.1	29.2	32	14.4	10.5	342	99.1892	3.68	2399	319	722	415.3		139	5.25	101.6	8.6	40		73	17	30	0.44	17.3	30.1	18	86	135	65	24.7676	No	No
alive	66	F	82	160	10.46	89.1	6.1	3.2	0	0.1	9.32	0.64	0.33	0	0.01	5.56	48.8	15.7	28.2	32.2	14.4	10.9	224	14.5625	0.86	1449	662	1507	211.4	0.71	142	4.44	103.5	7.7	80			40	41	0.65	21.1	31.3	19	87	140	89	32.0312	No	No
dead	85	M	56	152	12.06	56.7	31.3	11.9	0	0.1	6.83	3.78	1.44	0	0.01	5.04	43.5	15.1	30	34.7	13.8	9.2	289	1.80688	0.98	600	356		95.9		125	4.13	92.6				209	149	101	0.96	19.6	29.7	19	72	139	87	24.2382	No	No
alive	64	F	95	170	6.13	75.3	17.6	5.7	0	0.3	4.61	1.08	0.35	0	0.02	5.47	48.1	15	27.4	31.2	13.2	12.3	156	4.26852	1.19	292	314	651	113.1	0.61	133	4.1	95.5	9.4	386	2.9	120	22	20	0.3	20.8	36.6	18	63	107	56	32.872	No	No
dead	85	M	65	162	5.83	87.3	6.7	5.5	0	0.2	5.09	0.39	0.32	0	0.01	4.88	41.6	14.1	28.9	33.9	16	10.1	154	13.0513	2.56	934	322		191.6	0.73	132	4.85	101.2	8.3	150		69	17	38	0.14	12.9	25.3	20	87	145	80	24.7676	No	No
alive	73	F	49	150	3.12	73.7	15.7	9.6	0	0	2.3	0.49	0.3	0	0	3.77	32.7	10.4	27.6	31.8	17.3	11.3	162	4.69388	0.72	1756	338		104.7		140	4.32		8.2	166			40	52	0.34	16.1	25	20	119	124	62	21.7778	No	No
dead	85	F	60	150	17.14	73.8	21.2	3.1	0	0.2	12.66	3.63	0.53	0	0.03	5.09	45.7	14.6	28.7	31.9	13.5	11.3	156	3.4876	0.94		720		239.1	1.1	130	3.65	91.7	7.4	257		104			0.4	16.4	27.7	15	94	111	58	26.6667	No	No
alive	84	M	70	157	11.71	85.7	9	4.8	0	0.2	10.04	1.05	0.56	0	0.02	4.03	37.6	12.6	31.3	33.5	14.2	12.3	159	9.5619	2.07						141	4.65	105.7	8.4	115			21	22	0.63	19.3	30	17	90	142	69	28.3987	No	No
dead	83	F	58	154	11.96	91.4	4.8	2.3	0	0.1	10.93	0.57	0.28	0	0.01	4.98	45.9	15.3	30.7	33.3	13.2	11.9	168	19.1754	0.99	18915	455		75.1	0.05	145	4.03	108.2	8.3	118		74	26	25	0.37	20.1	30.6	32	99	120	60	24.4561	No	No
alive	84	F	81	157	7.02	82.3	9.8	7.8	0.1	0	5.77	0.69	0.55	0.01	0	4.44	39.5	13.1	29.5	33.2	14.5	8.9	196	8.36232	1.1	1100	240		16.5	0.11	141	3.16	96.3	9.3				83	60	0.64	25.4	37.5	18	97	132	73	32.8614	No	No
dead	78	F	64	158	5.56	89.4	4.5	6.1	0	0	4.97	0.25	0.34	0	0	4.23	38.5	12.9	30.5	33.5	14.9	8.8	271	19.88	0.79	760	607	852	96.1		134	4.63	97	7.3	106						21.4	27.9	18	100	151	66	25.6369	No	No
dead	87	M	70	160	8.55	79.1	12.9	7.3	0	0.2	6.77	1.1	0.62	0	0.02	6.12	54.1	18.1	29.6	33.5	14.5	10	198	6.15455	1.49	860	333		177.6	0.48	139	4.3	102.2	8.4	138			11	25	1.24	20.3	30.2	18	109	154	91	27.3438	No	No
alive	62	F	66	160	7.27	84.2	12.1	2.9	0	0.1	6.12	0.88	0.21	0	0.01	3.16	30.8	9.5	30.1	30.8	16	10.3	389	6.95455	6.6	1076	444		428.7		131	5.62	88.8		437			12	26	0.33	20.5	29.7	18	76	209	89	25.7812	No	No
dead	94	M	90	176	32.6	55.6	41.6	1.3	0	0.2	18.1	13.57	0.42	0	0.07	4.89	42.9	13.6	27.8	31.7	17	10.4	229	1.33382	0.87	851	317		230.8		134	4.45	101.2		268			57	74	0.86	19	31.2	18	95	108	72	29.0548	No	No
alive	52	F	65	150	8.06	78.9	13.4	7.6	0	0.1	6.36	1.08	0.61	0	0.01	4.71	40.8	13.7	29.1	33.6	12.2	9.1	293	5.88889	0.62		435		6.1		139	3.81									25.1	38.5	18	67	101	65	28.8889	No	No
dead	80	M	60	170	17.03	83.6	9.3	6.5	0.1	0.5	14.25	1.58	1.11	0.01	0.08	4.68	40.8	13.5	28.8	33.1	14	10.9	394	9.01899	6.43	13316	434		133.6		144	6.13	107.6		86			20	44	0.28	12.4	25.7	18	75	116	66	20.7612	No	No
dead	84	M	62	160	29	95.7	1.1	1.8	0	0.2	27.75	0.33	0.52	0	0.05	4.9	43.8	15.5	31.6	35.4	14	9.6	1038	84.0909	0.95	1224	379		158.9	0.47	123	5.21	92.9	7.7	231			16	28	1.78	16.6	24.6	22	77	180	85	24.2188	No	No
alive	85	M	60	160	3.9	84.9	7.9	7.2	0	0	3.31	0.31	0.28	0	0	3.94	35.7	12.6	32	35.3	12	10.1	125	10.6774	1.59	1881	311		64.4		130	4.3	95.9	8.2	146						19.4	29.5	16	65	132	63	23.4375	No	No
dead	85	M	65	165	8.47	91	4.4	4.4	0.1	0.1	7.71	0.37	0.37	0.01	0.01	5.83	49.4	16.1	27.6	32.6	16.7	10.7	194	20.8378	1.29	4400	399	927	189.2		152	4.92	117.2								19.8	31.5	20	113	125	66	23.8751	No	No
alive	86	M	60	160	7.56	69.9	17.6	7.9	3.4	0.9	5.28	1.33	0.6	0.26	0.07	3.6	35.7	11.3	31.4	31.7	13.8	10.7	357	3.96992	1.06	5470	179				143	4.72	104.5	9	100						23.4	38.1	20	74	169	99	23.4375	No	No
alive	84	M	56	170	26.76	29.7	68.2	1.1	0.1	0.2	7.93	18.25	0.29	0.04	0.05	4.74	41.7	13.9	29.3	33.3	13.6	9.2	241	0.434521	0.81	1529	211		276.6	2.36	134	4.19	98.3		89			34	35	0.47	21.9	31.2	21	89	135	76	19.3772	No	No
alive	64	F	106	167	5.07	75.8	18.5	3.7	0	0	3.84	0.94	0.19	0	0	5.51	44.8	14.7	26.7	32.8	12.9	11	236	4.08511	0.66	680	432		81.5		139	4.62						33	33	0.49	21.7	31.9	20	94	116	68	38.0078	No	No
dead	61	F	50	150	15.01	73.2	13.9	9.1	2.7	0.3	10.99	2.09	1.36	0.41	0.04	2.96	21.8	6.3	21.3	28.9	16.7	8.2	610	5.25837	0.62	2389	168		118.4	2.57	129	5.22	99.3	7.6	231		220	13	28	0.23	19.3	28.1	18	84	97	63	22.2222	No	No
alive	53	F	69	160	6.49	83.9	9.6	5.2	0	0.2	5.45	0.62	0.34	0	0.01	5.24	46.5	15.6	29.8	33.5	13.4	9.4	235	8.79032	0.82	583	707	1181	174.1		146	4.74	105.6	8.5	134			35	50	0.41	19.6	27	20	74	99	51	26.9531	No	No
alive	53	F	74	160	7.25	75.2	17.5	6.9	0	0.1	5.45	1.27	0.5	0	0.01	4.58	38.6	12.6	27.5	32.6	12	11	188	4.29134	0.91	279	249				140	4.41	104.4	8.5	130		111	18	24	0.9	20.1	29.6	21	97	104	59	28.9062	No	No
dead	83	M	80	165	5.58	76.4	12.4	10.6	0	0.2	4.27	0.69	0.59	0	0.01	4.57	40.6	13.9	30.4	34.2	13.4	9.6	167	6.18841	1.24	2092	294		8.8	0.22	131	4.5	97.1	8.3	128			18	34	0.62	18.6	26	18	88	134	64	29.3848	No	No
dead	89	F	40	165	13.39	90.9	3.4	4.3	0	0.2	12.16	0.46	0.58	0	0.03	5.24	48.2	15.6	29.8	32.4	15.4	9.8	314	26.4348	2.66	1739	630	1621	197		139	5.9	98.4		209			48	95	0.22	15.9	30.8	30	35	95	54	14.6924	No	No
dead	79	F	56	152	5.37	82.5	11.4	6.1	0	0	4.43	0.61	0.33	0	0	4.13	34.2	11.2	27.1	32.7	15.4	10.5	185	7.2623	1.5	520	392		66	0.23	134	4.82	99.1	7.6				18	35	0.61	17	26	28	65	134	64	24.2382	No	No
dead	85	M	84	170	4.56	84.5	11.6	3.1	0.4	0.4	3.85	0.53	0.14	0.02	0.02	4.22	35.2	11.8	28	33.5	15.8	10.2	126	7.26415	2.89	1077	511		373.5		137	3.43	97.5		173			48	167	0.42	17	20.4	20	84	92	60	29.0657	No	No
alive	85	M	60	150	11.65	86.9	9.1	3.7	0.2	0.1	10.13	1.06	0.43	0.02	0.01	3.65	34.9	11.4	31.2	32.7	17.1	11	302	9.5566	1.2	190	388	269			139	4.27	108.5				98	16	20	0.39	18.6	32.8	30	83	140	63	26.6667	No	No
alive	74	F	85	150	7.85	85	9.3	4.5	0.1	0.3	6.68	0.73	0.35	0.01	0.02	5.09	44.1	15.1	29.7	34.2	12.2	10.5	226	9.15068	0.75	819	318		97.7						90			33	37	0.35	18.5	30.6	20	89	118	58	37.7778	No	No
dead	85	M	68	168	4.48	62.8	20.5	15.6	0.4	0.7	2.81	0.92	0.7	0.02	0.03	3.58	28.8	9.6	26.8	33.3	21.1		87	3.05435	3.29	1790	368		166.2		131	6.28	101.3	8.1	232		52	20	35	0.5	16.3	19.5	20	75	110	53	24.093	No	No
dead	51	F	55	154	15.56	86.5	5.2	7.3	0	0.1	13.46	0.81	1.13	0	0.02	3.6	27.3	8.4	23.3	30.8	21.2	9.2	411	16.6173	0.65	1272	289		109.6	0.14	145	4.94	108.1	9.2	218		118	26	24	0.16	23.2	28.1	20	118	101	58	23.1911	No	No
dead	82	M	50	150	5.54	94.9	3.1	1.8	0	0.2	5.26	0.17	0.1	0	0.01	3.87	37.7	13.2	34.1	35	13.6	8.8	120	30.9412	0.86	889	268		326.1	1.04	137	4.45	99.6	7.9						0.48	20.2	27.2	19	86	104	62	22.2222	No	No
alive	70	F	60	158	10.87	90.5	6	2.4	0.2	0.2	9.84	0.65	0.26	0.02	0.02	3.26	29.2	9.7	29.8	33.2	15.2	9.5	336	15.1385	8.1	5077	1018		265	1.47	136	5.26	101.5	4	131			10	27	0.32	11.5	16.5	16	85	147	79	24.0346	No	yes
dead	86	M	67	155	8.28	64.2	22.8	8.5	4.5	0	5.32	1.89	0.7	0.37	0	6.75	52.7	16.9	25	32.1	17.7	11.7	217	2.81481	1.46	3050	246		24.7	0.07	139	5.2	109.4	9.2			71	11	13	0.31	12.6	28.2	18	73	151	106	27.8876	No	No
dead	84	M	70	160	4.11	84	10.2	4.4	0	0.2	3.45	0.42	0.18	0	0.01	4.35	39.1	12.8	29.4	32.7	14.3	9.4	165	8.21429	1.12	952	422				137	3.91	106.5		104			9	44	0.92	18.3	29.4	19	82	136	78	27.3438	yes	yes
dead	81	F	58	145	11.73	89.2	6.1	4.6	0	0.1	10.47	0.71	0.54	0	0.01	4.94	40.6	13.3	26.9	32.8	16.4	10.3	283	14.7465	1.74	574	411		301.7		142	4.85	105.4	9.3	327						19.4	29.2	20	113	105	80	27.5862	No	No
dead	85	M	90	170	8.16	70	16.4	11.8	1.6	0.2	5.71	1.34	0.96	0.13	0.02	3.96	36.1	11.6	29.3	32.1	17.2	10.7	163	4.26119	2.5	912	374		142.4	0.23	136	5.72						24	47	0.33	20	42.7	22	84	133	74	31.1419	No	No
alive	85	F	60	160	12.21	78.3	15.6	5.5	0.4	0.2	9.56	1.91	0.67	0.05	0.02	4.13	33.6	11.2	27.1	33.3	16	10.7	279	5.00524	1.62	1813	385		215		140	4.34	101.7					34	50		22.8	40.7	18	98	138	72	23.4375	No	No
dead	84	M	60	160	15.06	94.7	1.7	3	0	0.1	14.26	0.26	0.45	0	0.01	4.87	38	12.4	25.5	32.6	16.9	8.8	413	54.8462	0.82	617	481		186.5	0.1	139	5.48	101.2	8.4	157			14	33	0.35	14.5	21.5	25	91	117	74	23.4375	No	No
alive	68	F	66	153	7.77	78	15.1	6	0	0.1	6.06	1.17	0.47	0	0.01	4.37	40.2	13.8	31.6	34.3	12.8	9.6	207	5.17949	1	1000	507	1630	139	0.29	137	5.67	106.2	7.1				47	70	0.42	18.5	29.2	18	85	118	59	28.1943	No	No
dead	59	F	57	163	6.34	82	10.6	6.6	0	0	5.18	0.67	0.42	0	0	3.75	35.8	12.1	32.3	33.8	15.8	10.4	143	7.73134	0.86	982	335		71.2		133	3.16	98	8.2	295			13	23	0.59	19.9	29.7	20	53	126	65	21.4536	No	No
alive	51	F	78	165	12.75	87.1	8.7	4.1	0	0.1	11.11	1.11	0.52	0	0.01	4.77	41.3	13.4	28.1	32.4	14.5	9	341	10.009	0.84	4620	579		176.4	0.23	140	5.39	104	8.2	160			30	45	0.25	24.1	42.6	30	104	107	67	28.6501	No	No
dead	84	M	85	162	8.93	73.5	17.5	7.2	0	0.2	6.57	1.56	0.64	0	0.02	5.22	46.1	15.5	29.7	33.6	13.1	9.4	248	4.21154	0.98	969	386	690	177.8		139	5.45	107.9					28	37	0.82	19	28.7	22	77	117	60	32.3884	No	No
alive	86	M	78	178																																					19.4	28.5	21	94	124	60	24.6181	No	No
dead	84	M	65	169	5.08	74.4	15	10	0	0	3.78	0.76	0.51	0	0	4.22	35.6	12.3	29.1	34.6	14.5	10.7	137	4.97368	1.12	1068	269		135.3		128	4.3	94.9		147			58	65	0.4	17.8	27.7	17	74	107	62	22.7583	No	No
alive	83	M	72	168	8.3	83.2	8.2	7	0	0.5	6.91	0.68	0.58	0	0.04	5.48	50.9	16.7	30.5	32.8	17.8	10.6	232	10.1618	2.04	1120	527		261.9	0.05	137	4.79	103.5					35	41	2.23	17.3	27.3	20	148	145	86	25.5102	No	No
alive	66	F	54	155.4	6.07	71.9	14	13.7	0.2	0.2	4.37	0.85	0.83	0.01	0.01	5.15	46.4	15.6	30.3	33.6	13.5	9.5	243	5.14118	0.99	630	331		121.9		139	4.41	103.4					39	50		20.8	30.5	14	85	150	89	22.361	No	No
alive	85	M	60	160	11.39	93	3.8	3.1	0	0.1	10.6	0.43	0.35	0	0.01	4.63	41.3	13.6	29.4	32.9	13.8	11	209	24.6512	0.83	1050	282		326.8	0.33	136	4.06	102.1					61	53	0.43	20.1	26.5	18	124	110	59	23.4375	No	No
alive	76	F	60	145	12.14	79.6	11.3	5.4	0.2	0.5	9.66	1.37	0.66	0.02	0.06	5.34	46.6	15.4	28.8	33	14.3	10.5	182	7.05109	0.85	8.82	722		245.6	0.91	135	4.45	99	8.2	164		123	20	46	1.8	20.5	26.7	22	84	121	55	28.5375	yes	No
dead	63	F	94	150	7.16	76.9	14.8	7.7	0.1	0.1	5.5	1.06	0.55	0.01	0.01	4.75	42.9	14.4	30.3	33.6	13.7	12.4	231	5.18868	0.83	864	486		84.9	0.69	137	4.76	101.9	7.5				42	58	0.44	21.2	31.8	20	71	105	56	41.7778	No	No
alive	86	M	59	155	9.07	94.4	2	2.5	0.1	0.2	8.56	0.18	0.23	0.01	0.02	4.52	37.4	12.8	28.3	34.2	13.9	9.4	90	47.5556	1.57	53648	246		76.9	28.12	142	4.7	109		121			27	28	0.76	21.2	29.8	24	142	92	57	24.5578	No	No
dead	84	M	60	165	12.34	92.7	4.8	2.3	0.1	0.1	11.45	0.59	0.28	0.01	0.01	4.9	43.2	13.9	28.4	32.2	14.9	9.9	178	19.4068	1.17	640	213		208.4		138	4.22	101.5	7.4	278		86	36	14	0.57	21.1	28.2	20	94	125	74	22.0386	No	No
dead	84	M	84	180	6.07	74.8	12.9	8.9	2.6	0.5	4.54	0.78	0.54	0.16	0.03	4.21	35.4	10.7	25.4	30.2	15	10.4	214	5.82051	1.24	720	165		2.1		140	4.59									22	41	19	71	147	72	25.9259	yes	No
alive	85	M	72	174	4.94	68.2	17.8	12.8	0.2	0.4	3.37	0.88	0.63	0.01	0.02	5.51	47.2	15.3	27.8	32.4	13.6	12	121	3.82955	0.92	1527	376		153.3	0.95	138	4.7	101.8					24	36	0.36	22.7	33.4	18	88	123	66	23.7812	No	No
alive	83	M	63	170	6.2	83.8	12.3	2.9	0.2	0.2	5.2	0.76	0.18	0.01	0.01	4.59	38.9	13.4	29.2	34.4	16.3	10.1	249	6.84211	1.13	4135	352		220.9		141	4.28	103.5					22	45	0.69	21	31.5	21	90	141	74	21.7993	No	No
dead	84	M	60	160	4.98	88	8.4	2.6	0	0.2	4.38	0.42	0.13	0	0.01	3.88	36.9	11.8	30.4	32	14.1	9.6	209	10.4286	0.95	2630	276											8	27	0.28	15.6	26.6	16	82	143	60	23.4375	No	No
alive	62	F	65	162	11.09	71.7	18.4	6.1	0.6	0.3	7.95	2.04	0.68	0.07	0.03	4.41	40.3	13.2	29.9	32.8	12.8	9.7	346	3.89706	0.9	4782	275		116.3									29	18	0.64	23.8	33.7	20	70	141	71	24.7676	No	No
dead	86	M	61	168	13.79	87	5	6.6	0.1	0	12.17	0.69	0.91	0.01	0	2.96	25.7	8.4	28.4	32.7	14.1	8.5	506	17.6377	2.13	70400	382		202.1		134	5.22	105.9	7.9				37	28	0.47	14.1	23.9	14	70	119	57	21.6128	No	No
alive	56	F	55	160	9.81	94.7	4.4	0.7	0	0.2	9.29	0.43	0.07	0	0.02	5.31	48	15.7	29.6	32.7	12.6	9	340	21.6047	0.77	846	410		88.6									66	52	0.31	26.7	45.6	18	81	100	63	21.4844	No	No
dead	83	M	60	167	5.68	89.4	8.1	1.6	0	0.2	5.08	0.46	0.09	0	0.01	3.04	28.5	8.8	28.9	30.9	15.5	10.7	200	11.0435	1.57	7519	264		273.3	8.96	147	3.31	106.6	7.7	107			27	91		30.2	38.1	18	105	87	47	21.5139	No	yes
alive	82	F	55	160	6.09	86.9	11	1.3	0	0.5	5.29	0.67	0.08	0	0.03	3.89	36.4	11.5	29.6	31.6	14.6	9.8	206	7.89552	0.58		248		5		142	4.44	106	8.8							30.1	42	24	79	120	68	21.4844	No	No
alive	85	M	58	163	8.14	86.6	9.1	3.2	0.4	0.2	7.05	0.74	0.26	0.03	0.02	3.59	32.7	11.1	30.9	33.9	13.7	11	178	9.52703	2.9	2114	474	5558	251		134	4.26	99.2		121			53	98	0.81	16.4	22	18	68	109	60	21.83	No	No
alive	82	M	62	168	7.6	93.5	5	1.3	0.1	0.1	7.1	0.38	0.1	0.01	0.01	4.5	40.5	13.3	29.6	32.8	15.1	11.3	399	18.6842	0.76	3880	371		24	0.04	138	4.55	106.1		138						22.7	33	21	83	165	76	21.9671	No	No
dead	84	M	40	156	5.08	86.1	10.4	3.5	0	0	4.37	0.53	0.18	0	0	4.44	39.4	12.8	28.8	32.5	13.5	9.7	136	8.24528	0.66	1731	247		159.3		139	4.62			103			15	30	1.18	19.6	25	18	72	109	72	16.4366	No	No
dead	87	M	65	170	10.03	92.6	3.3	3	0	0.1	9.29	0.33	0.3	0	0.01	4.71	42.4	13.8	29.3	32.5	12.5	9.8	177	28.1515	1.26	1830	389	1618	176.3		135	3.64	98.4	8	152			44	88	0.71	23.1	35.4	20	87	118	72	22.4913	No	No
dead	82	M	73	170	9.26	88.6	6.7	4.6	0	0.1	8.2	0.62	0.43	0	0.01	4.79	43.4	14.9	31.1	34.3	14.3	11.6	84	13.2258	1.17		280		258.2		136	4.81	101.6								17.1	25.3	18	47	112	62	25.2595	No	No
alive	82	M	53	168	8.75	77.1	14.7	7.2	0.5	0.3	6.74	1.29	0.63	0.04	0.03	3.64	34.5	11.2	30.8	32.5	13.4	8.3	535	5.22481	0.81	6181	231		39.6	0.08	134	4.59	101.6	8.9	103			17	14	0.7	21.7	33.5	20	85	147	67	18.7783	No	No
dead	81	M	65	170	9.04	92.3	4.6	3	0	0.1	8.34	0.42	0.27	0	0.01	5.7	35.9	11.6	20.4	32.3	25.3		232	19.8571	1.61	770	428		200.6		142	4.47	104.2								19.7	33.9	21	84	128	82	22.4913	No	No
alive	81	M	69	158	12.05	93.5	2	3.7	0	0.2	11.28	0.24	0.44	0	0.02	4.69	40.7	13.6	29	33.4	13.7	9	317	47	1.26	640	408		128.5									101	79	0.42	17.9	27.6	22	115	140	83	27.6398	No	No
alive	81	M	80	173	4.69	77	16.6	5.3	0	0.2	3.61	0.78	0.25	0	0.01	3.24	28.6	9.4	29	32.9	15.6	11.5	148	4.62821	7.04	7313	313		205	1.39	136	4.96	98.7					27	39	0.63	22.1	34.2	25	80	171	95	26.7299	No	No
alive	85	M	68	168	8.32	79.6	11.7	8.2	0.4	0.1	6.63	0.97	0.68	0.03	0.01	5.52	52.5	17.5	31.7	33.3	16	9.9	297	6.83505	1.05	990	370		174.8	0.15	155	4.04	122.7								17.6	26.6	18	107	131	89	24.093	No	No
alive	80	M	82	160	7.07	89.8	6.8	3	0.3	0.1	6.35	0.48	0.21	0.02	0.01	5.52	48.1	16.1	29.2	33.5	14.7	10.1	178	13.2292	1.02	1120	304		98.2		132	3.79	106.6	8.9	90						16.6	22.5	30	102	135	82	32.0312	No	No
dead	85	M	75	185	14.99	92.4	3.4	3.9	0.1	0.2	13.85	0.51	0.58	0.02	0.03	5.91	52.6	17.1	28.9	32.5	15	9.9	195	27.1569	1.25	1699	307		258.2	0.72								13	29	1.48	22.2	30	22	86	115	58	21.9138	No	No
dead	83	M	74	165	4.15	76.7	9.9	10.8	2.4	0.2	3.18	0.41	0.45	0.1	0.01	5.72	49	16.7	29.2	34.1	15.1	10.9	143	7.7561	0.97		282		91.2		138	4.03	103.3	8			51	16	32	0.91	14.7	22.6	16	70	119	72	27.1809	No	yes
dead	81	F	55	156	3.77	81.7	10.3	8	0	0	3.08	0.39	0.3	0	0	3.09	24.7	7.8	25.2	31.6	17.2	10.5	190	7.89744	1.5	590	337				128	4.44	102.3		153						18	29.7	19	96	111	50	22.6003	No	No
alive	81	M	67	160	17.62	92.2	3.6	3.9	0.1	0.2	16.26	0.63	0.69	0.01	0.03	3.66	36	11.8	32.2	32.8	13.1	9.8	257	25.8095	1.86	31056	300			1.41	140	5.73	105.8	8.7				57	58	0.53	18	28.6	18	72	153	72	26.1719	No	No
dead	81	M	75	167	6.96	62.9	33.5	3	0	0.3	4.38	2.33	0.21	0	0.02	5.18	43.4	14.8	28.6	34.1	14.6	10.6	135	1.87983	1.45	1559	296		122.4	0.48	143	4.04	104.4					32	32	1.4	24.1	33.6	19	120	140	78	26.8923	No	No
dead	87	M	63	165	5.09	67.7	19.3	10.2	2	0.2	3.44	0.98	0.52	0.1	0.01	4.21	39.9	13.4	31.8	33.6	19.8	9.4	128	3.5102	1.12	445	378		65.9	0.17	139	4.81	105	7.9				13	33	0.34	20.1	28.7	21	88	117	56	23.1405	No	No
alive	76	M	84	161	5.47	45.5	35.8	16.1	0.4	0.7	2.49	1.96	0.88	0.02	0.04	4.72	44	14.1	29.9	32	13.2	10.9	200	1.27041	1.42	630	211		70.8	0.6	135	4.86	101.1	8.1	125			38	38	0.42	14.7	24.6	18	83	151	73	32.4062	No	No
alive	82	M	70	170	4.26	85.5	8.7	4.9	0	0	3.64	0.37	0.21	0	0	4.34	38.6	13.3	30.6	34.5	12.7	9.8	169	9.83784	0.75	969	400		154		134	3.91	102.9	8.4				37	66	0.48	21.8	28.4	20	79	137	74	24.2215	No	No
dead	83	M	60	158	4.53	81	10.6	8.2	0.2	0	3.67	0.48	0.37	0.01	0	5.33	46.9	16.8	31.5	35.8	13.4	11.3	18	7.64583	0.8	1440	449	2593	208.5	0.73	128	3.65	92.9	7.9	112			98	131	1.46	18.7	26.1	22	107	138	85	24.0346	No	No
alive	82	M	80	170	5.18	77.2	14.7	7.3	0	0.4	4	0.76	0.38	0	0.02	5.6	53.9	17.9	32	33.2	14	9.4	216	5.26316	1.4	1087	419		213.8	0.09	134	4.83	97.7	8.2	123			22	45	0.59	22.4	33.3	20	98	120	80	27.6817	No	No
alive	84	M	73	165	7.52	84.9	9.6	4.9	0	0.1	6.38	0.72	0.37	0	0.01	4.45	40	14.1	31.7	35.3	13	8.3	237	8.86111	0.83	870	330		235.5	0.09	132	4.48	92.8	8.1	102		76	13	30	0.7	20	26	23	70	140	80	26.8136	No	No
dead	82	M	65	160	5.02	79.7	15.7	4.4	0	0.2	4	0.79	0.22	0	0.01	5.36	47.8	15.6	29.1	32.6	14.1	10	158	5.06329	1.34	480	428		98.2		132	5.06	98.5	8.2				28	50	0.3	16.2	25.4	18	66	107	59	25.3906	No	No
dead	90	M	70	170	14	90.8	3.9	4.4	0	0.1	12.71	0.55	0.62	0	0.01	5.1	44.5	14.9	29.2	33.5	14.1	11.9	286	23.1091	1.92	771	368		223		157	4.45	117.8							1.17	13.4	20.1	20	75	121	74	24.2215	No	No
alive	83	M	68	165	5.38	77.9	8.6	12.8	0.7	0	4.19	0.46	0.69	0.04	0	5.06	45.4	14.7	29.1	32.4	13.9	11.4	264	9.1087	1.55	884	406		181.9		152	4.25	112.5								17	25	18	56	173	85	24.977	No	No
alive	85	M	68	168	7.26	78.2	15.4	6.3	0	0.1	5.67	1.12	0.46	0	0.01	4.42	35.3	12.4	28.1	35.1	14	9.8	278	5.0625	1.22	660	417		142		129	3.37	96.1		142		73	31	46		13.6	16.7	20	89	159	72	24.093	No	No
alive	82	M	76	180	8.33	81.2	11.5	6.7	0	0.1	6.76	0.96	0.56	0	0.01	4.81	44.4	15.3	31.8	34.5	13.7	10.3	165	7.04167	1.19	1655	455			0.11	139	4.09	105.7		120			61	84	0.7	17.1	25	20	71	104	62	23.4568	No	No
dead	81	M	65	150	6.15	81.6	10.6	6.8	0	0.3	5.02	0.65	0.42	0	0.02	5.38	46.7	16.1	29.9	34.5	14.1	10.1	197	7.72308	1.24	806	516		67.8	10.17	125	4.64	96.1	8.8	158			63	79	0.67	19.2	25.7	20	88	133	68	28.8889	No	No
alive	81	M	60	170	6.25	80.8	10.1	8	0	0.3	5.05	0.63	0.5	0	0.02	4.94	44.8	14.6	29.6	32.6	14.6	10	127	8.01587	1.75	26793	370		100.3		143	4.7	104.8	9.8	130		130	15	39	0.38	19.6	32.1	23	86	104	59	20.7612	No	No
dead	85	M	70	154	20.16	90.9	4.4	2.4	0	0.3	18.31	0.88	0.49	0	0.07	6.12	58.8	19.3	31.5	32.8	16.1	11	261	20.8068	2.36	5062		1581	217.2		130	5.78	91.7		536					1.9	15.3	30.4	26	116	194	101	29.5159	No	No
alive	85	M	80	160	6.76	58.2	19.2	17.3	4.9	0.4	3.93	1.3	1.17	0.33	0.03	4.57	40.6	13.4	29.3	33	14.8	10	306	3.02308	1.13	1050	271				141	4.68	106.4				75	17	24	0.35	21.8	31.7	16	116	118	74	31.25	No	yes
dead	93	M	70	177	4.11	62.8	29.9	7.1	0	0.2	2.58	1.23	0.29	0	0.01	4.91	45.8	15	30.5	32.8	14.6	10.3	82	2.09756	1.91	4810	369		132.8	0.99	160	3.91	131.8								21.2	35.5	16	70	121	58	22.3435	No	No
alive	81	M	65	168	20.75	96.4	1.2	0.9	0	0.1	20	0.24	0.18	0	0.03	4.56	37.7	13	28.5	34.5	14.2	10.2	322	83.3333	2.42	7238	430		430.4	7.3	123	4.26	89.5	8.3				39	75	0.42	16	23.9	18	136	102	71	23.03	No	No
alive	83	M	65	166	12.62	54.6	37.7	3.2	0.1	0.6	6.9	4.76	0.4	0.01	0.07	5.55	48.7	16.2	29.2	33.3	14.6	8.8	362	1.44958	0.89	8272	414		118.3		140	4.52	103.9	9.4	111			51	57	0.95	19.6	29	12	94	112	66	23.5883	No	No
dead	83	M	53	165	29.08	97	1.1	1.9	0	0	28.22	0.32	0.54	0	0	3.06	30.6	9.9	32.4	32.4	13.3	11.5	158	88.1875	2.89	10.19	337		107.8	62.61	140	4.7	114.4		138			88	113	1.14	13.8	25.3	20	120	116	59	19.4674	No	No
dead	84	M	70	166	6.67	89.1	6.3	3.9	0	0.1	5.94	0.42	0.26	0	0.01	5.42	48.7	16.5	30.4	33.9	13.4	8.7	172	14.1429	0.82	733	441	2751			130	3.96	93.9	7.8				103	104	0.71	20.5	30.5	18	94	164	88	25.4028	No	No
dead	82	M	60	150	7.6	87.8	4.9	7.2	0	0.1	6.67	0.37	0.55	0	0.01	3.69	34.1	11.2	30.4	32.8	14.7	10.4	359	18.027	1.64	1437	549		200.8		147	4.24	111	8	130			28	61	0.53	17.1	27.4	20	52	95	52	26.6667	No	yes
dead	90	F	50	150	9.07	89.7	3.4	5.6	0	0.1	8.13	0.31	0.51	0	0.01	3.76	31.9	10.3	27.4	32.3	16.4	12.5	206	26.2258	3.9	1549	499		220.5		139	6.83	114	7.5				13	52	0.17	8.3	17.8	16	70	132	58	22.2222	No	No
dead	83	M	66	157	5	81.6	13	4.6	0	0.2	4.08	0.65	0.23	0	0.01	6.06	52.7	18.1	29.9	34.3	13.4	11.6	102	6.27692	1.02	915	479	2246	147.9		139	4.86	104.8	8.3				19	39	1.31	19	28.7	24	113	140	73	26.7759	No	No
alive	81	M	70	167	13.41	82.4	6.8	8.1	0.1	0.4	11.06	0.91	1.09	0.01	0.05	5.27	45.1	14.8	28.1	32.8	14.3	10.6	279	12.1538	2.02	71577	452		307.6		135	5.27	103.3	8.3	136			32	46	0.77	14.1	20.4	26	82	100	60	25.0995	No	No
dead	81	M	94	180	11.39	81.4	11.2	6.2	0.1	0.3	9.28	1.27	0.71	0.01	0.03	5.5	46.6	15.6	28.4	33.5	14.5	8.5	313	7.30709	0.83	828	417		403.9		138	4.33	99.9		128			65	63	0.95	25.5	34.9	18	86	187	83	29.0123	No	No
dead	82	M	65	170	7.7	80	18.1	1.9	0	0	6.16	1.39	0.15	0	0	3.71	35	11.5	31	32.9	13.2	9.6	266	4.43165	1.02		671		331.3		136	3.68	95.6	7.8			233	117	295	1.07	21.4	30.2	18	86	130	60	22.4913	No	No
dead	85	M	65	168	13.59	62.1	10.8	24.5	1	0.2	8.43	1.47	3.33	0.14	0.03	2.57	24.3	7.5	29.2	30.9	16.3	10.3	578	5.73469	2.12	3917	461		185.9		143	3.73	109					14	48		27.1	40.9	18	64	80	42	23.03	No	No
alive	82	M	70	135	6.99	83.4	12.3	2.9	1.3	0.1	5.83	0.86	0.2	0.09	0.01	4.84	44.6	14.9	30.8	33.4	14.2	11	261	6.77907	0.97	412	459		96.5								96	30	42	0.79	20.2	27.8	20	69	129	60	38.4088	No	No
dead	84	M	70	157	13.34	85.8	10.3	3.5	0.3	0.1	11.43	1.38	0.47	0.04	0.02	5.91	54.3	18	30.5	33.1	15.5	11.7	145	8.28261	1.87	84304	842		300.2		136	5.01	98.6				71	22	57	0.67	13.1	20.9	18	60	102	58	28.3987	No	No
alive	60	F	83	165	11.34	81.7	13	4.8	0	0.1	9.27	1.47	0.54	0	0.01	4.85	44.1	14.4	29.7	32.7	12.2	9.3	276	6.30612	0.95	762	334		41.4	0.11	138	4.67	101.7					39	46	0.37	21.1	31.3	22	71	112	63	30.4867	No	No
alive	57	M	75	170	5.99	81.1	14.5	4	0	0.2	4.86	0.87	0.24	0	0.01	5.49	50.9	17.8	32.4	35	11.9	10.1	132	5.58621	0.98	479	526	1391	150.5									62	66	0.75	21.9	33	20	119	120	76	25.9516	No	No
alive	67	M	60	160	7.97	76.4	11.7	7.9	1.6	0.4	6.09	0.93	0.63	0.13	0.03	5.04	45.5	15.7	31.2	34.5	13.2	8	354	6.54839	0.96	2024	242		78.8	0.04											22.1	33.4	19	78	155	70	23.4375	No	No
dead	64	M	70	165	10.42	86.7	7.2	5.8	0	0.3	9.04	0.75	0.6	0	0.03	5.54	48.8	16.9	30.5	34.6	11.9	11.1	305	12.0533	1.01	927	470		306.2		139	4.7	100.4	8.4			183	75	66	0.9	19.2	29.2	24	120	136	78	25.7117	No	No
alive	63	M	65	164	11.65	78.3	15.8	5.4	0	0.1	9.12	1.84	0.63	0	0.01	5.8	53.7	17.9	30.9	33.3	12.4	11	260	4.95652	2.92	455	413		217.5	2.22	132	4.73	96.1	8.4	386			24	39	1.23	20.5	33.7	21	106	92	56	24.1672	No	No
alive	66	M	84	182	8.06	90.3	7.1	2.5	0	0.1	7.28	0.57	0.2	0	0.01	4.8	43.3	15.1	31.5	34.9	13.5	9.7	241	12.7719	1	1210	389	2642	172.1		132	5.67	95		119		67	27	47	0.76	22.4	32	20	95	126	65	25.3593	No	No
dead	81	M	60	160	10.87	90.2	4.6	4.3	0	0.2	9.8	0.5	0.47	0	0.02	4.29	38.3	12.3	28.7	32.1	16.3	9.9	303	19.6	1.44		416		411.9		166	4.21			133			15	38	0.96	20.7	34.3	19	62	128	82	23.4375	No	No
alive	76	M	76	178	4.33	50.9	37.6	11.3	0.2	0	2.2	1.63	0.49	0.01	0	5.44	47.7	17	31.3	35.6	13.2	10.4	143	1.34969	0.9	890	315		32.8		127	4.46	90.6								19.7	27.5	20	83	125	76	23.9869	No	No
alive	84	M	86	167	15.58	84.1	4.4	8.3	0	0.4	13.1	0.69	1.29	0	0.06	6.57	55.4	18.4	28	33.2	16.3	10.1	392	18.9855	2.33	2468	852				133	4.71	94.3		327			117	170	0.82	12.2	26.2	21	136	154	81	30.8365	No	No
alive	67	F	64	153	13.71	91.7	5	1.7	0	0.1	12.58	0.68	0.23	0	0.02	4.74	42	13.8	29.1	32.9	15.2	11.5	280	18.5	0.65	1328	352	3375	52.8	0.07	136	4.38	97.8		113					0.57	26	38.9	20	89	120	82	27.3399	No	No
alive	56	M	92	169	13.66	83.9	11.5	4	0.2	0.4	11.46	1.57	0.55	0.03	0.05	5.81	51.8	17	29.3	32.8	14	9.2	221	7.29936	1.35	507	404		196.6	0.04	139	4.35	104.9	8.4				37	31	1.19	20.2	27.7	20	82	126	81	32.2118	No	No
alive	61	F	60	160	8.17	80.2	14.4	3.7	0.4	0.2	6.55	1.18	0.3	0.03	0.02	5.03	42.8	14.5	28.8	33.9	12.7	9.3	391	5.55085	0.64	5183	412		272.3	0.04	140	6.63	105.4					30	27	0.57	19.5	28.5	20	95	110	75	23.4375	No	No
dead	72	M	77	175	4.12	67.3	23.8	8.7	0	0.2	2.77	0.98	0.36	0	0.01	5.57	47.7	16	28.7	33.5	13.8	9.9	129	2.82653	1.01	654	289		99.6	0.93	135	4.37	97.7		141			18	33	0.46	17	24.3	18	101	122	65	25.1429	No	No
alive	71	M	82	172	7.94	91.1	5.3	3	0	0	7.23	0.42	0.24	0	0	5.15	45.2	14.6	28.3	32.3	12.9	10.2	197	17.2143	1.02	434	330		112.2		147	5.46	109.6		169			13	24	0.41	21.8	32.5	20	76	120	80	27.7177	No	No
dead	62	M	85	170	8.86	94.3	3.5	1.6	0	0.1	8.36	0.31	0.14	0	0.01	4.9	43.5	15.3	31.2	35.2	12.3	9.7	236	26.9677	0.75	727	385		188	0.1	138	4.76	102.3	7.5				49	63	0.69	22	29.8	20	121	129	78	29.4118	No	No
alive	58	M	85	165	11.67	91.8	4.8	3	0.1	0.3	10.72	0.56	0.35	0.01	0.03	4.74	41.4	14	29.5	33.8	13.8	10.1	290	19.1429	1.59	510	559		297.1	0.35	134	5.26	99.8	8.3	181			52	61	0.56	16.8	26	40	118	128	72	31.2213	No	No
alive	58	M	68	170	14.73	66.7	18.6	8.1	0.7	0.6	9.82	2.74	1.2	0.1	0.09	4.81	45.3	15	31.2	33.1	14.8	10.5	873	3.58394	1.21	1268	567		233.6	0.22	143	5.86	103	10				237	153	0.52	22.8	37.4	21	91	186	107	23.5294	No	No
alive	67	M	75	176	5.01	86.2	4	9.6	0.2	0	4.32	0.2	0.48	0.01	0	5.53	46.6	16.1	29.1	34.5	14.2	10.1	195	21.6	1.42	800					133	3.92	100	8							19.5	30.9	23	100	152	86	24.2123	No	No
alive	80	M	76	165	4.14	49.4	39.1	11.1	0	0.2	2.04	1.62	0.46	0	0.01	5.28	50.3	17.8	33.7	35.4	13.6	9.3	168	1.25926	0.91	647	277		102.5	0.15	128	3.78	90.5		113			22	40	0.59	21.1	29.7	20	78	122	65	27.9155	No	No
alive	72	M	65	159	7.61	76.1	13.1	8.5	1.8	0.5	5.78	1	0.65	0.14	0.04	4.22	35.1	11	26.1	31.3	14.4	7.8	546	5.78	1.4	1470	161		169	3.12	137	5.1	101.9	9.2				6	12	0.5	19.2	27.3	18	85	127	71	25.711	No	No
dead	67	M	79	172	22.15	93.6	1.8	4.2	0.2	0.2	20.73	0.4	0.94	0.04	0.04	5.71	48.1	15.9	27.8	33.1	13.4	10.1	291	51.825	0.92		778		233.6		142	4.8	106.4	8	129			40	52		16.3	24.3	18	81	107	63	26.7036	No	No
dead	67	M	98	160	5.79	56.1	30.6	7.4	2.8	2.1	3.25	1.77	0.43	0.16	0.12	8.91	77.3	24.7	27.7	32	20.6	10.3	128	1.83616	0.9	242	283	7023	4.3		141	4.06	103.4	8.2			75	19	17	1.19	26.3	43.3	20	78	143	78	38.2812	No	No
dead	58	F	80	157	7.24	86.8	8.6	4.4	0.1	0.1	6.28	0.62	0.32	0.01	0.01	4.26	36.1	12.6	29.6	34.9	12.9	9.5	311	10.129	1.23	680	591	1252	221.4		131	4.09	94.5	7.9	227		139	22	35	0.57	20	27	25	92	111	56	32.4557	No	No
dead	66	F	46	145	33.59	77.3	7	15.3	0.1	0.3	26	2.34	5.14	0.02	0.09	4.09	33.4	10.7	26.2	32	16.1	8.9	497	11.1111	0.63		270		386.8	5.79	132	4.69	94.5	8.4	109		398	21	22	0.33	20.3	29	19	134	93	55	21.8787	No	No
alive	67	M	83	170	5.39	74.2	19.5	5.4	0	0.2	4	1.05	0.29	0	0.01	5.34	46.3	14.9	27.9	32.2	14.3	10.3	262	3.80952	0.61					0.13	138	4.68	104.7		127			88	63		21	31.4	26	109	119	65	28.7197	No	No
alive	74	M	55	160	9.5	86.8	5.8	4.6	0.4	0.4	8.24	0.55	0.44	0.04	0.04	4.79	42.7	16.9	35.3	39.6	13.8	8.6	255	14.9818	1.06	4800	336		101.9	1.71	140	4.92	105.2	8	202			21	21	0.58	19.5	25.7	22	108	197	109	21.4844	No	No
alive	60	M	74	173	14.03	93.6	5.1	1.2	0	0.1	13.12	0.72	0.17	0	0.02	4.5	40.1	13.8	30.7	34.4	13.2	10	365	18.2222	0.8	3489	438		272.8	0.3	129	4.52	94.4	8.4				40	24	0.81	18.4	22.7	30	140	117	70	24.7252	No	No
alive	49	M	76	172	6.96	77.5	14.8	7.6	0	0.1	5.39	1.03	0.53	0	0.01	5.35	47.9	17	31.8	35.5	12.3	10.6	196	5.23301	0.74	458	349		15.3		135	4.66	99.7	8.7				48	44	0.84	18	26.7	18	81	107	69	25.6896	No	No
dead	73	M	90	172	5.1	74.5	15.5	9.2	0	0.2	3.8	0.79	0.47	0	0.01	5.03	45.9	15.5	30.8	33.8	13.9	11.5	163	4.81013	2.31	1513	1949				138	5.58						546	1880	1.17	14.8	26.1	20	62	92	50	30.4218	No	No
alive	84	M	65	156	9.71	83.9	7.5	7.1	0.3	0.2	8.14	0.73	0.69	0.03	0.02	4.91	43.8	15	30.5	34.2	15	10.5	325	11.1507	1.01	4081	350		173.5		140	4.81	97.6	8.7			81	42	85	1.38	16.7	24.3	21	92	110	57	26.7094	No	No
dead	79	M	67	170	19.78	93.2	2.8	2.3	0	0.2	18.45	0.55	0.46	0	0.03	4.42	41.2	13.9	31.4	33.7	14.1	10.3	505	33.5455	0.86	1987	371	2351	274.4		139	4.96	106		209			25	25	0.88	17.2	25.5	23	110	99	78	23.1834	No	No
dead	74	M	60	165	4.77	77.1	16.6	5.5	0	0.2	3.68	0.79	0.26	0	0.01	4.97	45.7	15.9	32	34.8	14.6	9.6	142	4.65823	1.25	948	319		109.5		140	4.72	104.8					22	47	0.68	16.9	26.5	19	100	140	70	22.0386	No	No
alive	74	M	68	168	13.02	91.3	3.9	4.3	0	0.2	11.89	0.51	0.56	0	0.02	5.76	49.3	16.6	28.8	33.7	14.4	9	198	23.3137	1.4	870	272	816	115.9		139	4.22	104.9	8.7				20	31	0.84	21.6	33.5	18	75	114	65	24.093	No	No
alive	63	M	93	165	7.88	86.7	8.4	4.4	0.4	0.1	6.83	0.66	0.35	0.03	0.01	5.9	52.4	17.4	29.5	33.2	14.4	9.9	234	10.3485	1.21	2190	401				133	4.1	102	9.6							18.9	28.6	20	98	130	72	34.1598	No	No
alive	79	M	60	160	8.98	92.9	2.8	3	0	0.1	8.34	0.25	0.27	0	0.01	3.83	31.7	11.3	29.5	35.6	12.8	10	171	33.36	1.53	6787	446		88.2	0.06	132	4.42	101.4		135			20	21	0.27	17.8	26.2	20	67	145	74	23.4375	No	No
dead	77	M	80	170	16.77	85.7	9.4	3.4	1.4	0.1	14.38	1.57	0.57	0.23	0.02	4.17	39.5	13.5	32.4	34.2	17.1	11.4	228	9.15924	1.81	13.05			289.5	7.44	141	4.36	103.6	7.8			501	58	78	14.42	15.3	28.9	16	65	107	63	27.6817	No	No
dead	69	M	60	170	5.43	72.9	10.3	15.5	0	0.2	3.96	0.56	0.84	0	0.01	5.9	56.1	18.4	31.2	32.8	18.3	10.5	147	7.07143	1.34	1231	1085	8933	65.9		142	4.75	106.4	7.6				40	135	0.65	12.6	23	22	42	96	68	20.7612	No	No
alive	67	M	100	187	8.77	83	8.3	5.8	0.9	0.6	7.28	0.73	0.51	0.08	0.05	4.96	44.7	14.9	30	33.3	12.9	9.8	362	9.9726	0.8	1430	266		170.5		140	4.76	101.4					43	33	0.64	25.1	38.3	32	88	118	72	2.85968	No	No
alive	64	M	84	170	9.73	84.3	7.4	8	0.2	0.1	8.2	0.72	0.78	0.02	0.01	4.89	46.1	15.4	31.5	33.4	14.7	10.3	265	11.3889	0.95		384		137.5	0.14	138	5.23					83				16.6	25.8	18	87	149	96	29.0657	No	No
alive	56	F	60	150	7	77	20	2.9	0.1	0	5.39	1.4	0.2	0.01	0	3.38	23.8	6.9	20.4	29	19.3	10.6	262	3.85	0.75		513		115.4		133	3.64						13	38	0.45	21	28.9	16	94	112	67	26.6667	No	No
dead	63	F	62	145	11.77	88	6.7	4.1	0.2	0.2	10.37	0.79	0.48	0.02	0.02	4.9	42.6	14.1	28.8	33.1	14.4	8.9	479	13.1266	1.16	703	635		256.2	0.1	142	4.41	105.5	8.4	135		127	22	51	0.34	19.4	28.5	22	70	113	71	29.4887	No	No
alive	65	F	55	155	9.87	83.4	10.4	4.8	0	0.1	8.23	1.03	0.47	0	0.01	4.52	40.2	12.6	27.9	31.3	13.9	10.6	401	7.99029	0.62	406	303		50.1	0.15	139	3.8	103	7.5				39	32	0.23	19	30.8	20	52	99	48	22.8928	No	No
alive	62	F	60	160	6.77	82.6	12.9	4.4	0.1	0	5.59	0.87	0.3	0.01	0	4.65	39.8	13	28	32.7	14.3	10.2	161	6.42529	0.76	300	327		30.7		149	3.55	108.2	8.4	116						25.9	34.2	18	108	116	64	23.4375	No	No
dead	59	M	94	163	19.44	89.2	4.2	6.3	0	0.3	17.33	0.82	1.23	0	0.06	5.18	46.1	15.2	29.3	33	13.6	11.5	223	21.1341	1.06		638		115.9	0.12	143	5.18	105.5	8.4	133			67	53	0.41	19	28	24	127	104	87	35.3796	No	No
alive	61	M	70	162	9.89	83.6	9.7	5.4	0.1	0.2	8.27	0.96	0.53	0.01	0.02	5.63	47.1	15.7	27.9	33.3	14.6	11.2	278	8.61458	1.39	1505	478		133.3		134	4.68	99.4					106	121	0.91	18	29.9	20	76	118	74	26.6728	No	No
dead	71	F	63	162	11.18	92.2	3.9	3.8	0	0.1	10.31	0.44	0.42	0	0.01	4.41	39.4	13.5	30.6	34.3	13.9	8.8	235	23.4318	0.81	883	413		185.4	0.25	141	3.84	106.1	8.6	186			65	49	0.4	18.7	25.7	24	104	129	59	24.0055	No	No
dead	61	M	113	168	13.42	90.3	5.8	2.2	0	0.1	12.11	0.78	0.3	0	0.02	6.15	56	18.4	29.9	32.9	15.8	10.3	180	15.5256	1.1	3624	490		226.7	0.78	138	4.4	102.7	6.5	184		322	53	40	2.64	21	34	21	107	181	117	40.0368	No	No
alive	51	M	86	171	9.02	83.4	9.8	6.7	0	0.1	7.53	0.88	0.6	0	0.01	5.12	45	16	31.3	35.6	12.8	8.4	250	8.55682	0.76	520	291		153.6						249		106	26	26	0.56	23.5	33.9	18	91	120	74	29.4108	No	No
dead	57	M	82	164	29.58	89.5	3.4	1.7	0	0.6	26.46	1.02	0.5	0	0.18	6.35	54.1	17.8	28	32.9	15.5	10.3	208	25.9412	0.76	955	450		199.5	0.13	137	4.52	102.5	7.7				75	34	0.7	21	29.7	28	97	121	72	30.4878	No	No
alive	72	M	82	170	12.83	88	3.9	6.8	0	0.2	11.3	0.5	0.87	0	0.02	6.15	54.7	16.9	27.5	30.9	15.5	10.9	126	22.6	2.01	1076	372		229.5		142	4.94	106.7		125			18	27	0.42	22	38	20	109	155	88	28.3737	No	No
alive	60	M	70	170	7.28	80.3	15.5	3.6	0	0.1	5.84	1.13	0.26	0	0.01	5.42	48.6	16	29.5	32.9	14	10.7	129	5.16814	0.91	1368	715		168.9	0.36	144	4.4	106.6	8.1				37	61	0.48	24.5	36.5	20	100	153	66	24.2215	No	No
dead	63	M	90	166	23.17	92.3	5.4	1.7	0.3	0.3	21.37	1.26	0.4	0.07	0.07	5.72	52.4	17.4	30.4	33.2	16.5	11.9	382	16.9603	1.26	790	819		207.4	1.07	138	4.65	95.5	7.6	142			149	176	0.72	19	26	20	140	150	90	32.6608	No	No
alive	66	M	70	161	8.45	87.2	8.8	3.9	0.1	0	7.37	0.74	0.33	0.01	0	5.26	46	15.6	29.7	33.9	13.4	11.5	151	9.95946	1.08						139	4.82	104.4								21.4	31	18	88	121	84	27.0051	No	No
dead	64	M	85	175	10.55	85.9	8.5	5.1	0.2	0.3	9.06	0.9	0.54	0.02	0.03	6.1	52.3	16.7	27.4	31.9	13.7	12.2	196	10.0667	1.28	1832	817		326.9		132	6.22	90.9	8.6	667			79	170	0.85	9.9	17.1	21	105	131	81	27.7551	yes	No
alive	59	M	54	162	7.45	88.4	6.4	4.6	0	0.1	6.58	0.48	0.34	0	0.01	4.03	36.6	11.9	29.5	32.5	13.8	11.2	402	13.7083	0.65	585				4.58	136	4.89	100.7	9.2	143		163	130	94	0.96	6.9	23.8	21	106	177	90	20.5761	No	yes
alive	79	M	83	163	3.53	35.2	40.2	23.2	0	0.3	1.24	1.42	0.82	0	0.01	4.35	38.9	13.1	30.1	33.7	15.5		75	0.873239	1.05	1028	384		125.8		138	4.21	96.7					21	31	0.73	23.8	32.2	22	86	145	65	31.2394	No	No
alive	75	M	50	157	4.8	77.9	13.1	9	0	0	3.74	0.63	0.43	0	0	5.22	47.6	15.7	30.1	33	14.2	10.9	205	5.93651	1.1	2273	422		97.8		137	4.77	102.4					70	56	1.1	17.9	26.4	18	68	126	61	20.2848	No	No
alive	73	M	80	168	11.98	84.7	7.6	6.4	0.4	0.4	10.14	0.91	0.77	0.05	0.05	5.84	52.2	17.4	29.8	33.3	14	9	207	11.1429	1.31	15663	352			0.16	137	4.4	104	8.2	180			37	22	1.01	20.8	31.2	23	123	135	84	28.3447	No	No
alive	64	M	90	170	5.86	62.6	29.7	7	0.2	0.2	3.67	1.74	0.41	0.01	0.01	5.27	45.7	15.2	28.8	33.3	13.2	10.1	265	2.1092	0.86	254	305				136	4.75						20	28	0.4	17.8	26	19	80	141	77	31.1419	yes	No
alive	83	M	66	162	9.07	91	4	4.2	0	0.2	8.26	0.36	0.38	0	0.02	4.35	38.6	13.9	32	36	13.3	8.5	290	22.9444	0.81	4643	436		252.4		131	4.01	93.1					37	68	0.92	19.6	24.4	22	95	165	64	25.1486	No	No
alive	59	M	85	165	15.72	87.6	6.9	5.2	0	0.3	13.77	1.09	0.82	0	0.04	3.62	32.6	11.3	31.2	34.7	12.6	9.2	647	12.633	1.74	356	152		8.1		134	5.46	100.4					42	14		13.2	23.8	18	115	107	73	31.2213	No	No
alive	71	M	88	178	8.13	82.5	11.2	5.7	0	0.1	6.71	0.91	0.46	0	0.01	4.99	44.4	15.7	31.5	35.4	13	9.8	277	7.37363	1.01	1245	414		173.7	0.48	138	4.41	103.8	8.1				104	82	0.62	17.1	23.5	20	78	110	78	27.7743	No	No
dead	63	M	85	170	13.8	93.2	1.9	4.9	0	0	12.86	0.26	0.68	0	0	5.28	47.4	15.7	29.7	33.1	14.3	8.9	280	49.4615	0.98	1470	367		37.4	0.05	139	4.33	101.7	7.9	348		49	21	25	0.76	17.7	29.3	18	93	159	82	29.4118	No	No
dead	78	M	72	178	3.17	77.9	16.4	5.7	0	0	2.47	0.52	0.18	0	0	4.73	41.3	13.7	29	33.2	13.8	12.3	119	4.75	0.9	570	272		65	0.43	137	4.38	104.5	8.8	140			16	24	0.27	19.8	27.7	19	87	110	62	22.7244	No	No
alive	86	M	65	168	4.54	76.4	17.2	5.1	0.2	0.2	3.47	0.78	0.23	0.01	0.01	3.78	34.4	12	31.7	34.9	11.8	10.5	117	4.44872	1.38	1301	299		18.1		140	5.96						25	24	0.31	19.9	31.7	19	62	131	60	23.03	No	No
alive	70	M	63	165	6.29	88.7	5.2	4.3	1	0.2	5.58	0.33	0.27	0.06	0.01	3.76	34.5	11.3	30.1	32.8	14.4	9.9	289	16.9091	7.81	5.18	342		359									15	24	0.62	21	27.2	21	87	136	85	23.1405	No	No
dead	64	M	68	171	5.22	83.9	8	6.7	0	0.6	4.38	0.42	0.35	0	0.03	4.38	40.9	13.1	29.9	32	15.8			10.4286	8.29	600	442		61	17.11	138	5.37	98.9	7	112		139	22	35	0.51	18.6	35.1	22	94	174	101	23.255	No	No
alive	64	M	63	165	11.16	83.3	10.5	6	0	0.2	9.3	1.17	0.67	0	0.02	5.59	48.7	17.5	31.3	35.9	13.3	10.1	264	7.94872	0.89	1976	582		445.4		133	4.3	98.7		133			49	60	1.09	15.9	22.7	18	127	109	69	23.1405	No	No
alive	62	M	85	178	9.43	86.2	7.8	4	0.3	0.4	8.12	0.74	0.38	0.03	0.04	4.97	43.3	15.1	30.4	34.9	13.4	11.3	224	10.973	0.92	2353			206.6		128	4.34	95.3		127			78	82	0.44	21.1	32.7	19	64	108	67	26.8274	No	No
dead	63	M	85	162	13.82	90.8	3.1	5.6	0	0.1	12.54	0.43	0.78	0	0.01	5.06	44.5	14.9	29.4	33.5	12.4	10.3	346	29.1628	1.02	620	315		105.1	0.08	141	5.01	106.2		219			18	30	0.63	21.7	31.6	23	115	155	102	32.3884	No	No
dead	56	M	76	171	15.07	88.5	4.7	5.2	0	0.3	13.33	0.71	0.79	0	0.04	5.69	48.2	16.5	29	34.2	14.1	11.3	226	18.7746	1.31	1399	545	14539	195.2	0.13	143	3.52	103	7.8	98		81	215	53	0.29	24.6	34.4	17	89	120	67	25.9909	No	No
alive	79	M	60	160	13.51	85	7.5	6.4	0.1	0.1	11.48	1.02	0.86	0.01	0.02	5.69	49.4	16.2	28.5	32.8	14.3	11	282	11.2549	1.02	758			92.1	0.29	129	4.55	98.1	8.4			92	49	61	0.6	18.4	28.1	18	65	105	52	23.4375	No	No
alive	62	M	72	164	7.29	90.5	4.3	4.8	0	0	6.6	0.31	0.35	0	0	5.42	46.4	15.8	29.2	34.1	12.5	9.5	176	21.2903	0.9	1520	300	1502			139	4.45	101.4	10.6				24	30	0.96	17.6	25.2	24	110	137	83	26.7698	No	No
alive	75	F	90	165	10.13	83.3	11.9	4.6	0.1	0.1	8.43	1.21	0.47	0.01	0.01	4.01	34.8	11.6	28.9	33.3	14.9	9.8	303	6.96694	1.12	34090	519		111.7	0.13	138	4.75	105.4	8.4	208			78	63	0.33	12.9	23.5	18	95	134	86	33.0579	No	No
alive	66	M	90	183	8.25	85.2	12.6	1.7	0.4	0.1	7.03	1.04	0.14	0.03	0.01	5.24	45.5	15.8	30.2	34.7	13.6	10.7	182	6.75962	2.21	1030	583				136	4.51	98.5				86	29	67	0.78	17.9	25.8	23	88	142	71	26.8745	No	No
alive	71	F	68	158	8.05	88.4	5.8	5.8	0	0	7.11	0.47	0.47	0	0	3.84	39.5	13	33.9	32.9	13.7	10.5	243	15.1277	1.49	2510	433				141	5.74									21.9	39.4	18	80	128	68	27.2392	No	No
alive	61	M	98	169	27.75	94.7	2.1	0.9	0.3	0.2	26.27	0.59	0.26	0.07	0.06	5.18	43	13.7	26.4	31.9	14	9.8	270	44.5254	2.91	1293	302		467.6	55.76	132	4.77	99.3	8.4	114			54	31	0.96	12.9	21	20	79	120	67	34.3125	No	No
alive	66	M	76	171	7.59	80.4	10.5	8	0	0.3	6.1	0.8	0.61	0	0.02	4.95	45.3	15.2	30.7	33.6	13.3	10.4	207	7.625	1.38	502	300		22.6		139	4.06			108		71	27	47	0.69	20.5	28.7	20	108	121	81	25.9909	No	No
alive	84	M	87	190	16.6	93.4	3.3	1.6	0	0.1	15.5	0.54	0.27	0	0.02	4.66	38.7	13.5	29	34.9	13.3	9.4	296	28.7037	1.53	1786	615		72.3		130	4.09	95.9	8.2	83			42	57	1.42	18.7	26.6	20	61	134	64	24.0997	No	No
alive	81	M	72	165	6.5	74.6	17.4	7.1	0	0.6	4.85	1.13	0.46	0	0.04	6.16	51	17.6	28.6	34.5	14.6	9.9	179	4.29204	0.98		424		158.6		134	4.22						26	60	1.13	17.9	26.6	20	83	126	82	26.4463	No	No
alive	83	M	73	163	5.91	76.4	14.6	9	0	0	4.52	0.86	0.53	0	0	6.78	58.8	19.3	28.5	32.8	18.7	11.4	155	5.25581	1.17	1007	276		72		135	4.34	99	8.5	102		82	40	46	0.87	16.6	24.1	20	52	151	72	27.4756	No	No
alive	79	M	70	162	5.27	72.8	19	7	0.4	0.4	3.84	1	0.37	0.02	0.02	5.4	43.8	14.3	26.5	32.6	14.7	10.6	28	3.84	0.92	898	300	399	39.5		142	5.43	107.8					10	17	0.7	23	36.2	20	68	111	61	26.6728	No	No
alive	78	M	72	155	7.6	65.4	26.8	7.4	0.3	0.1	4.97	2.04	0.56	0.02	0.01	5.54	46.6	16.9	30.5	36.3	13.2	10.9	183	2.43627	0.92	2146	333		9.7		126	3.13	87.7	8.2	143						22.3	27.8	16	110	134	98	29.9688	No	No
alive	76	M	75	165	9.69	76.4	17	6.5	0.1	0	7.4	1.65	0.63	0.01	0	5.72	48.9	16.6	29	33.9	13.6	9.5	157	4.48485	1.09	480	455		335.3		136	4.54	98.3		117		112	112	96	0.5	20.8	29.4	20	76	136	77	27.5482	No	No
dead	74	M	50	182	12.85	90.1	4.9	2.7	0	0.2	11.58	0.63	0.35	0	0.02	2.28	25.8	8.6	37.7	33.3	15.5	10.6	51	18.381	1.33	2642	681		346.3		146	3.7	106.4		316			12	48	1.1	17.4	26	20	93	129	65	15.0948	No	No
dead	92	M	50	159	11.14	91.2	5.5	2.7	0	0.1	10.16	0.61	0.3	0	0.01	5.28	46	16	30.3	34.8	14.5	10.6	212	16.6557	2.02	1945	682	972	278.9	3.36	150	4.24	113.4					37	95	0.75	19.4	28.9	20	71	117	60	19.7777	No	No
alive	49	F	68	166	15.69	93.6	3.3	3.1	0	0	14.7	0.51	0.48	0	0	4.73	41.5	14.2	30	34.2	14.8	10.9	315	28.8235	0.89	410	343	364.3	146.5		143	4.1	101.3					20	20	0.3	24	32	19	80	138	60	24.677	No	No
alive	85	M	80	165	9.07	89.2	7.4	3.3	0	0.1	8.09	0.67	0.3	0	0.01	4.77	40.2	13.8	28.9	34.3	13.1	10	346	12.0746	1.32	4435	369		252.1		133	5.36		9.5				40	51	0.42	17.2	26	20	107	121	63	29.3848	No	No
dead	75	M	60	171	5.17	60.1	31.5	7.4	0.2	0	3.11	1.63	0.38	0.01	0	3.56	32.8	10.1	28.4	30.8	16.7	8.8	167	1.90798	1.6	6669	365				140	3.53	104.4	7			373	15	65	1.07	17.6	35.8	26	52	92	75	20.5191	No	No
dead	89	M	70	168																					1.46	1040	545				150	4.82	109.6								22.2	30.3	18	70	135	70	24.8016	No	No
dead	83	M	60	160	3.83	74.6	16.7	7.6	0	0.3	2.86	0.64	0.29	0	0.01	3.86	30.9	9.6	24.9	31.1	18.4	11.9	149	4.46875	1.14	793	202	231	51.7		134	4.02	111.2					16	18	0.55	18.3	26.7	18	74	104	57	23.4375	No	No
dead	83	M	70	165	16.29	90.2	3	3.3	0.6	0.4	14.7	0.49	0.54	0.09	0.07	6.06	56	18.7	30.9	33.4	13.5	9.5	213	30	2.15	1200	506	3032	305.8		147	8.65	107					25	69	1.27	16.6	24.6	19	87	119	79	25.7117	No	No
dead	61	M	82	178	2.91	35.1	40.5	19.6	3.1	1	1.02	1.18	0.57	0.09	0.03	5.29	45.2	13.8	26.1	30.5	15.9	9.7	191	0.864407	1.07	1078	232	83.9	83.2		138	4.44	100.9		133			29	35	0.27	19.8	30.7	18	79	111	75	25.8806	No	No
alive	72	M	80	170	4.82	67.5	23	8.9	0	0.2	3.25	1.11	0.43	0	0.01	6.21	58.5	19.6	31.6	33.5	12.3	10.4	157	2.92793	1.19	692	395		25.1		135	4.62	99.4					44	51	0.92	20.3	33.1	18	96	160	84	27.6817	No	No
dead	67	F	77	164	7.15	84.1	8.7	6.3	0	0.1	6.01	0.62	0.45	0	0.01	4.55	40.7	13.9	30.5	34.2	13.5	10.5	206	9.69355	0.94	1184	695	2947	85.8		126	4.57	90	7.6				53	70	0.56	22.5	32.6	25	97	138	80	28.6288	No	No
alive	65	F	82	163	21.81	92.7	2.6	4.7	0	0	20.2	0.57	1.03	0.01	0	5.12	46.7	15.7	30.7	33.6	14.6	12	161	35.4386	1.14	619	383		325.5		144	4.23	107.6	8.6							18.9	29.5	32	74	110	58	30.863	No	No
alive	65	F	70	165	7.99	85.3	8.6	5.5	0	0.1	6.81	0.69	0.44	0	0.01	4.74	40.5	13.7	28.9	33.8	13.6	11.4	148	9.86957	1.1	344	359		51.4	0.23	131	4.42	97.2	8.7	138		94	36	53	0.49	18.9	29.5	19	87	112	65	25.7117	No	No
alive	66	F	60	165	11.04	85.5	9.2	3.9	0	0.2	9.44	1.02	0.43	0	0.02	4.59	40.3	13.2	28.8	32.8	13.2	11.1	202	9.2549	1.36	1355	405	2726		0.13	138	3.71	101.7	9.2				34	36	0.54	19.7	27.2	18	125	125	75	22.0386	No	No
dead	64	F	50	150	6.27	86.7	11.3	1.1	0.2	0.2	5.44	0.71	0.07	0.01	0.01	3.45	33.8	11	31.9	32.5	13.4	10.3	194	7.66197	2	2140	620	2888	170.9	0.69	136	3.11	103	7.4	114		187	24	49	0.96	19	23.3	16	76	100	60	22.2222	No	No
dead	69	F	70	150	5.47	86.8	10.6	1.5	0	0	4.75	0.58	0.08	0	0	5.09	38.8	12	23.6	30.9	19.2	8.7	214	8.18966	1.2	1338	505	478	160.1		141	6.45	101.7	8	186		81	36	47	0.47	15.9	26.7	19	113	120	75	31.1111	No	No
dead	68	F	54	144	7.31	74.7	16.6	8.2	0	0.1	5.46	1.21	0.6	0	0.01	5.11	43.8	14.9	29.2	34	12.9	12.6	100	4.5124	0.91	1433	442	1685	138.5		132	4.88	94.8	8	489			29	49	0.48	17.1	31.2	18	90	114	74	26.0417	No	No
dead	67	F	90	157	8.47	90.7	4.5	3.5	0	0.8	7.68	0.38	0.3	0	0.07	7.9	68.8	22.5	28.5	32.7	18.2		38	20.2105	1.48	4653	491		52.9	1.05	134	4.97	96.2	7.6				26	63	0.94	22.2	35.1	20	78	130	62	36.5126	No	No
dead	65	F	63	158	18.84	90.4	3.1	3.3	0	0.4	17.04	0.58	0.62	0	0.07	5.51	46.2	15.2	27.6	32.9	13.5	10.2	504	29.3793	1.27	1210	710		167.2		132	5.48	92.5	8.1				20	44		16.8	23	18	121	124	60	25.2363	No	No
alive	66	F	65	150	6.72	80.4	14	5.5	0	0.1	5.4	0.94	0.37	0	0.01	4.49	38.4	13	29	33.9	13.2	10.3	147	5.74468	0.75	281	437		206.2		145	3.93	103.9	7.9				22	21	0.45	22.2	28.7	21	105	139	78	28.8889	No	No
dead	66	F	80	160	8.54	86.3	6.7	6.4	0	0.1	7.37	0.57	0.55	0	0.01	4.81	45.3	14.2	29.5	31.3	14.2	10.1	175	12.9298	0.8	1000	391	705	86.8		134	4.42	98.7	7.7	178			21	54	0.45	20.3	30.4	26	75	100	75	31.25	No	No
dead	76	F	45	154	8.88	41.5	6.9	5	0	0.2	3.64	0.61	0.44	0	0.02	2.15	21.5	6.4	29.8	29.8	24.6		6	5.96721	0.85		485		111	3.81	136	4.14	107.1	7.9			73	13	20	0.78	18.7	26.4	20	95	119	51	18.9745	No	No
alive	61	F	92	164	10.49	79.6	15	3.1	0.1	0.2	8.36	1.57	0.32	0.01	0.02	5.25	43	13.8	26.3	32.1	14.7	10.4	337	5.32484	0.84	2707	666	998	279.3	0.06	133	4.67	98.4	7.9	129			40	46	1.82	17.1	25.6	19	96	137	76	34.2058	No	No
dead	63	F	88	157	14.14	84.7	4.7	5.9	0.1	0.4	11.97	0.67	0.84	0.01	0.05	5.81	49.3	16.1	27.7	32.7	13.6	11.1	285	17.8657	0.67	1693	494	1279	198.1	0.36	138	4.54	102.5	8.1			115	77	51	1.11	22	32.8	21	88	112	53	35.7012	No	No
alive	59	F	90	160	17.85	90.8	5.2	2.7	0	0.2	16.2	0.93	0.49	0	0.03	4.62	41.5	14.1	30.5	34	13	11.8	240	17.4194	0.65	380	262		301.5		141	4.48	109.5	8.4	168			15	11	0.64	17.5	24	20	62	109	52	35.1562	No	No
dead	59	F	67	159	11.38	90.6	3.8	4	0	0.1	10.32	0.43	0.45	0	0.01	3.77	34.5	11.7	31	33.9	13.7	10.8	275	24	4.35	1463	443		294.7	9.07	140	4.51	93	7.5				16	29	0.55	26.9	33.7	20	88	100	60	26.5021	No	No
dead	65	F	45	132	7.91	93.3	3.3	3	0	0.1	7.38	0.26	0.24	0	0.01	5.08	27.4	7.4	14.6	27	24.2	8.2	375	28.3846	0.4	584	269		139.5	0.21	125	4.04	90.1	8.4	112					0.37	20.6	35.3	21	102	153	96	25.8264	No	yes
alive	60	F	72	160	19.26	90.9	3.2	5.1	0	0.1	17.51	0.61	0.98	0	0.02	4.78	43.4	13.6	28.5	31.3	13.4	10.1	234	28.7049	1.29	841	369		33.5	0.07	142	4.71	106.1	8.2				73	38	0.2	22.1	36.3	21	78	106	60	28.125	No	No
alive	62	F	95	157	4.89	54	28.8	16.8	0.2	0.2	2.64	1.41	0.82	0.01	0.01	5.23	46.1	15.3	29.3	33.2	15.3	9	196	1.87234	0.6	360	462		62.4	0.08	138	3.67	99.3	8.2							24.1	36.3	19	119	132	69	38.5411	No	No
alive	68	F	100	150	8.43	79.4	12.6	7.2	0	0.1	6.69	1.06	0.61	0	0.01	5.47	49.2	15.5	28.3	31.5	15.5	9.7	474	6.31132	1.11	1161	307		25.5		141	5.59	108.5					10	16	0.26	21.9	36.5	26	75	140	90	44.4444	No	No
dead	63	F	62	155	19.11	88	9.2	2.3	0.3	0.2	16.81	1.76	0.44	0.06	0.04	5.36	46.5	15.8	29.5	34	12.4	8.8	306	9.55114	0.59	804	380		323.8	0.98	134	4.33	97.8	8.3				15	22	0.59	20.6	30.3	20	89	147	67	25.8065	No	yes
dead	66	F	80	168	8.86	94.1	3.4	2.3	0.1	0.1	8.34	0.3	0.2	0.01	0.01	5.03	39.4	14.2	28.2	36	14	8.4	307	27.8	0.72	720	690	5825	127.4		134	4.17	100.4		141		348	259	334	0.61	22.5	34.7	16	76	114	62	28.3447	No	No
alive	66	F	53	150	6.6	67.8	19.7	8.2	1.7	0.6	4.48	1.3	0.54	0.11	0.04	3.26	33.7	11.7	35.9	34.7	14.1	10.9	318	3.44615	10.04	1164	445	2927	149.1		139	3.06	97.3								24.9	28.7	19	67	123	87	23.5556	No	No
alive	61	F	75	160	4.79	71.6	11.1	11.9	0	0.2	3.43	0.53	0.57	0	0.01	4.49	40.8	14.1	31.4	34.6	12.5	9.1	300	6.4717	0.74	2255	502	675	26.1		140	4.62	107	8	317					0.6	15.8	21.8	19	95	151	87	29.2969	No	No
dead	61	F	90	178	8.06	89.9	6.6	2.7	0	0.1	7.24	0.53	0.22	0	0.01	4.76	41.4	14	29.4	33.8	14.2	10.4	240	13.6604	0.76	1455	436		346.2	2.37	135	4.57	100.3	7.6	337			21	30	0.68	16.7	24.5	23	109	106	62	28.4055	No	No
dead	65	F	57	155	8.79	92.2	5.3	1.4	0.1	0.3	8.1	0.47	0.12	0.01	0.03	3.45	38	12.3	35.7	32.4	15.9	10.8	182	17.234	2.51	1108	572		202.5	10.79	137	4.54	97.7	7.9	98		131	44	156	0.34	26.6	36.2	22	86	179	113	23.7253	No	No
alive	63	F	75	159	14.99	80.8	8.3	6.8	0.1	0.5	12.12	1.25	1.02	0.01	0.07	5.62	47.1	16.2	28.8	34.4	13.1	10.6	209	9.696	0.63	66863	511				132	3.81	97.1		206		56	25	16	0.46	18.9	26.4	18	108	165	89	29.6665	yes	No
alive	62	F	80	155	7.56	69.2	22.2	7.4	0	0.1	5.23	1.68	0.56	0	0.01	4.1	37.8	12.2	29.8	32.3	15.5	10	238	3.1131	0.63	392	488	2295	159.6	0.09	134	3.8	98.5	8.9	157			35	51	0.42	22.2	34.3	18	89	128	73	33.2986	No	No
dead	91	M	56	156	9.64	67.5	21.3	7.6	2.4	0.4	6.52	2.06	0.73	0.23	0.04	4.48	43.9	13.2	29.5	30.1	22.7	12.9	47	3.16505	2.46	8.36	531		296.2		157	4.44	120.7		71						18.3	29.8	20	90	90	60	23.0112	No	No
alive	55	F	75	150	8.22	64.3	27.3	6.6	0	0.2	5.29	2.24	0.54	0	0.02	4.59	43.7	14.1	30.7	32.3	14	9.8	203	2.36161	0.91	1153	712		218	1.44	128	4.45	92.7	8.1			99	109	151	0.64	27.9	39	32	112	98	58	33.3333	No	No
alive	62	F	106	167	7.18	76.6	18	5.2	0.1	0.1	5.5	1.29	0.37	0.01	0.01	4.69	38.8	12.6	26.9	32.5	16.1	9.4	298	4.26357	0.61	300	250		129.3		136	4.72	99	8.9				16	22	0.34	16.1	27.6	21	77	121	64	38.0078	No	yes
alive	64	F	110	170	4.22	74.4	16.4	8.5	0	0.5	3.14	0.69	0.36	0	0.02	3.78	34.7	11.7	31	33.7	12.8	9.9	189	4.55072	4.78	1889	462		197.9		134	3.8	93.1	8.1	111			28	54	0.58	25.7	35.4	20	59	174	74	38.0623	No	No
alive	67	F	52	160	9.05	86.2	7.7	5.3	0	0.2	7.8	0.7	0.48	0	0.02	4.74	40.7	14.5	30.6	35.6	11.9	11	281	11.1429	0.5	790	293		81		134	4.69	101.6					21	28	0.38	16	23.9	18	97	119	74	20.3125	No	No
dead	69	F	88	160	8.41	69.4	20.7	7.4	0	0.4	5.84	1.74	0.62	0	0.03	5.05	45.8	15	29.7	32.8	14.5	12.6	160	3.35632	1.4	956	354		59.9	0.21	135	5.53	102.6	8.4	152			113	157	0.57	20.6	40.3	16	80	99	66	34.375	No	No
alive	64	M	85	169	11.64	90.9	5.5	3	0	0.1	10.58	0.64	0.35	0	0.01	5.46	45.2	14.8	27.1	32.7	13.9	11.3	233	16.5312	0.96	961	524		155.4	0.33	138	5.05	100.6	8.6			76	20	27	0.29	20.2	30.8	16	75	160	75	29.7609	No	No
alive	61	F	82	147	4.35	75.5	19.3	3.7	0.2	0.2	3.28	0.84	0.16	0.01	0.01	4.55	42.9	14.2	31.2	33.1	12.7	10	277	3.90476	0.7	4224	442	1436	76.4		140	4.21	105.1					52	71	0.69	25.6	35.8	18	61	126	54	37.9472	No	No
alive	63	F	60	148	5.53	72.6	20.1	7.1	0	0.2	4.02	1.11	0.39	0	0.01	4.55	38.5	13.6	29.9	35.3	14.3	9.6	221	3.62162	0.71	380	430	733	63.3		141	3.34						55	60	0.69	22.4	32.6	22	81	109	80	27.3923	No	No
alive	66	F	60	170	5.61	88.6	7.8	2.1	0.4	0.2	4.97	0.44	0.12	0.02	0.01	4.11	35.9	11.8	28.7	32.9	13.1	9.9	255	11.2955	2.93	1041	584		385.9									13	31	0.45	21.7	29.9	20	77	129	82	20.7612	No	No
alive	38	F	60	155	3.34	71.5	17.7	9	0	0	2.39	0.59	0.3	0	0	4.86	44.3	14.6	30	33	12.5	8.8	177	4.05085	0.67	641	417	1609	163.1	0.3	149	4.45	114.9	7.8			104	30	40	0.86	17.5	27.9	20	116	137	91	24.974	No	No
alive	73	F	68	168	22.05	90.9	6.3	1.7	0	0.1	20.03	1.38	0.38	0	0.03	4.13	38.1	13.2	32	34.6	12.3	10.8	277	14.5145	0.57	1084	388		372.1	1	145	4.32	107.8	8.7	175			60	58	0.62	17.8	22.4	20	88	98	52	24.093	No	No
alive	69	F	54	167	5.74	76.1	15.9	4.9	0	0.3	4.37	0.91	0.28	0	0.02	4.66	42.3	14.5	31.1	34.3	13.4	10.8	189	4.8022	0.51	928	462		66.2		141	4.66	101.5	8.9						0.34	21.3	28.3	20	90	100	58	19.3625	No	No
alive	49	F	60	157	10.16	83.3	8.8	4.7	0.4	0.2	8.47	0.89	0.48	0.04	0.02	4.8	43.7	14.8	30.8	33.9	12.3	10.7	293	9.51685	0.56	2482	689	313	43.3	0.05	141	4.26			107			116	86	0.45	21.2	29.5	18	71	125	68	24.3418	No	No
dead	81	M	85	170	11.07	85.5	9.3	4.2	0	0.2	9.47	1.03	0.46	0	0.02	5.24	47.2	15.6	29.8	33.1	14.9	9.6	298	9.19417	2.01	1829	644				131	5.02									16.9	29.8	40	112	131	60	29.4118	No	No
alive	63	F	77	155	10.03	80.8	14	4.6	0.4	0.2	8.11	1.4	0.46	0.04	0.02	4.8	40.1	13.1	27.3	32.7	12.2	9.7	319	5.79286	0.52	325	315		301.4		134	3.99	97.9	8.7	250			25	32	0.31	22.6	33	23	86	126	59	32.0499	No	No
alive	62	M	65	165	10.54	80.2	12.5	6.5	0.2	0.6	8.46	1.32	0.68	0.02	0.06	5.43	49.7	17.2	31.7	34.6	11.7	10	368	6.40909	1.04	586	419		1.6		142	3.96	110.2					116	47	1.53	23.6	32	20	86	118	77	23.8751	No	No
dead	66	F	58	155	7.37	84.3	6.9	8.1	0	0.3	6.21	0.51	0.6	0	0.02	4.17	38.5	12.9	30.9	33.5	16.2	12.3	204	12.1765	0.63	978	315				144	3.49	112.8				329	48	115	7.29	20.1	25.1	18	90	116	72	24.1415	No	No
dead	66	F	69	155	12.75	65.8	12.9	6.3	14	0.8	8.41	1.64	0.8	1.78	0.1	3.97	36.3	11.4	28.7	31.4	13.1	11.4	306	5.12805	0.87	2217				0.11	137	3.98	97.4								22.1	30	24	89	118	70	28.7201	yes	No
dead	96	M	50	157	4.13	88.9	5.3	5.8	0	0	3.67	0.22	0.24	0	0	4.5	37.8	12.9	28.7	34.1	16.3	10.9	185	16.6818	1.29	1400	336		73.2		129	3.73	97.7	7.8						0.25	18.1	25.9	25	80	130	80	20.2848	No	No
alive	49	M	70	160	10.14	78.1	12.5	5.2	0	0.3	7.91	1.27	0.53	0	0.03	4.97	39.3	12.5	25.2	31.8	17	9.7	449	6.22835	1.32	1075	606	292	315.3	0.3	132	4.71	106.3					54	37	1.17	19	24.5	17	82	109	70	27.3438	No	No
alive	82	M	70	168	5.98	88.3	7.7	3	0.8	0.2	5.28	0.46	0.18	0.05	0.01	4.77	41	14.2	29.8	34.6	13.7	10.3	147	11.4783	1.03	1560	430		100.6	0.11	140	4.53	104.8		151						18.3	27.9	19	74	134	60	24.8016	No	No
dead	81	M	60	162	8.87	88.9	5.4	4.3	0	0.2	7.88	0.48	0.38	0	0.02	5.07	43.7	14.8	29.2	33.9	13.8	10.4	248	16.4167	1.26	896	377		207.5		132	4.53	98.1		125		148	112	47	0.46	20.5	28.6	18	86	91	56	22.8624	No	No
dead	68	M	70	170	10	87	9.4	2.4	0.2	0.2	8.7	0.94	0.24	0.02	0.02	4.08	40.8	14.9	36.5	36.5	13	10.1	160	9.25532	1.13	1285	890		183.2	1.61	135	4.18	96.7	7.9	102		126	128	107	1.58	22.2	29.6	22	77	112	85	24.2215	No	No
alive	89	M	40	145	21.1	87.7	4.9	5.9	0.6	0.2	18.49	1.04	1.25	0.12	0.05	4.21	43.3	13.2	31.4	30.5	13.7	13.5	183	17.7788	2.73	1387	320		110.4	0.08	154	5.9	114.9	8.7	86		150	14	18	0.48	25.4	38.2	20	134	129	74	19.025	No	No
dead	77	F	34	155	12.83	78.6	16.4	1.9	1	0.3	10.09	2.1	0.24	0.13	0.04	3.2	29.2	9.2	28.8	31.5	17.2	8.9	895	4.80476	4.58					2.88	137	5.42	97.9	8.2	88		83	2	6	0.19	20	31.82	20	76	131	76	14.1519	No	No
dead	89	M	82	160	1.69	49.7	36.7	12.4	0	0.6	0.84	0.62	0.21	0	0.01	3.09	27.1	8.2	26.5	30.3	18	11	127	1.35484	3.65		1479				136	4.52	95.6	7.3	86			26	57	0.76	26.7	37	18	101	150	73	32.0312	No	No
dead	83	M	65	165	6.05	86.3	6.6	5.6	0	0.2	5.22	0.4	0.34	0	0.01	4.82	44.7	14.2	29.5	31.8	13.6	10.5	123	13.05	1.33	38204	734		93.3	0.55	138	4.13	104	8.7				132	122		20.5	25.7	26	76	145	56	23.8751	No	No
dead	82	M	65	165	5.49	78.8	14.4	6.6	0	0	4.33	0.79	0.36	0	0	4.83	43.4	14.5	30	33.4	14.9	10	131	5.48101	0.85	499	179		174.1	0.07	133	4.13	98	8.7				28	33	0.56	23.1	33.3	20	105	113	75	23.8751	No	No
alive	97	M	60	163	6.42	67.6	17.9	10.7	1.6	1.4	4.34	1.15	0.69	0.1	0.09	4.8	41.8	14.5	30.2	34.7	15.5	10	360	3.77391	0.81	2043	239		41.5	0.08	138	3.56	102.9					15	28	1.99	20.2	28.1	21	68	110	62	22.5827	No	No
alive	67	F	60	152	2.51	73.3	15.9	10.8	0	0	1.84	0.4	0.27	0	0	4.37	40.7	14.3	32.7	35.1	17.4	11	80	4.6	0.67	1260	474			0.24							59	8	48	1.9	19.2	29.2	20	59	104	63	25.9695	No	No
alive	61	F	65	160	11.34	89.8	4	6	0	0.2	10.19	0.45	0.68	0	0.02	5.19	42.5	14.7	28.3	34.6	14.3	9.6	258	22.6444	1.48	1400	307	854	84		129	5.05	93.2	8.7	475			29	30	0.28	5.8	16.9	17	101	143	65	25.3906	No	No
alive	75	F	60	157	17.48	86.2	9.7	3	0.2	0.2	15.06	1.69	0.52	0.04	0.04	4.2	41.2	13.6	32.4	33	13.8	9.8	205	8.91124	0.92			984		15.57	135	4.14	103.3	7.3	77		432	496	302	4.62	18.7	28	18	88	106	64	24.3418	No	No
alive	59	F	68	168	1.53	28	43.8	21.6	0	0.7	0.43	0.67	0.33	0	0.01	4.25	38.7	12.9	30.4	33.3	16.5	9.7	88	0.641791	0.66	1850	292		31.4	0.08	131	3.44	94.8	8.4				57	44	0.34	24.4	36.2	17	83	89	47	24.093	No	No
alive	59	F	100	160	12.71	82.7	9.3	4.7	0	0.5	10.52	1.18	0.6	0	0.06	4.25	38.4	11.6	27.3	30.2	15.3	10.6	197	8.91525	0.92	17087	523	3775	186.7		146	4.14	102.7	8.6				58	47	0.54	29.8	47.1	21	82	130	78	39.0625	No	No
dead	69	F	58	158	8.62	87.6	10	1.6	0	0.2	7.55	0.86	0.14	0	0.02	4.94	47.9	15.4	31.2	32.2	13.2	9.7	225	8.77907	1.71	913	546	3745	286.1	0.72	138	4.66	109.6	8	106			23	49	0.29	14.7	25.1	20	89	100	60	23.2335	No	No
alive	57	F	56	150	3.67	83.7	12.5	3.3	0	0.5	3.07	0.46	0.12	0	0.02	4.39	38.2	12.6	28.7	33	13.9	10.9	326	6.67391	0.5	2840	457	935	259.1	0.15	140	4.92									21.1	29.6	19	87	102	50	24.8889	No	No
alive	63	F	66	160	7.04	86.3	8.7	3.7	0	0	6.08	0.61	0.26	0	0	3.69	32.5	10.9	29.5	33.5	13	9.3	403	9.96721	0.92		444		194.2		134	4.37	98.9		117		80	32	58	0.58	21	28.8	18	95	115	66	25.7812	No	No
alive	62	F	78	162	11.01	77.2	18.5	3.2	0.6	0.5	8.5	2.04	0.35	0.07	0.05	5.14	43.9	14.1	27.4	32.1	13.9	10.1	470	4.16667	0.9	890	581		38.2									109	101	0.84	21.1	31	16	71	121	58	29.7211	No	No
dead	54	F	67	153	16.44	95.3	3	1.6	0	0.1	15.66	0.5	0.27	0	0.01	4.99	42.7	14.8	29.7	34.7	13.9	10.2	304	31.32	0.85	571	463		128.9	0.58	131	3.58	90.7	8	179			42	46	0.59	22.3	29.2	20	97	119	75	28.6215	No	No
dead	54	F	67	152	6.22	85.7	9.8	4	0	0	5.33	0.61	0.25	0	0	6.04	52.8	17.4	28.8	33	12	9.5	183	8.7377	0.56	851	436	1862	144.1		133	5.18	92.8	8.8	435			32	31	0.23	13.5	22.8	20	103	117	70	28.9993	No	No
dead	58	F	82	160	28.04	85.2	6.1	4.9	0	0.2	23.86	1.72	1.37	0	0.07	4.93	43.7	14.1	28.6	32.3	15.6	13	259	13.8721	1.61	3641	980		253.7	10.8	138	5.35	94.6	8				109	134	0.56	7.4	15.7	18	89	94	56	32.0312	yes	No
dead	62	F	80	147	16.17	88	8.2	3.3	0.1	0.4	14.23	1.33	0.53	0.01	0.07	5.33	47.5	16	30	33.7	15.4	11.4	248	10.6992	0.69	56961	494		15.2	0.3	140	4.25	105.8	7.9				20	32	0.49	19.5	27.5	24	89	132	87	37.0216	No	No
alive	76	F	60	152	4.44	47.1	11.7	40.1	0	0.2	2.09	0.52	1.78	0	0.01	4.75	40.9	14.5	30.5	35.5	12.9	11.7	43	4.01923	0.71	240	157		84.8		137	3.03	96.5	8.3	96			12	15	0.87	19	27	18	121	136	63	25.9695	No	No
alive	61	F	77	147	9.5	85	8.8	5.8	0	0.1	8.07	0.84	0.55	0	0.01	5.55	47	16.1	29	34.3	13.4	11.1	183	9.60714	1.58	1107	287		42.4	0.42	141	3.9	102.6	6.9	163		77	29	23	1.39	24.7	44	20	75	124	68	35.6333	No	No
dead	65	F	60	160	19.32	90	6.3	2.1	0	0.2	17.4	1.22	0.4	0	0.03	4.51	40.8	13.6	30.2	33.3	13.7	9.8	312	14.2623	0.94	1147	317	860	50	0.07	143	3.99	110.3	8.3		2.9		31	24	0.41	23.8	37.3	20	78	122	77	23.4375	No	No
dead	58	F	108	157	7.8	88.9	6.3	3.8	0	0.1	6.93	0.49	0.3	0	0.01	4.43	40.1	12.2	27.5	30.4	17.7	11.1	252	14.1429	8.79	4208	520		352.6	12.11	139	4.74	94.1	8.2	127		148	28	33	0.33	25.7	37.6	19	82	145	67	43.8152	No	No
alive	59	F	60	155	4.32	77.6	13.7	7.6	0	0.2	3.35	0.59	0.33	0	0.01	5.04	43.4	14.7	29.2	33.9	12.5	8.7	271	5.67797	0.55	959	607		116.1		139	3.83	103.3	8.1				25	47	0.43	23	32.1	20	82	131	72	24.974	No	No
dead	54	F	108	156	16.58	93	4.1	2.1	0	0.1	15.43	0.68	0.34	0	0.01	5.93	47.8	15.5	26.1	32.4	14.2	10	169	22.6912	0.9	763	497			0.81	137	4.13	102.4	7.6	160			30	43	0.45	22.3	30.8	30	122	118	56	44.3787	No	No
alive	57	F	72	170	8.17	80.7	13.2	6	0	0.1	6.59	1.08	0.49	0	0.01	4.38	39.7	13.7	31.3	34.5	14.2	9.2	341	6.10185	0.64	1000	531	997	127.8									40	48	1.22	19.7	26.9	16	84	101	81	24.9135	No	No
dead	51	F	48.3	140	9.9	86.1	9.6	2.5	0.1	1.4	8.52	0.95	0.25	0.01	0.14	2.54	25.9	7.3	28.7	28.2	16.3	9.4	405	8.96842	7.22	4913	661		571		135	5.72	93.6	7.5							18.5	31.4	19	67	146	67	24.6429	No	No
dead	54	F	51	150	4.45	82.5	11.7	4.7	0	0.2	3.67	0.52	0.21	0	0.01	4.72	29.7	7.6	16.1	25.6	21.7	10	263	7.05769	0.83	1385	288	42.3		0.15	132	3.88	112.6	8.2	113	3.2		9	19	0.42	17.2	27.3	18	70	90	65	22.6667	No	No
alive	53	F	112	172	7.86	75.2	19.1	3.4	0.3	0.1	5.91	1.5	0.27	0.02	0.01	5.79	45.6	14.5	25	31.8	20.7	9.3	208	3.94	0.87	1720	579	412	137.4		143	4.47	107.6	8.3	88			56	58	0.24	18.8	28.7	20	55	172	87	37.8583	No	No
alive	51	F	55	145	14.74	82.5	9.2	4.1	0	0.4	12.16	1.36	0.6	0	0.06	5.52	49.9	17	30.8	34.1	12.2	10.6	235	8.94118	0.92	749	493		95.6		137	4.54	100.6					87	78	0.48	20.9	27.8	20	83	91	63	26.1593	yes	No
dead	48	F	78	155	4.73	72.1	20.1	5.5	0.4	0.4	3.41	0.95	0.26	0.02	0.02	1.74	20.3	5.3	30.5	26.1	19.7	10.3	158	3.58947	0.61	543	399		143.8	0.33	141	3.49	105.3	8.6	77		127	12	24	3.92	20.7	31.9	18	86	102	58	32.4662	No	No
alive	58	F	90	156	5.57	75.7	18	5.2	0.7	0.4	4.22	1	0.29	0.04	0.02	5.37	46.1	14.7	27.4	31.9	13.3	12	183	4.22	0.82	1240	410		92		143	4.4	101.1	8.6	113			55	64	0.48	22.1	34.6	23	86	111	58	36.9822	No	No
alive	57	F	44	169	10.96	93.1	4.7	1.6	0	0.1	10.2	0.51	0.18	0	0.01	4.18	37.3	12.6	30.1	33.8	13	8.9	227	20	0.67	515	494		326.7		134	4.66	99.6	8	189			50	48	0.43	19.6	28.7	19	76	112	65	15.4056	No	No
alive	57	F	78	158	6.63	75.1	16.9	7.8	0	0.2	4.98	1.12	0.52	0	0.01	4.51	40	13.2	29.3	33	12.7	8.4	445	4.44643	0.67	1500	293		119.4		143	4.24	105.7		132						20.7	28	18	74	111	65	31.245	No	No
dead	55	F	90	150	11.42	88.6	7.3	3.4	0	0.1	10.12	0.83	0.39	0	0.01	5.21	48.4	15.4	29.6	31.8	13.4	10.5	231	12.1928	1.72	1636	1301	3641			136	4.76	99.3	9.3				107	65	0.53	21.5	62.6	23	89	106	68	40	No	No
alive	56	F	70	155	9.89	89.7	5.9	4.3	0	0.1	8.87	0.58	0.43	0	0.01	3.92	39.9	13.9	35.5	34.8	12.2	8.8	229	15.2931	0.9	635	340		99.3		137	4.81						31	40	0.43	22	28	22	105	134	63	29.1363	No	No
dead	71	F	63	160	6.14	66.7	16.1	14.3	2.3	0.3	4.09	0.99	0.88	0.14	0.02	5.16	46.6	15	29.1	32.2	15.7	9.5	242	4.13131	1.26	1264			12		132	5.14	94.5	8.8							22.1	32.6	20	71	130	85	24.6094	No	yes
alive	56	F	60	150	12.74	90.8	6.4	2.5	0.1	0.2	11.58	0.81	0.32	0.01	0.02	4.79	43.6	14.3	29.9	32.8	13.3	11.1	259	14.2963	0.53	1486	301		414.6		140	4.8									24.4	34.1	22	109	105	60	26.6667	No	No
dead	57	F	50	160	19.47	76.1	12.4	10.1	0.2	0.4	14.84	2.42	1.96	0.03	0.07	2.9	26.2	8	27.6	30.5	16.9	11.7	422	6.13223	3.36	4151	1450	875	518.9		136	4.13	93.4	8.4		2.3				0.27	23.9	28.6	24	103	119	70	19.5312	No	No
alive	55	F	79	162	16.79	91.5	7.1	1.4	0	0	15.35	1.2	0.24	0	0	5.27	44	14.4	27.3	32.7	15.3	10.9	159	12.7917	0.79	770	401		147.1	1.5	139	3.63	103.7	7.4	101		69	46	47	0.48	19.7	28.5	24	94	133	80	30.1021	No	No
dead	58	F	85	155	3.8	76.8	17.9	3.7	0	0.3	2.92	0.68	0.14	0	0.01	3.83	31.8	10.6	27.7	33.3	15.2	11.1	166	4.29412	1.17	2538	568		146.5	1.16	131	3.83	99.4	7.6	495			35	68	0.79	21	33.3	20	74	111	54	35.3798	No	No
alive	50	F	55	147	12.78	89.6	6.7	3.2	0	0.1	11.46	0.85	0.41	0	0.01	4.46	39.8	13.6	30.5	34.2	13.1	10.5	295	13.4824	0.61	400	295		451.8	25.99	140	3.9	98.5	8.7	139			57	42	0.47	22.7	31.4	20	58	121	55	25.4524	No	No
alive	50	F	76	150	12.31	83.5	12.4	3.4	0	0.1	10.28	1.53	0.42	0	0.01	4.11	36.1	12.6	30.7	34.9	12.1	8.9	412	6.71895	1.23						134	5.61			345						14.6	20.3	19	98	177	89	33.7778	No	No
alive	49	F	89	168	7.92	83.4	13.3	3	0	0.3	6.61	1.05	0.24	0	0.02	5.1	45	15.3	30	34	13.6	10.3	223	6.29524	0.91	965	774		215.8	1.87	143	4.95	106.2	7.9				96	87	0.64	17.2	23.7	21	101	90	51	31.5334	No	No
dead	53	F	65	155	9.75	84.5	8.6	4.8	0	0.2	8.23	0.84	0.47	0	0.02	5.45	48.2	15.7	28.8	32.6	13.9	9.9	269	9.79762	0.67	734	492	1268	88.5	0.06	138	4.5	99.3	8.6				54	32	0.35	24.8	35.3	23	83	133	79	27.0552	No	No
alive	58	F	72	170	10.28	84.8	10.9	4.1	0.1	0.1	8.72	1.12	0.42	0.01	0.01	3.39	31.5	15	44.2	47.6		10	272	7.78571	0.86	8300	982	1627	111.2		132	5.26	99.4					37	58	0.87	20.2	28.3	20	56	130	59	24.9135	No	No
dead	62	F	96	156	11.98	79.5	10.3	9.8	0.1	0.3	9.53	1.23	1.18	0.01	0.03	4.36	40.3	13	29.8	32.3	15.3	12.3	396	7.74797	19.63	540	721	677	78.6	0.56	141	6.73	89.6	6.9	371			22	36	0.39	24	38.8	32	58	196	90	39.4477	No	No
alive	54	F	70	160	8.33	76.1	18.2	4.7	0.1	0.2	6.33	1.52	0.39	0.01	0.02	4.71	41.2	13.3	28.2	32.3	13.6	10.9	322	4.16447	0.93	510	510		152.4		143	4.73			124			55	55	0.21	24.5	38.1	20	84	116	66	27.3438	No	No
dead	77	M	60	165	5.54	69.4	25.5	4.2	0	0.2	3.85	1.41	0.23	0	0.01	4.79	44.2	15.4	32.2	34.8	12.8	9.9	226	2.7305	1.28	671	434		188.7	0.13	138	4.67	102.9	8.1	126			22	49	0.69	16	25.4	21	72	112	76	22.0386	No	No
alive	82	M	85	168	6.07	73.2	12.4	10.9	2.5	0.3	4.45	0.75	0.66	0.15	0.02	5.86	51.2	16.8	28.7	32.8	14.8	9.9	106	5.93333	1.44	1081	178		165.2		141	4.58						20	25	0.67	19.4	31.8	20	110	161	79	30.1162	No	No
alive	78	M	90	173	7.71	91.4	7.1	1.4	0	0.1	7.04	0.55	0.11	0	0.01	5.27	46.5	15	28.5	32.3	13.8	10.3	318	12.8	1.42	1717	615		310.7		138	5.25	107.4	8.7	215			32	47	0.86	15.6	27.7	20	90	137	79	30.0712	No	No
alive	60	M	85	167	7.45	81.7	10.6	7.2	0	0.1	6.08	0.79	0.54	0	0.01	4.42	38.1	13.3	30.1	34.9	13	10.9	210	7.6962	0.76	991	379		117.8		130	3.88	98.2	8.6				30	70	0.36	23.3	29.8	18	78	110	70	30.478	No	No
alive	59	M	75	169	9.94	85.5	8.1	6.1	0.2	0.1	8.49	0.81	0.61	0.02	0.01	5.76	47.4	15.8	27.4	33.3	14.4	9.3	461	10.4815	0.92	620			340.9	0.03	133	4.94	99.7								21.3	29.6	22	130	109	74	26.2596	No	No
alive	54	M	80	170	21.17	96	2.5	1.5	0	0	20.3	0.53	0.32	0.01	0.01	5.02	43.2	15	29.9	34.7	13.7	10.5	204	38.3019	1.78	980	307	1142	422.9	3.77	140	4.26	104.1	7.9				55	39	0.85	19.9	28.9	25	101	101	54	27.6817	No	No
alive	61	M	68	165	5.2	80.2	10.2	9.4	0	0.2	4.17	0.53	0.49	0	0.01	4.55	41.1	14.4	31.6	35	12.9	10.6	217	7.86792	1.04	4060	493		80.5		135	5.12								0.63	15.4	20.4	21	67	132	62	24.977	No	No
alive	56	M	68	168	14.35	96.1	2.2	1.3	0.1	0.3	13.79	0.32	0.19	0.01	0.04	5.61	48.8	16.9	30.1	34.6	14	10.9	256	43.0938	1.19	1404	1133		362		138	6.41	99.5	7.6			89	305	277	0.91	10.5	25.2	21	85	114	79	24.093	No	No
dead	70	M	74	170	12.73	80.9	12.4	6.1	0.2	0.4	10.29	1.58	0.78	0.03	0.05	4.93	45.5	15.7	31.8	34.5	12.1	9.3	273	6.51266	1.02	230	267		110.7	14.79	137	4.53	103.1					21	33		18	24	18	80	161	68	25.6055	No	No
dead	85	M	92	170	12.6	88.6	5.7	4.3	0	0.2	11.17	0.72	0.54	0	0.02	4.07	38.5	13.5	33.2	35.1	13.4	9.9	254	15.5139	1.4	4150	804		215.1	1.6	126	4.95	89.6	8.4	206			48	138	0.63	13.8	31.5	18	90	102	79	31.8339	No	No
alive	58	M	85	184	10.61	90.3	4.4	5.1	0	0.2	9.58	0.47	0.54	0	0.02	5.02	44	15.9	31.7	36.1	13.2	9.3	203	20.383	1.01	900	270		162.7		137	4.54	102.9				193	162	84	0.54	21.4	26.4	19	98	145	89	25.1063	No	No
dead	78	M	70	160	10.2	94.3	3	1.4	0	0.1	9.62	0.31	0.14	0	0.01	4.64	40.8	14	30.2	34.3	12.9	10.7	157	31.0323	1.02	1964	438		117.2	0.27	146	4.96	112.3	8.6	223		134	54	43	0.44	20	29	24	71	143	63	27.3438	No	No
alive	75	M	54	164	4.81	80	9.8	9.8	0	0.2	3.85	0.47	0.47	0	0.01	5.32	49.3	15.7	29.5	31.8	14.8	11.2	104	8.19149	1.28	505	261		55.6	0.4	139	4.49	104.4					32	44	1.2	16.5	27.1	19	96	148	93	20.0773	No	No
dead	75	M	78	175	10.65	85.4	11.6	2.8	0	0.2	9.09	1.24	0.3	0	0.02	5.56	50.4	16.2	29.1	32.1	14.5	11.1	251	7.33065	1.51	559	629		261.6	0.5	142	4.43	99.8	7.9	167			88	152		21	30.4	21	76	110	76	25.4694	No	yes
alive	61	M	85	170	12.04	71.9	17.4	9.3	0.4	0.6	8.65	2.1	1.12	0.05	0.07	4.52	39.4	13.3	29.4	33.8	12.5	8.6	537	4.11905	0.73	3910	216		73.6		139	4.08						60	21	0.59	21	31.9	20	76	129	75	29.4118	yes	No
alive	81	M	70	170	9.21	74.8	15.3	7.5	0.1	0.1	6.89	1.41	0.69	0.01	0.01	3.06	27.6	11.4	37.3	41.3	13.8	10.6	265	4.88652	1.57	1105	432	1054	153.7		137	3.81	104.5		175			105	92	1.11	11.1	16.7	20	83	100	59	24.2215	No	No
alive	73	M	100	163	9.6	84.1	7.9	7.1	0	0.2	8.07	0.76	0.68	0	0.02	6.03	50.3	16.2	26.9	32.2	14.6	10.7	218	10.6184	1.41	359	359		211.5	0.23	142	4.89	109.3	9.7	211			25	38	1.26	17.9	26.2	18	111	179	79	37.6378	No	No
alive	67	M	60	154	5.33	87.9	6.6	4.5	0	0.2	4.69	0.35	0.24	0	0.01	5.4	46.2	15.5	28.7	33.5	14.5	10.6	226	13.4	0.9	1307	525	1408	158.3									34	65	0.57	22.6	29.4	18	79	95	51	25.2994	No	No
alive	70	M	68	171	7.4	86.7	8.4	4.5	0	0	6.42	0.62	0.33	0	0	4.14	32.4	11.6	28	35.8	12.8	9.8	276	10.3548	5.43	4311	333		137.7	0.06	133	4.93	106.8		230		121	39	56	0.23	10.2	18.5	18	68	130	80	23.255	No	No
dead	80	F	65	155	16.36	88	5.6	4.9	0	0.2	14.4	0.91	0.8	0	0.04	5.68	51.8	16.8	29.6	32.4	14.7	12.4	120	15.8242	2.53	126487	444		23.1		145	4.86	115.2		162			35	38	0.86	16.1	29.3	22	116	115	70	27.0552	No	No
alive	60	M	87	175	6.2	74.7	17.1	7.7	0.3	0.2	4.63	1.06	0.48	0.02	0.01	4.42	39.7	13.2	29.9	33.2	12.5	9.7	149	4.36792	0.86	220	153			0.06	141	4.34	103.9					27	29		22.2	34.6	25	79	132	86	28.4082	No	No
dead	79	F	67	157	3.36	62.5	31.8	4.8	0	0.3	2.1	1.07	0.16	0	0.01	4.75	41.2	14.4	30.3	35	12.8	9.9	145	1.96262	0.56	357	397	1320	67.4	0.27	125	3.55	92.1	7.3				168	169	0.33	19.1	27.1	20	67	123	58	27.1816	No	No
dead	77	F	80	153	9.91	79.7	9.5	8	1.9	0.2	7.9	0.94	0.79	0.19	0.02	4.19	41.8	12.9	30.8	30.9	14.7	10.6	266	8.40426	1.48	1539	261		267.8	2.45	140	4.64	106.6	7.8				16	33	0.29	22.9	39	20	80	95	61	34.1749	No	No
dead	79	F	65	160	9.18	85.4	9.7	4.2	0	0.1	7.66	0.87	0.38	0	0.01	4.48	41	13.4	29.9	32.7	14.1	13.4	98	8.8046	0.91	537	285		14.5	3.39	138	3.79	99.1	7.8				21	53	1.31	25.5	37.1	22	104	106	78	25.3906	No	No
alive	82	F	80	154	3.77	72.7	18	7.7	0.8	0.3	2.74	0.68	0.29	0.03	0.01	5.32	46.1	15.2	28.6	33	13.8	8.2	208	4.02941	0.7	2705	367		103.3						98			21	37	0.59	21	30.7	18	78	127	84	33.7325	No	No
dead	76	F	45	150	5.96	87.1	9.9	2.3	0	0.2	5.19	0.59	0.14	0	0.01	4.56	38.3	12.7	27.9	33.2	13.4	11.1	208	8.79661	1.11	128	367	2334	162.1	0.86	136	3.45	107.5	7	161			22	41	1.1	20	30.1	18	102	130	80	20	No	No
dead	78	F	49	140	52.6	84.5	4.7	5.9	1.2	0.3	44.48	2.47	3.1	0.62	0.16	7.84	63.6	20.1	25.6	31.6	21.7	10.5	657	18.0081	1.18	800	532		105.2	0.25	137	5.21	102.6	9.6	101			16	20	1.43	22.4	34.3	21	80	127	63	25	No	No
alive	80	F	60	150	9.79	81.7	11.4	5.7	0.5	0.1	7.99	1.12	0.56	0.05	0.01	4.91	43	13.5	27.5	31.4	14.7	11.5	336	7.13393	1.22					0.06	144	3.76	111.1	8.4			72		16		19.4	30.4	21	73	127	85	26.6667	No	No
dead	77	F	92	158	12.96	87	7.4	3.6	0.2	0.1	11.28	0.96	0.47	0.02	0.01	5.13	45.3	14.6	28.5	32.2	13.3	9.3	251	11.75	1.25	17369	458	1037	26	0.25	138	4.52	106.7	7.5	187		157	123	58	0.55	20.4	31.5	18	74	134	61	36.8531	No	yes
alive	77	F	60	140	18.37	94.8	2.8	1.7	0	0.2	17.39	0.52	0.32	0	0.04	4.29	40.3	13.8	32.2	34.2	13.1	10.5	237	33.4423	1.18	1913	341			1.95	128	4.38	93.1	8.1			78	17	36	0.66	18.9	31.2	25	94	164	84	30.6122	No	No
alive	79	F	74	164	15.02	93.9	2.2	1.3	0	0.1	14.1	0.33	0.2	0	0.02	5.15	46.4	15.7	30.5	33.8	13.1	10.1	275	42.7273	1.24	2492	497		148.5	0.56	139	4.17	101	8.7	223			14	30	0.5	24.4	40.2	19	73	120	56	27.5134	No	No
alive	77	F	60	160	4.72	90.9	2.1	3.2	1.5	0.2	4.29	0.1	0.15	0.07	0.01	4.47	42.6	13.7	30.6	32.2	16.4	8.7	269	42.9	0.75	7302	443	630	237.1		139	4.1	99	8.9	112					1.25	25.2	33	20	81	113	59	23.4375	No	No
alive	76	F	90	150	12.97	87	5.6	5.6	0.5	0.1	11.28	0.73	0.73	0.07	0.01	4.61	41.6	13.5	29.3	32.5	15.8	10.4	230	15.4521	1.38	1489			70.1		71	4.98	108.5	9.2				50	39	0.28	25.7	46.1	20	65	116	56	40	No	No
dead	78	F	90	150	25.69	74.3	8.9	14.9	0	0.3	19.08	2.28	3.83	0.01	0.07	5.21	45.2	14.5	27.8	32.1	22	9.9	280	8.36842	1.64	8390	746	335	194.8									36	122	2.95	9.6	27.4	25	56	98	61	40	No	No
dead	77	F	65	154	8.32	75.4	18.5	5.4	0.5	0.2	6.27	1.54	0.45	0.04	0.02	3.29	30.2	10	30.4	33.1	16	10.7	179	4.07143	3.01	3679	392		118.4	0.47	136	4.62	104.6					23	51		14.7	25.6	18	86	126	63	27.4077	No	No
dead	77	F	65	160	8.39	78.3	13.6	7	0	0.6	6.57	1.14	0.59	0	0.05	5.83	47.9	15.3	26.2	31.9	15.2	11.2	177	5.76316	1.4	6598	439		145.7	5.53	133	4.29	96.7		76			41	108	0.46	19.1	26.8	16	100	135	62	25.3906	No	No
alive	79	F	65	167	4.24	84	8.7	5.2	0.2	0.2	3.56	0.37	0.22	0.01	0.01	3.09	33.6	11.6	37.5	34.5	15	12.4	32	9.62162	1.25	7257	587		62.2		135	4.13	108.7	7.6			207	45	95	3.87	18.1	24	19	78	134	78	23.3067	No	No
alive	77	F	62	160	14.68	85.6	9.5	4.2	0	0.2	12.56	1.4	0.62	0	0.03	4.06	39	13	32	33.3	12.7	11.7	213	8.97143	1.36	1375	367		320.4		134	4.42	97.4					22	54	0.58	21.6	29.9	20	85	116	67	24.2188	No	No
alive	75	F	66	145	14.1	77.5	8.1	7.9	0.2	0.6	10.93	1.14	1.11	0.03	0.08	5.16	41.1	14.5	28.1	35.3	14.3	9.5	663	9.58772	0.54	7.59	394		144.4	0.16	133	5.35	97.8		120			38	44	0.6	18.9	25.8	20	100	100	60	31.3912	No	No
dead	76	F	68	155	7.47	82.3	11	6	0	0	6.15	0.82	0.45	0	0	4.47	42.8	14.1	31.5	32.9	14.1	8.7	247	7.5	1.09	3621	300		110.2	0.08	143	4.77	103.3	9.6	99		58	12	20	0.32	22.4	32.4	20	73	139	57	28.3039	No	No
alive	76	F	65	158	8.65	83.3	11.4	5.2	0	0.1	7.2	0.99	0.45	0	0.01	5.25	45.2	15.4	29.3	34.1	14.4	8.9	184	7.27273	0.84	1102	362		166.2	0.07	135	4.25	101.5	8.5				9	28	0.51	20.4	32	20	95	110	59	26.0375	No	No
dead	78	F	70	138	7.14	78.4	10.6	10.5	0	0.1	5.59	0.76	0.75	0	0.01	5.15	45.9	14.4	28	31.4	12.9	10.4	143	7.35526	0.71	657	341	1370	120.9	0.25	140	4.67	106.8	8.3				22	52	0.44	28.9	52.5	20	119	171	110	36.757	yes	No
dead	84	F	67	160	5.94	86.3	8.1	5.4	0.2	0	5.13	0.48	0.32	0.01	0	4.15	31.3	9.3	22.4	29.7	19.8	10.5	173	10.6875	1.6	4149	429		99.1		137	4.18	104.3		150			12	47	0.9	18.7	34.1	28	93	137	97	26.1719	No	No
alive	75	F	100	167	7.58	68.4	23.9	6.5	0.1	0.4	5.19	1.81	0.49	0.01	0.03	4.86	44	14.4	29.6	32.7	12.8	9.1	447	2.8674	0.62	386	252				137	3.92	103.8	8.6	155		158	44	34		23	35.3	23	80	110	60	35.8564	No	No
dead	81	F	80	160	11.99	87.2	8.8	2.8	0	0.1	10.45	1.06	0.34	0	0.01	4.28	39.5	13.2	30.8	33.4	14.7	10.5	320	9.85849	1.1	4738	563		205.3	0.41	140	4.3	104.9	11.7	125			57	83	0.34	21	35.9	21	87	137	87	31.25	No	No
dead	77	F	67	155	9.31	92.2	4.2	2.3	0	0.3	8.59	0.39	0.21	0	0.03	4.89	44.9	14.1	28.8	31.4	12.7	11.8	143	22.0256	1.54	3726	279	126	136.3		136	5.59	102.1		338			20	22	0.36	16.6	35.5	17	100	130	68	27.8876	No	No
alive	75	F	70	160	17.58	83.2	8.7	5.3	0.2	0.4	14.63	1.53	0.94	0.03	0.07	4.37	39.3	12.7	29.1	32.3	13.9	9.9	486	9.56209	1.02	1210	506		325.1	0.85	134	3.85	96.8	6.8				100	107		13.4	30.1	20	70	159	88	27.3438	No	No
dead	91	F	78	156	9.48	62.3	21.2	15.4	0.6	0.5	5.9	2.01	1.46	0.06	0.05	4.63	41.9	13.7	29.6	32.7	14.7	10.1	251	2.93532	0.76	919	193		34.1		138	5.1	99.5					20	30	0.26	25.2	37.8	20	97	124	69	32.0513	No	No
dead	74	F	65	140	7.36	80.4	7.1	12	0	0.5	5.92	0.52	0.88	0	0.04	4.25	41.1	13.5	31.8	32.8	14.5	9.3	239	11.3846	0.94	1788	339		79.8	0.77	133	3.95	95.3	7.2			91	21	27	0.8	20.3	32.2	20	114	111	76	33.1633	No	No
dead	75	F	60	150	6.63	76	19	4.8	0	0.2	5.04	1.26	0.32	0	0.01	5.72	51.2	16.5	28.8	32.2	14.4	9.9	157	4	0.97	607	787		216.8	0.24	140	5.27	107	8.2	138			89	119	0.46	19.1	34.6	18	72	98	55	26.6667	No	No
alive	57	M	77	163	12.07	87.2	7	5.7	0	0.1	10.53	0.84	0.69	0	0.01	5.51	50.3	16.8	30.5	33.4	13.6	10.4	219	12.5357	0.98	340	351		156.7		143	5.29									18.5	25	18	115	113	78	28.9811	No	No
dead	85	F	75	144	6.28	84.1	8.8	2.5	0	0.6	5.28	0.55	0.16	0	0.04	5.38	51	16.2	30.1	31.8	13.7	9.8	176	9.6	0.86	3797	768	6297	253.3		136	4.88	98.7	8.3	207		286	65	101	1.51	17	25.2	28	66	106	59	36.169	No	No
alive	74	F	50	153	7.19	71.3	21	6.3	0	0.3	5.13	1.51	0.45	0	0.02	5.92	46.9	15.7	26.5	33.5	14	9	281	3.39735	0.75	6741	616		86.5		139	4.43	106.7		119			32	62	0.56	20.4	28.8	24	86	141	72	21.3593	No	No
alive	76	F	75	150	13.21	95.5	2.6	1.8	0	0.1	12.62	0.34	0.24	0	0.01	4.62	38.5	12.9	27.9	33.5	14.9	10.2	237	37.1176	1.9	865	447		289.3		142	4.3	105.9	8.2	185		97	34	27	0.74	17.5	25.6	14	52	104	74	33.3333	No	No
dead	82	F	50	160	12.9	81	15	3.3	0.2	0.5	10.44	1.94	0.43	0.03	0.06	4.08	40.3	11.6	28.4	28.8	16.5	10.6	165	5.38144	1.64	16.13	2577				127	5.5	89.6					614	1571	1.49	6.8	50	18	90	106	42	19.5312	No	No
alive	74	F	62	154	13.12	87.5	8.8	3	0.1	0.6	11.49	1.15	0.39	0.01	0.08	5.66	47.6	16.4	29	34.5	13.5	10.8	410	9.9913	0.62	6006	295		11.4		138	4.03	101.9					80	32	0.69	22.9	33.6	17	57	127	66	26.1427	No	No
dead	75	F	80	163	8	79.7	13.9	5.8	0	0.1	6.38	1.11	0.46	0	0.01	4.66	40.6	13.5	29	33.3	13.2	10.9	169	5.74775	0.87	1599	492	694	70.3									23	28	0.35	22.9	35.3	22	68	168	84	30.1103	No	No
alive	78	F	87	160	4.6	73.5	19.6	6.3	0	0.2	3.38	0.9	0.29	0	0.01	5.28	47.5	15.3	29	32.2	14.2	9.9	159	3.75556	1	640	332		50		136	4.36	99.7	8.5				26	48	0.61	22.8	34.5	18	20	120	66	33.9844	No	No
alive	75	F	72	155	13.47	92	4.2	3	0	0.1	12.39	0.56	0.41	0	0.02	4.95	43.3	14.2	28.7	32.8	13.6	10.1	254	22.125	0.85	1312	380	464	320.6	2.91	131	3.92	97.2	8	103	1.9		30	41	0.68	28.1	53.9	18	78	110	70	29.9688	No	No
alive	76	F	68	160	7.84	74.3	18.9	6.3	0	0.1	5.83	1.48	0.49	0	0.01	5.21	44.4	14.6	28	32.9	14.9	12	128	3.93919	0.63	753	385	648	66.2		137	3.67	104.9	7.9	50			24	33	0.54	18.9	30.8	18	79	131	63	26.5625	No	No
dead	77	F	47	150	1.92	54.6	31.3	12	0	0.5	1.05	0.6	0.23	0	0.01	4.75	38.1	12.6	26.5	33.1	18.6		60	1.75	1.01	21284	1152		255.6		134	4.36	107.2	6.5				59	171	1.17	16	22.7	20	106	118	67	20.8889	No	No
dead	75	F	85	155	4.97	72.2	17.7	9.7	0.2	0.2	3.59	0.88	0.48	0.01	0.01	4.76	37.1	12.3	25.8	33.2	17	9.3	182	4.07955	0.9	280	409		30.6		133	4.1	102.8	8.2	117		40	27	29	0.21	22.6	36	22	75	120	70	35.3798	No	No
dead	74	F	78	160	7.01	80.8	14.3	4.4	0	0.1	5.66	1	0.31	0	0.01	4.53	40.8	14.1	31.1	34.6	14.1	9.5	316	5.66	0.93	1201	541		154.2	0.29	136	5.42	104.4	8	114			82	135	1.29	18.6	27.1	18	83	105	52	30.4688	No	No
dead	75	F	50	155	7.4	73.9	20.8	4.7	0.1	0.1	5.46	1.54	0.35	0.01	0.01	3.69	36.8	11.9	32.2	32.3	13.3	9.3	293	3.54545	0.88		361		61.9	0.05	134	4.5	96.2	8.4				23	34	0.33	22.8	34.2	18	84	106	58	20.8117	No	No
alive	74	F	63	150	21.4	95.5	2	2.5	0	0	20.44	0.42	0.54	0	0	4.53	39.8	13.9	30.7	34.9	13.5	10.2	329	48.6667	0.66	1030	509		173.3												20	28.6	18	113	126	72	28	No	No
alive	80	F	56	165	13.37	88	8.9	2.3	0	0.1	11.77	1.19	0.31	0	0.01	4.25	38.3	13.2	31.1	34.5	13	11.4	157	9.89076	0.91	1703	494		254	0.14	132	4.54	94.6					29	41	0.53	26.1	32.8	20	80	114	71	20.5693	No	No
dead	74	F	62	152	13.13	89	6.9	2.9	0.2	0.2	11.69	0.91	0.38	0.02	0.02	5.23	44	14.7	28.1	33.4	13.4	11.3	226	12.8462	1.74	1200	402		334.7		134	5.24	101.8	8	286			18	29	0.53	16.1	24.6	20	98	150	92	26.8352	No	No
alive	76	F	65	163	16.72	83.6	8.7	6.8	0	0.2	13.98	1.45	1.13	0	0.04	4.56	40.4	13.5	29.6	33.4	13.1	9.9	292	9.64138	0.87	713	344		301.8	0.36	141	4.2	100.6	8.3	143		403	32	83	0.78	24	32.6	18	72	132	77	24.4646	No	No
alive	74	F	70	150	10.18	90.5	6.5	2.4	0	0.2	9.22	0.66	0.24	0	0.02	4.13	30.5	9.4	22.8	30.8	18	8.5	501	13.9697	0.82	957	342		199.4		142	4.32					132	16	30	0.27	16.1	26.1	20	76	114	52	31.1111	No	No
dead	74	F	80	160	4.69	76.3	16.8	5.8	0	0.2	3.58	0.79	0.27	0	0.01	5.42	44.1	15.1	27.9	34.2	12.3	9.5	181	4.53165	0.74	639	374	1179	117.3	0.58	138	3.14	103.2	8			375	96	59	0.67	22	29.2	18	76	100	50	31.25	No	No
dead	77	F	45	164	11.76	88.8	6.3	3.8	0.1	0.1	10.44	0.74	0.45	0.01	0.01	4.87	43.2	14.4	29.6	33.3	14.6	10.3	209	14.1081	1.35	650			130.4	4.44	130	5.72	94.8	8.5	233			121	171	0.44	15.6	26.1	2	88	153	81	16.7311	No	No
dead	75	F	82	163	10.27	75.7	17.4	6.1	0	0.2	7.77	1.79	0.63	0	0.02	5.06	46.3	15.3	30.2	33	13.9	9.5	211	4.34078	1.31	1090	336		118.1		136	4.58	101.3	8.6	176			75	59	0.62	17.2	26.3	19	76	115	55	30.863	No	No
dead	75	F	78	165	6.89	92.6	4.5	1.9	0	0.3	6.38	0.31	0.13	0	0.02	3.2	32.5	10.7	33.4	32.9	16.5	9.8	277	20.5806	2.15	1958	574		296.7	21.09	140	5.32	105.5	7.8				44	75	0.59	18.6	26.6	20	80	73	43	28.6501	No	No
dead	74	F	72	154	1.35	63.8	24.4	11.1	0	0	0.86	0.33	0.15	0	0	2.94	26.9	8.3	28.2	30.9	22.3	11.8	113	2.60606	1.14	1477	401	277	82.3		137	3.95	103.4		142			26	60	0.67	19.4	26.5	24	101	115	55	30.3593	No	No
dead	73	F	77	150	7.78	55.7	31.2	12.2	0	0.4	4.33	2.43	0.95	0	0.03	4.96	44.5	14.8	29.8	33.3	13.9	9.7	153	1.78189	0.85	548	217	277	29.2		136	4.34	99.4	7.6	112			31	38	0.6	17	23.8	20	118	93	55	34.2222	No	No
dead	73	F	76	150	12.46	85	11.6	3.2	0	0.2	10.6	1.44	0.4	0	0.02	5.64	49.4	16.7	29.6	33.8	16.5	9.8	334	7.36111	1.22	3341	614		202.1		136	5.8	101.4	7.9			89	25	40	0.49	16.1	26.8	16	76	122	73	33.7778	No	No
alive	73	F	68	155	13.4	84.2	9	5	0	0.3	11.29	1.2	0.67	0	0.04	5.04	44.8	14.8	29.4	33	13.6	10.2	346	9.40833	1.05	785	559		216		138	4.87	100.9	5.6	200			28	52		23	32.7	24	104	121	56	28.3039	No	No
dead	74	F	115	165	8.8	86.9	7.8	5.2	0	0.1	7.64	0.69	0.46	0	0.01	3.87	31.5	8	20.7	25.4	23.9		192	11.0725	1.69	1484	216		539.9	2.42	141	4.09	106.4	9.3	187			14	27	0.72	31.1	64.8	18	90	70	60	42.2406	No	yes
alive	74	F	68	154	7.64	67.8	23.3	8.4	0	0.1	5.18	1.78	0.64	0	0.01	5.15	47.6	15.5	30.1	32.6	14.7	10.1	240	2.91011	0.89	1255	427	749	19	3.22	135	3.9	98.3	8.2	194			67	79	0.48	16.6	22.5	22	85	115	74	28.6726	No	No
dead	73	F	50	151	9.27	76.7	14.6	3.6	0	0.9	7.12	1.35	0.33	0	0.08	5.2	47.3	15.3	29.4	32.3	15.5	9.2	428	5.27407	0.76	6.92	449		218.3	0.17	139	5.35	105.5	8.3	167			21	39	0.31	21.7	31.4	25	112	108	56	21.9289	No	No
alive	74	F	88	155	11.42	90.1	7	1.6	0	0.2	10.29	0.8	0.18	0	0.02	4.26	37.7	12.2	28.6	32.4	16.3	9.9	265	12.8625	1.3	1511	639	581			146	4.15	115	6.3	203			38	58	0.43	21	40.3	22	75	146	73	36.6285	No	No
alive	74	F	80	165	6.35	76.3	12.6	10.9	0	0.2	4.85	0.8	0.69	0	0.01	3.55	33.6	11.2	31.5	33.3	13.8	10.5	176	6.0625	0.96		409		82.1	0.09	137	5.22	103.8	8.5			89				19.5	34.4	18	97	145	65	29.3848	No	No
dead	72	F	85	150	6.47	58.9	30.1	10	0	0.5	3.81	1.95	0.65	0	0.03	5.16	45.5	15.4	29.8	33.8	13.6	10.9	181	1.95385	0.81	392	331		90.6	0.54	130	4.61	94.6	9.7	143		83	30	53	0.48	25.3	41.8	21	78	91	67	37.7778	No	No
dead	74	F	83	153	12.44	88.9	7.2	3.1	0	0.1	11.07	0.89	0.38	0	0.01	4.82	43.6	14.7	30.5	33.7	12.9	10.9	161	12.4382	0.67	1721	647	865	87.4	0.48	128	4.63	96.5	7.3	122	2.8		26	53	0.52	22.4	49.5	20	64	108	63	35.4564	No	No
dead	72	F	57	160	11.31	87.8	6.2	5.2	0	0.3	9.93	0.7	0.59	0	0.03	4.68	44.5	14.5	31	32.6	12.8	11.6	263	14.1857	0.82	1147	658		255.3	0.7	131	4.26	92.5	8.5	319			32	43	0.58	17.8	26.9	18	95	140	98	22.2656	No	No
dead	72	F	76	157	4.12	74.3	18.7	6.8	0	0.2	3.06	0.77	0.28	0	0.01	5.3	44.1	14.4	27.2	32.7	14.8	12.1	48	3.97403	1.22	1080	328		83.2	0.53	136	4.15	101.2	8.7	192		145	61	60	0.45	21	33.8	27	100	126	77	30.8329	No	No
alive	72	F	71	162	6.09	64.2	19.9	14.9	0	0.3	3.91	1.21	0.91	0	0.02	5.3	48.8	15.9	30	32.6	13.6	10.5	156	3.2314	0.82	862	386		174.4	0.16	139	4.05	105.6	8.4	123			46	59	0.53	19.3	32.9	20	89	123	76	27.0538	No	No
dead	72	F	78	150	5.87	86.4	8.9	4.1	0.2	0.2	5.08	0.52	0.24	0.01	0.01	4.65	38.3	12.3	26.5	32.1	15.3	8.5	526	9.76923	1.01		523		232.6		128	4.73	103.4	9.1	143		114	75	118	0.44	20.1	36.7	20	78	130	76	34.6667	No	No
alive	73	F	65	160	4.68	80.6	15	1.9	0	0.4	3.77	0.7	0.09	0	0.02	3.59	33.1	11.1	30.9	33.5	12.9	9.8	261	5.38571	1.26	1464	308	912	330.3	0.22	138	4.05	98.6	8	239			12	28	0.47	25.2	30.9	26	100	100	90	25.3906	No	No
alive	79	F	62	152	5.87	85.5	10.2	4.3	0	0	5.02	0.6	0.25	0	0	4.31	38.4	13.1	30.4	34.1	12.5	10.9	153	8.36667	0.79		453		199.1		135	4.6	101.8	8	189			104	134	0.44	17.5	23.9	20	109	115	70	26.8352	No	No
dead	74	F	70	152	19.91	91.5	3.9	3.1	0.2	0.2	18.24	0.78	0.61	0.04	0.03	5.04	45.6	14.7	29.2	32.2	14.6	9.5	248	23.3846	0.93	1186	342	799	287.8	0.16	142	4.71	107.7	7.8	143		99	50	77	0.64	20.9	32.7	20	81	96	74	30.2978	No	No
alive	72	F	83	157	8.85	87.4	7	4.3	0	0.1	7.73	0.62	0.38	0	0.01	5.4	44.3	15.3	28.3	34.5	12.5	9.9	243	12.4677	0.84	1009	527		230.8	0.27	127	4.53	86.6	7.7	400		100	19	31	0.39	21.4	27.6	23	88	125	57	33.6728	No	No
dead	72	F	70	164	14.72	88.1	6.7	4.1	0	0.1	12.95	0.99	0.61	0	0.02	5.19	44.3	15.7	30.3	35.4	14.1	11.5	212	13.0808	0.65	238	252		23.9									42	32	0.42	21.7	31.5	20	61	105	59	26.0262	No	No
dead	80	F	70	155	14.47	93.1	3.9	1.7	0	0.1	13.46	0.57	0.24	0	0.02	5.19	45.3	14.5	27.9	32	13.8	10	379	23.614	1.35	1388	528	1066	135.6	0.12	139	5.48	106.1	8.4	113	2.4		36	44	0.6	20.7	33.7	18	72	137	84	29.1363	No	No
alive	76	F	64	162	11.7	79.9	9.8	4.9	0	0.6	9.35	1.15	0.57	0	0.07	4.09	38.4	13.9	34	36.2	13.3	9.3	498	8.13043	0.87	1988	324	187	76.1		140	4.67			105			18	20	0.37	22.1	34.8	18	111	158	77	24.3865	No	No
dead	73	F	103	155	6.43	77.9	17.1	4.7	0.3	0	5.01	1.1	0.3	0.02	0	5.3	45.2	15.2	28.7	33.6	15.3	11	167	4.55455	1.01	3300	556	973	89.1		146	4.15	108.9					27	39	0.35	17.9	28.4	22	110	130	80	42.872	No	No
dead	76	F	82	165	17.55	89.5	3.5	4.6	0	0.2	15.69	0.62	0.81	0	0.04	4.73	44.5	14.5	30.7	32.6	13.9	11	334	25.3065	1.24	723	453		223.6	0.48	131	4.34	102.6	8.5				41	43	0.3	16.7	24.5	26	140	176	89	30.1194	No	No
dead	73	F	51	159	4.37	88.9	6.6	4.3	0	0.2	3.88	0.29	0.19	0	0.01	3.58	34.4	11	30.7	32	17.3	11.6	106	13.3793	2.88	540	441		130.6		144	4.29	106.5		147						27.4	40.2	30	83	104	66	20.1733	No	No
dead	72	F	104	157	10.93	86.2	8.3	5.3	0.1	0.1	9.42	0.91	0.58	0.01	0.01	3.82	34.2	10.7	28	31.3	15.1	9.8	246	10.3516	1.11	1140	318	338	84.4		141	4.59	110.2	7.5	242		292	17	25	0.33	20.6	38.2	22	110	132	65	42.1924	No	No
alive	71	F	73	146	5.01	63.2	22.8	12.8	0.4	0.4	3.17	1.14	0.64	0.02	0.02	4.8	42.2	13.7	28.5	32.5	14.1	11.8	189	2.7807	1.53	1280	204		55	0.28	136	4.64	96	8.6	251			28	35		21.5	31	15	72	171	75	34.2466	No	No
alive	73	F	70	150	8.28	80.5	14.7	4.2	0	0.2	6.66	1.22	0.35	0	0.02	4.94	39.8	12.9	26.1	32.4	14.3	10.5	236	5.45902	0.89	995	333			0.07	136	4.31	103.1	8.9			99	18	33	0.34	21.4	33	20	79	121	63	31.1111	No	No
alive	75	F	75	150	6.6	72.6	18.2	8.2	0.2	0.2	4.8	1.2	0.54	0.01	0.01	4.92	43.8	15	30.5	34.2	13.1	9.6	210	4	0.97	490	372		137.3		139	3.94	105.8				97	31	27	0.4	18.3	29.8	22	90	120	80	33.3333	No	No
dead	72	F	78	160	11.64	81.9	10.6	7	0	0.1	9.54	1.23	0.81	0	0.01	4.42	37	12.3	27.8	33.2	14	10.8	331	7.7561	1.09	24508	285		190.2	0.7	136	4.62	100.7	7.9	477			24	32	0.41	20.1	28.8	18	93	148	93	30.4688	No	No
dead	72	F	71	159	14.75	83.3	5.6	10.3	0.1	0.3	12.28	0.82	1.52	0.02	0.05	6.65	44.8	12.6	18.9	28.1	22.8		186	14.9756	0.66	1296	375		35.3	0.07	136	4.22	102.1	8.5				22	21	0.58	20.3	30.4	20	74	124	59	28.0843	No	No
dead	73	F	60	152	8.6	93.3	3.7	2	0	0.1	8.02	0.32	0.17	0	0.01	3.92	38.1	12.4	31.6	32.5	14.5	11.4	219	25.0625	0.78	1894	784	2440	5.9	0.05	140	4.63	104.9	8	128		65	31	37	0.37	17.5	28.2	18	70	178	91	25.9695	No	No
dead	72	F	70	152	6.24	80.3	15.7	3.5	0.5	0	5.01	0.98	0.22	0.03	0	4.43	36.5	12.9	29.1	35.3	13.6	9.1	211	5.11224	0.85	870	629	2468	148.5		124	3.93	88.4	7.4	132		166	58	79	0.42	21.8	45.7	28	85	178	75	30.2978	No	No
alive	76	F	68	165	8.13	85.4	8.7	4.7	0	0.1	6.94	0.71	0.38	0	0.01	4.69	37.8	12.5	26.7	33.1	14.5	9.9	203	9.77465	0.79	4190	354		43.5	0.72	139	3.72	105.7	8.2				33	26	0.25	20.4	29.9	18	101	121	59	24.977	No	No
alive	72	F	77	158	13.11	85.3	7.2	7.2	0	0.3	11.18	0.94	0.95	0	0.04	5.04	43.7	15	29.8	34.3	13.6	9.7	383	11.8936	0.57	3353	583		148.1	0.17	136	4.92	99.1					35	54	0.5	24.2	38.7	30	131	167	80	30.8444	yes	No
dead	77	F	71	163	4.35	80.2	11.5	7.6	0	0.2	3.49	0.5	0.33	0	0.01	5.1	44.8	15.2	29.8	33.9	12.2	9.1	118	6.98	0.69	590	159		12.7	0.02	126	3.75	89.7	7.9	119		48	18	16	0.47	26.2	51.3	20	62	134	96	26.7229	No	No
dead	71	F	70	158	18.93	91.2	5.2	2.6	0	0.3	17.27	0.98	0.5	0	0.05	5.23	43.6	15	28.7	34.4	15	10.3	153	17.6224	0.71	1462	250		204.4	0.77	141	4.21	106.5	8.6	152			34	22	0.79	22.2	32.8	26	96	126	57	28.0404	No	No
dead	71	F	75	150	4.56	69.9	21.1	9	0	0	3.19	0.96	0.41	0	0	5.61	43.2	14.5	25.8	33.6	14.9	10.9	219	3.32292	0.65	506	379		62.9	0.34	137	3.85	100.4	8.2	141		57	34	39	0.4	19	26.8	23	107	124	80	33.3333	No	No
dead	74	F	60	155	11.84	83.8	9.7	3.3	2.7	0.1	9.92	1.15	0.39	0.32	0.01	3.12	29	9.1	29.2	31.4	15.6	11.5	71	8.62609	4.07	10863	374		129.9	1.79	141	4.4	112.1	8.8				7	63	0.21	14.9	29.4	18	90	185	84	24.974	No	No
dead	56	M	71	162	20	72.6	10.1	5	0.2	0.6	14.55	2.02	0.99	0.03	0.11	4.16	40.4	12.4	29.8	30.7	14.2	10.8	250	7.20297	2.73	81734	6408		296.6	1.92	140	6.33	105.3	7.5	201			4123	5486	0.68	18.1	41.9	20	84	93	58	27.0538	No	No
dead	71	F	93	150	6.53	80.4	12.4	6.7	0	0	5.25	0.81	0.44	0	0	5.48	48.8	16.1	29.4	33	13.1	11.2	186	6.48148	0.91	808	337		73.4		138	4.02	103.1	9.2	120			45	60	0.26	21	30.4	18	118	154	70	41.3333	No	No
alive	78	F	52	150	4.05	71.9	15.8	10.6	1.2	0.5	2.91	0.64	0.43	0.05	0.02	5.01	42.1	13.6	27.1	32.3	15.1	9.5	299	4.54688	0.63	606	305				136	4.7	105.6		157			37	42	0.45	21.9	27	18	71	148	78	23.1111	No	No
alive	76	F	80	159	12.81	88.1	6.2	5.5	0.1	0.1	11.29	0.8	0.7	0.01	0.01	6.05	55.9	18.4	30.4	32.9	16.1	9.9	149	14.1125	0.82	1790	250		69.7		141	3.89	102.2		154						24.6	41.5	18	80	179	97	31.6443	No	No
alive	70	F	60	168	5.24	79.2	16.4	4.2	0	0.2	4.15	0.86	0.22	0	0.01	5.21	43.7	14.7	28.2	33.6	14.6	9.9	314	4.82558	0.85	2227	481		83.1	0.38	134	4.36	103.2	8				22	45	0.52	15.3	22.2	18	78	132	78	1.77154	No	No
dead	70	F	60	150	3.69	77.3	16.8	5.4	0	0	2.85	0.62	0.2	0	0	3.14	27.9	10	31.8	35.8	13.3	10.7	167	4.59677	3.69	822	225		125.4		133	3.53	93.3		183			17	21	0.7	22.3	36.1	20	80	169	74	26.6667	No	No
dead	71	F	90	175	7.07	90.3	5.8	1.4	2.5	0	6.38	0.41	0.1	0.18	0	4.23	37.7	12.4	29.3	32.9	13.3	9.6	239	15.561	0.84	1841	295		172		136	5.01	102.1	8.5				58	59	0.52	21.6	34.2	22	92	129	87	29.3878	No	No
alive	72	F	62	160	6.15	94.3	3.3	2.4	0	0	5.8	0.2	0.15	0	0	4.47	42.1	14.3	32	34	13.5	10	195	29	0.64	840	434				139	4.59						79	89		22.2	31.9	17	80	123	63	24.2188	No	No
dead	90	M	55	169	17.76	86.5	5.5	7	0.1	0.2	15.37	0.97	1.25	0.02	0.03	5.07	48.6	16.4	32.3	33.7	13.2	12.6	171	15.8454	1.02				73.2		154	3.55	118		244					2.01	12	18	20	108	172	86	19.257	No	No
alive	70	F	60	160	13.55	81.5	11.7	5.8	0.3	0.7	11.03	1.59	0.79	0.04	0.1	4.99	42.3	13.9	27.9	32.9	14.7	9.6	424	6.93711	1.45	34773	746		352.3	0.23	139	4.56	101.1					89	100	1.17	19.3	25.2	18	113	116	66	23.4375	No	No
dead	77	F	56	158	6.88	66.3	24.6	7.1	0	0.3	4.56	1.69	0.49	0	0.02	4.92	41.1	13.4	27.2	32.6	15.2	10.3	339	2.69822	0.61	782	336	738	22.4	0.04	131	4.71	95.6	8.4				58	72	0.28	21.4	32.2	18	82	128	58	22.4323	No	No
dead	75	F	77	162	7.83	53.3	39.1	7.5	0	0.1	4.17	3.06	0.59	0	0.01	5.01	44.3	15.2	30.3	34.3	15.9	11.6	156	1.36275	1.05	660	352	578	59.4		142	4.02						23	40	0.4	18.5	28.5	22	73	110	70	29.34	No	No
dead	72	F	65	148	7.28	89.9	5.6	4	0	0.1	6.54	0.41	0.29	0	0.01	4.36	39.1	13.5	31	34.5	11.9	10.9	198	15.9512	0.97	781	433	576.3	145.2	0.25	133	4.13	99.2	8				38	59	0.47	19.8	27.6	20	93	119	58	29.6749	No	No
dead	71	F	85	165	8.47	90.5	2.6	6.6	0	0.1	7.66	0.22	0.56	0	0.01	4.78	44.9	14.9	31.2	33.2	12.8	10.1	200	34.8182	1.14	1698	2550		65.1		136	4.25	96	7.5			512	1744	3654	2.76	20.4	29.5	20	67	135	70	31.2213	No	No
dead	75	F	60	153.3	8.35	80.8	14.4	4.6	0.1	0.1	6.75	1.2	0.38	0.01	0.01	4.46	37.9	12.9	28.9	34	14.7	9.5	224	5.625	0.76	1740	649		132.1		128	4.36	89.7					77	64		24.4	42.3	19	68	139	63	25.5309	No	No
alive	78	F	50	155	8.87	93.1	3.9	2.6	0	0.1	8.25	0.35	0.23	0	0.01	5.51	48.7	16.6	30.1	34.1	14.5	9.6	240	23.5714	0.81	1394	593		121		134	4.41	96.6	8.1				25	57	0.67	23.1	34.1	19	76	135	78	20.8117	No	No
dead	72	F	60	150	5.32	59.9	36.7	2.8	0	0.2	3.19	1.95	0.15	0	0.01	4.47	39.9	13.2	29.5	33.1	13	9.3	180	1.6359	0.71	1313	568	1001	121.7		136	4.19	100.7	7.2				21	51	0.33	21.9	33	18	89	141	65	26.6667	No	No
dead	71	F	50	150	5.6	83.9	9.6	6.1	0	0	4.7	0.54	0.34	0	0	5.47	50	16.4	30	32.8	12.9	11.4	163	8.7037	1.43	1140	847		70.5	0.73	133	3.9	93.4	7.7				43	109	0.48	22.3	49.9	20	105	106	64	22.2222	No	No
dead	62	F	90	160	7.72	79.5	15.4	4.5	0.1	0.1	6.13	1.19	0.35	0.01	0.01	4.56	43.4	14.6	32	33.6	12.4	9.2	236	5.15126	0.72	1042	455		81.7	16.54	141	4.04	106.1	7.8				47	39	0.46	19.8	30.3	20	86	168	68	35.1562	No	No
alive	69	F	53	145	12.69	93.1	3.2	2.7	0.1	0.2	11.82	0.41	0.34	0.01	0.02	4.76	39.8	13.7	28.8	34.4	13.2	10.6	267	28.8293	0.73	1108	343		381.3		139	4.86	98.9	8.7	116			119	44	0.85	20.5	28.3	20	102	113	68	25.2081	No	No
alive	70	F	90	155	10.43	83.1	10	6.3	0.4	0.2	8.67	1.04	0.66	0.04	0.02	4.52	42.3	13.8	30.5	32.6	13.3	11.1	227	8.33654	1.13	8476	382		193.8		146	3.23	103.9	9.9				21	38	0.68	26.8	37.9	21	74	116	54	37.461	No	No
dead	71	F	55	160	7.1	87.7	2.8	1.8	0.3	0.4	6.22	0.2	0.13	0.02	0.03	4.27	38.4	10.8	25.3	28.1	27.8		151	31.1	1.07	4849			144.2		143	5.34	109.3				310	15	77	2.25	22	34.2	21	76	97	61	21.4844	No	No
alive	69	F	50	150	16.57	89.5	4.3	5.4	0.1	0.2	14.83	0.71	0.9	0.01	0.03	5.87	56.1	17	29	30.3	14.2	12.1	424	20.8873	1.53		348		27.5	0.16	168	4.49	130.8	7.1	776			15	21	0.48	15.2	28.3	18	110	107	71	22.2222	No	No
alive	70	F	70	158	7.7	76.2	16.9	6.2	0.1	0.1	5.86	1.3	0.48	0.01	0.01	4.01	39.5	13.3	33.2	33.7	14.1	8.9	428	4.50769	0.54	2208	444	1063	177	0.37	135	4.94	102.9	8.1				32	44	0.32	20.7	26.8	21	86	111	55	28.0404	No	No
alive	69	F	67	145	27.57	87.3	6	5.1	0	0.1	24.08	1.65	1.41	0	0.02	4.55	27.8	7.4	16.3	26.6	20.8	8.7	449	14.5939	0.94	738	246		104.6	0.12	139	5	106.6	8.5	148			36	25	0.34	24.1	31.6	22	79	100	55	31.8668	No	No
alive	69	F	40	155	8.85	86.9	7.5	5.4	0	0.2	7.69	0.66	0.48	0	0.02	2.48	24	9.9	39.9	41.3		8.7	371	11.6515	0.63	19372	363		100.7		130	4.88	97.4	7.9	125			23	30	0.24	19.9	28.3	24	124	124	75	16.6493	No	No
dead	69	F	75	150	9.9	86.1	7.2	5.5	0	0.1	8.53	0.71	0.54	0	0.01	4.39	39.4	13.1	29.8	33.2	13.8	9.6	311	12.0141	0.8	2464	897		177.1		134	4.27	101	7.7			83	21	58	0.48	21.1	32.5	20	100	119	47	33.3333	No	No
dead	69	F	91	155	6.77	78.9	11.8	8.3	0.1	0.3	5.34	0.8	0.56	0.01	0.02	5.7	49.9	16.5	28.9	33.1	17.4	9.6	258	6.675	0.99	1034	186		35.3		137	4.07	101.3	8.8	127			21	19	0.39	27	40.9	22	136	115	78	37.8772	No	No
alive	70	F	80	154	6.87	74.1	16.5	8.5	0	0.1	5.28	1.18	0.61	0	0.01	4.5	42.3	14.5	32.2	34.3	12.8	10.7	118	4.47458	1.06	923	619	1664	68.9		137	4.57	106.4					58	145	1.71	19.6	30.7	19	110	120	60	33.7325	No	No
alive	76	F	66	155	17.13	89.2	5.9	3.7	0	0.2	15.29	1.01	0.63	0	0.03	4.42	39.7	13.1	29.6	33	13.9	9.6	329	15.1386	1.74	490	205		247.3		135	5.11	100.6	7.4	199		58	18	25	0.97	13.1	19.6	37	95	110	73	27.4714	No	No
dead	69	F	60	160	4.73	79.9	14	5.5	0	0.4	3.78	0.66	0.26	0	0.02	3.92	35.8	10.6	27	29.6	17.2	11.7	158	5.72727	1.72	760	624		105	0.33	130	4.72	95.4	8.6			239	170	461	1.36	20.5	38.2	20	51	147	59	23.4375	No	yes
alive	69	F	90	160	4.84	74.1	17.6	8.3	0	0	3.59	0.85	0.4	0	0	4.95	42.9	14.4	29.1	33.6	13.8	9.6	246	4.22353	0.61	884	605		211.1	0.13	145	4.88	100.9	8.6			77	22	53	0.56	23.7	35.8	19	112	109	58	35.1562	No	No
dead	70	F	80	153	6.76	71.1	20	8.9	0	0	4.81	1.35	0.6	0	0	5.19	42.6	13.1	25.2	30.8	20.4	10	321	3.56296	1.15	2320	310		105.1	0.27	141	4.83	108.6	8	363			37	58	0.33	21.2	40.5	35	112	141	101	34.1749	No	No
dead	85	M	80	166	7.04	84.6	7.2	7.1	0	0.1	5.95	0.51	0.5	0	0.01	5.7	51.6	16.7	29.3	32.4	12.8	10.2	293	11.6667	5.1	1677	316		320.7		141	4.81	100.1	8.7	327			49	64	1.65	17.8	29.4	18	77	133	80	29.0318	No	No
alive	70	F	65	164	5.72	81.5	15.2	2.6	0	0.2	4.66	0.87	0.15	0	0.01	5.06	46.2	15.4	30.4	33.3	13.4	10.1	227	5.35632	0.75	1079	531		108.4		135	4.15	103.2		100			144	183	0.78	23.1	32.2	18	75	139	64	24.1672	No	No
alive	72	F	58	159	18.63	89.9	4.6	3.6	0	0.3	16.76	0.86	0.67	0	0.05	4.73	42.1	13.9	29.4	33	13	10.9	347	19.4884	1	878	440		321.2	0.04	139	5.21	102.1	8	88		56	39	36	0.3	21.4	28.6	20	85	143	63	22.9421	No	No
dead	73	F	60	155	15.24	90.1	3.5	4.2	0	0.2	13.73	0.53	0.64	0	0.03	5.52	47.3	15.7	28.4	33.2	13.4	10.5	264	25.9057	2.16	1636	816	2891	50.4	1.22	136	5.95	105.3	7.6		2.8		29	56	0.41	15.2	23	18	75	125	75	24.974	No	No
alive	69	F	72	162	9.31	76.3	17.6	3.4	0.2	0.2	7.1	1.64	0.32	0.02	0.02	4.5	39	13.5	30	34.6	13.1	9.2	215	4.32927	0.67	1145	297		30.7		130	4.36	93.6					44	19		24	33.2	24	78	128	65	27.4348	No	No
dead	72	F	83	153	5.15	71.3	19.4	8.9	0.4	0	3.67	1	0.46	0.02	0	5.75	52.2	17.2	29.9	33	14.8	12.7	65	3.67	0.72	37235	294		46.9		137	3.97	101.6	7.7	240						22.8	38.4	19	74	142	104	35.4564	No	No
dead	69	F	70	160	8.11	78.1	17.9	3.5	0	0.1	6.34	1.45	0.28	0	0.01	4.48	40.5	13.7	30.6	33.8	13.9	9.5	160	4.37241	0.76	538	374		97.7	0.43	134	4.79	98.6	7.9	133			44	50	0.47	21.2	27.9	18	80	153	63	27.3438	No	No
alive	70	F	70	150	9.41	85.1	8.9	4.4	1.3	0.3	8.01	0.84	0.41	0.12	0.03	5.08	41.9	14.6	28.7	34.8	14.6	10.1	289	9.53571	0.7	5599	488		490		140	4.22						18	30	0.69	25.3	32.6	24	113	152	85	31.1111	No	No
alive	70	F	60	155	11.94	90.1	5.3	3.4	0	0.6	10.77	0.63	0.4	0	0.07	5	37.9	10.4	20.8	27.4		9.8	359	17.0952	0.84	28410	320		64.4		140	4.43	105.8	8.6							22.5	37.3	15	98	126	65	24.974	No	No
alive	68	F	75	155	7.53	72.5	14.3	11.6	1.2	0.4	5.46	1.08	0.87	0.09	0.03	4.85	42.9	13.8	28.5	32.2	13.2	9.1	510	5.05556	0.81	1560	366		143.3	0.08	142	4.48	106.9					27	24	0.68	19	26	17	74	104	61	31.2175	No	No
alive	69	F	63	165	8.53	85.8	8.1	4.8	0	0.2	7.32	0.69	0.41	0	0.02	4.78	41.8	14	29.3	33.5	13	10.4	317	10.6087	1.68	761	420		270.8	1.02	137	4.5	99.5	8	120			39	26	0.59	21.1	33.5	20	56	123	57	23.1405	No	No
alive	70	F	60	150	8.81	87.5	5.9	6.5	0	0.1	7.71	0.52	0.57	0	0.01	4.37	38.6	13.1	30	33.9	13.9	11.8	207	14.8269	0.8	1084	317		86.4	0.07	148	5.23	111.9	9.6	112			14	24	0.65	20.3	30.4	19	94	108	64	26.6667	No	No
dead	69	F	80	155	13.3	81.3	12.5	3.7	0	0.5	10.82	1.66	0.49	0	0.07	5.01	43.2	14.2	28.3	32.9	14.1	9.8	268	6.51807	1.14	39249	705		292.8	0.79	142	5.9	111.8	8	258			24	43	0.53	18	28.3	20	118	105	66	33.2986	No	No
alive	69	F	50	162	24.59	79.3	8.8	8.4	0.7	0.8	19.52	2.16	2.06	0.16	0.2	4.52	45.2	13	28.8	28.8	18.4	9.1	624	9.03704	2.48	761	200		139.5		135	5.28	103	8			65	4	6	0.32	17.4	33	24	104	69	39	19.052	No	No
alive	69	F	80	155	7.56	83.1	13.6	2.6	0	0.3	6.28	1.03	0.2	0	0.02	5.66	48.4	15.6	27.6	32.2	15	10.9	240	6.09709	2.17	1455	813		201.1	0.29	141	4.41	103.6	8		3.2		13	42	0.29	17.7	26.8	18	107	158	68	33.2986	No	No
dead	70	F	68	165	5.37	76.3	14.9	8.6	0.2	0	4.1	0.8	0.46	0.01	0	5.14	43.4	15.1	29.4	34.8	14	10.1	173	5.125	0.87	670	379	1586	60.6	1.46	137	4.76	102.6	8				16	28	0.36	17.2	27.2	21	85	109	75	24.977	No	No
dead	77	F	62	165	5.41	87	4.3	8.1	0	0.2	4.71	0.23	0.44	0	0.01	5.66	52	16.5	29.2	31.7	15		86	20.4783	1.29	488	361	1162	23.1	2.21	139	4.18	108.7	8				17	37	0.69	14.8	21.5	20	74	123	77	22.7732	No	No
alive	68	F	63	165	3.77	74.5	17.5	7.2	0	0.3	2.81	0.66	0.27	0	0.01	4.53	41.5	13.8	30.5	33.3	13.1	9.5	223	4.25758	0.88	479	434		154.6									26	47	0.28	20.6	28.6	18	120	109	62	23.1405	No	No
alive	70	F	65	160	9.38	92.2	5.9	1.9	0	0	8.65	0.55	0.18	0	0	4.35	40.8	14.2	32.6	34.8	12.4	9.6	395	15.7273	0.92	4400	532	1135	29.3		139	5.06	104.4		83			28	42	0.46	18.5	27.4	18	75	124	65	25.3906	No	No
dead	74	F	85	156	10.44	88.3	6.3	4.3	0	0.2	9.22	0.66	0.45	0	0.02	4.58	42.8	14.1	30.8	32.9	12.6	10.5	247	13.9697	1.22		622		387.8	2.76	138	4.85	103.8	8.4	349			34	50	0.61	17.8	29.6	22	105	110	63	34.9277	No	No
alive	68	F	72	159	13.1	62.4	9.3	22.1	0	0.4	8.18	1.22	2.89	0	0.05	3.42	30.7	9.7	28.4	31.6	14.4	12.8	189	6.70492	3.76	5473	418		164.3	1.94	136	4.38	108.6	9				162	127	0.64	9.9	18.4	25	118	137	76	28.4799	No	No
dead	69	F	80	150	11.2	82.3	10.2	6.8	0	0.2	9.22	1.14	0.76	0	0.02	5.31	48.2	16.3	30.7	33.8	12.5	10.3	157	8.08772	0.84	1973	224	1529	179.2		135	3.74	103.4	8.1	128			20	23	1.41	17.3	25	18	100	104	70	35.5556	No	No
alive	69	F	78	153	5.91	77.6	15.9	6.1	0.2	0.2	4.59	0.94	0.36	0.01	0.01	5.12	43	14.5	28.3	33.7	15.2	10.9	150	4.88298	1.01	16277	401		43.7	1.03	134	4.71	109.4	8.3	114		94	54	44	1.43	18	25.9	21	96	89	57	33.3205	No	No
dead	68	F	44	140	7.12	91	7.3	1.3	0	0	6.48	0.52	0.09	0	0	4.62	39.2	14.1	30.5	36	11.6	11.2	153	12.4615	1.36	1268	522		98.2	0.44	130	3.66	93.9	7.7	144			38	79	0.44	19.4	27.6	20	84	177	74	22.449	No	No
dead	68	F	81	159	5.67	69.1	22.2	8.1	0	0.2	3.92	1.26	0.46	0	0.01	4.57	41.8	13.7	30	32.8	13.2	10.4	147	3.11111	0.8	298	341		100	0.32	137	3.93	102.9	7.9	171			15	32	0.31	22.7	31.5	23	93	98	54	32.0399	No	No
alive	70	F	80	160	8.67	88.6	7.5	2.7	0.2	0.3	7.68	0.65	0.23	0.02	0.03	2.85	26.2	8.2	28.8	31.3	15	9.8	427	11.8154	15.46	2629		1070	156		134	7.05	90	8.8				10	23	0.28	13.2	28.5	22	106	130	96	31.25	No	No
dead	68	F	62	155	10.87	84.5	11	4	0	0.2	9.19	1.2	0.43	0	0.02	5.28	48	15.6	29.5	32.5	13.2	10.4	246	7.65833	1.19	846	557	669	232.4	0.19	140	4.57	103	8.1		2.4		16	25	0.55	23	38.3	27	105	125	75	25.8065	No	No
alive	69	F	50	155	11.81	54.7	36.1	8.5	0	0.3	6.47	4.26	1	0	0.03	5.79	47	14.5	25	30.9	16.7	11.8	170	1.51878	1.22	1127	362		153	0.91	138	4.51	107.1	8.3	161		214	27	35	0.58	17	29.1	20	62	97	54	20.8117	No	No
dead	69	F	70	155	7.96	85.4	6.7	7.2	0	0.1	6.8	0.53	0.57	0	0.01	4.42	43.8	14.5	32.8	33.1	13	9.6	209	12.8302	3.46	174	639		182.2	2.15	137	4.58	102.2	8.7	125		148	22	35	0.96	21.1	34.2	23	43	126	60	29.1363	No	yes
alive	68	F	80	164	17.39	83.4	7.2	7.2	0	0.2	14.5	1.25	1.26	0	0.03	4.99	44	14.5	29.1	33	13	9.5	399	11.6	0.83	1048	379		50.8		133	4.09	97.8	8.7				23	30	0.23	22	32.1	18	69	161	80	29.7442	No	No
dead	68	F	68	165	10.55	91	6.6	1.6	0	0.2	9.6	0.7	0.17	0	0.02	4.88	43.4	14.6	29.9	33.6	14	10.7	218	13.7143	0.81	1060	330		311	0.22	141	4.12	105.2	8.3	147		117	15	36	0.32	23.1	37.6	20	83	112	60	24.977	No	No
alive	69	F	53	153	6.75	74.7	20.7	3.4	0.1	0.1	5.03	1.4	0.23	0.01	0.01	4.62	41.2	13.4	29	32.5	12.8	11.2	275	3.59286	1.06	1515	552		95.8		136	4.38	101.7		122			60	100	0.62	18.1	27.7	21	67	100	57	22.6409	No	No
dead	68	F	85	157	3.83	59.8	32.9	6.5	0	0.5	2.29	1.26	0.25	0	0.02	4.17	38.7	13.1	31.4	33.9	14.1	10.5	193	1.81746	1.18	2358	293		128.7		132	4.74	101.4	8.6				24	35	0.24	18.7	29.5	23	70	101	51	34.4842	No	yes
dead	68	F	85	165	8.78	80.2	14.1	4.8	0	0.2	7.04	1.24	0.42	0	0.02	5.59	48.1	15.3	27.4	31.8	14.6	10.8	277	5.67742	0.85	560	399	637	131.4	0.31	143	3.83	104.5	8	190			25	28	0.35	22	29.8	18	92	124	59	31.2213	No	No
alive	70	F	75	162	13.26	80.7	13.4	3.6	0	0.2	10.7	1.78	0.48	0	0.02	4.57	42	13.7	30	32.6	13.5	10.6	335	6.01124	1.05	5.5	534		154.2	0.06	140	4.59	101.9	8	143			32	53	0.99	23.9	33.7	23	50	155	93	28.578	No	yes
alive	67	F	60	160	10.28	89.6	7.4	2.8	0.1	0.1	9.21	0.76	0.29	0.01	0.01	4.1	37.1	12.2	29.8	32.9	13.2	9	340	12.1184	0.65		424		272.5	0.39	144	4.2	104.6	8.5	110			36	24	0.37	25.7	37.9	28	64	117	70	23.4375	No	No
dead	71	F	80	160	7.22	75.4	18	5.8	0	0.1	5.44	1.3	0.42	0	0.01	5.51	46.6	15.5	28.1	33.3	14.8	9.6	216	4.18462	1.01	1057	528	1696	201.7	0.15	122	3.13	83.6	8	111	2.6	82	36	44	0.68	20.8	28.2	16	78	110	70	31.25	No	No
dead	67	F	68	158	11.7	84.8	9.4	5.8	0	0	9.92	1.1	0.68	0	0	4.55	41.3	13.8	30.3	33.4	14.9	10.4	230	9.01818	0.63	12810	397		79.7	0.42	151	3.35	112.6	8.6				23	28	0.56	18.9	27.7	34	86	137	60	27.2392	No	No
alive	66	F	50	150	6.71	91.8	5.1	2.4	0.1	0	6.16	0.34	0.16	0.01	0	4.38	38.7	12.4	28.3	32	13.4	10.2	326	18.1176	1.1	1148	485				140	4.53	106.9	7.7			112	36	37	0.33	21.2	32.1	18	93	113	67	22.2222	No	No
alive	67	F	90	157	20.78	89.3	3.4	2.6	0	0.4	18.53	0.71	0.54	0.01	0.09	4.8	44.1	16.2	33.8	36.7	20.2	9.7	304	26.0986	0.83	41272	989	835.1	104.9		146	4.38	110.3	7.9	129					1.15	18.9	25.7	19	79	125	78	36.5126	No	No
dead	67	F	65	159	15.33	89.7	7.4	1.7	0	0.1	13.74	1.14	0.26	0	0.02	5.01	44.9	14.6	29.1	32.5	13.8	10.6	269	12.0526	0.73	708	453	867	284.1		138	4.59	104.4	8.3	202			29	29	0.26	19.3	29.9	23	110	125	75	25.711	No	No
dead	66	F	65	155	3.65	85.5	10.4	4.1	0	0	3.12	0.38	0.15	0	0	4.98	41.3	13.9	27.9	33.7	16.1	12.1	180	8.21053	0.85	3720	594	498	148.6	0.58	145	2.8	104.8	7.6	236	3.1		34	51	0.58	27.1	33.5	23	90	127	78	27.0552	No	No
alive	66	F	100	160	21.29	88.7	4.2	3.9	0.2	0.2	18.88	0.89	0.82	0.05	0.05	5.61	48.1	16.1	28.7	33.5	12.9	9.6	292	21.2135	0.92	1266	449	330	377.5		131	4.21	103.5	8.4				15	28	0.54	15.1	24	18	100	87	50	39.0625	No	No
dead	66	F	85	154	11.22	85.2	8.4	5.3	0	0.1	9.56	0.94	0.6	0	0.01	6.42	54.8	17.8	27.7	32.5	14.6	11.5	220	10.1702	1.72	1254	994		62.8	0.39	143	4.87	104.4	8.1	138			23	65	0.48	17	62	21	78	132	92	35.8408	No	No
dead	67	F	64	155	10.12	89.9	5.5	4.2	0	0	9.09	0.56	0.43	0	0	4.62	39.4	13.5	29.2	34.3	12.4	9.1	229	16.2321	1.1	781	312		117.1	0.09	133	5.32	100.7	8.1				25	41	0.54	18.4	27	18	65	93	50	26.6389	No	No
dead	68	F	89	156	6.67	85.8	6	7.8	0	0.1	5.72	0.4	0.52	0	0.01	6.14	55.5	17.8	29	32.1	17.2	10.9	117	14.3	0.58	1710	544		232.6		135	5.02	98.4	7.8				16	35	0.58	26.5	47.9	20	92	157	70	36.5713	No	No
dead	67	F	60	154	9.44	86.4	5.2	3	0	0.2	8.16	0.49	0.28	0	0.02	4.61	41.6	13.1	28.4	31.5	14.9	11.1	216	16.6531	1.14	518	3096		181.8	0.56	136	4.74	94.2	9.9	237			840	1818	1.52	25.8	59.2	28	112	121	77	25.2994	No	No
alive	66	F	65	157	5.28	79.3	12.9	7.6	0.2	0	4.19	0.68	0.4	0.01	0	4.95	43.6	13.8	27.9	31.7	14.1	10.1	225	6.16176	0.81	360	263		115.5	0.14	138	4.69	101.7	8.4						0.18	21.2	33.7	19	90	112	82	26.3702	No	No
dead	66	F	72	155	4.27	61.2	30	8.4	0	0.2	2.61	1.28	0.36	0	0.01	5.05	45.6	15.7	31.1	34.4	12.3	10.5	160	2.03906	0.87	474	422		70.7	0.11	141	3.91	107.9		134			58	96	0.59	19.8	28.6	18	82	138	78	29.9688	No	No
dead	68	F	72	165	14.98	91.5	3.1	5.3	0	0.1	13.7	0.47	0.8	0	0.01	4.46	40.3	13.8	30.9	34.2	14.7	9.2	268	29.1489	1.08	2260	888		83.7	0.52	136	4.65	100.2	8.3		3		47	66	0.5	23	33.9	30	83	127	71	26.4463	No	No
alive	68	F	74	175	14.57	92.1	5.4	2.5	0	0	13.42	0.78	0.37	0	0	5.18	42.4	14.9	28.8	35.1	15.2	10.4	261	17.2051	0.55	1600	623		130.4	0.09	137	4.02						102	84	0.76	19	26.5	20	85	110	70	24.1633	No	No
dead	64	F	72	165	5.13	61.6	27.5	10.5	0	0.2	3.16	1.41	0.54	0	0.01	4.7	41.2	14.4	30.6	35	12.7	10.2	241	2.24113	0.62	562	663	2407	65.5	1.04	134	3.46	97.2	8.5		2	77	49	104	0.58	23.2	29.2	23	82	117	56	26.4463	No	No
dead	68	F	60	150	4.95	84.3	11.5	3.6	0	0	4.17	0.57	0.18	0	0	4.76	38.1	12.5	26.3	32.8	12.8	8.8	326	7.31579	0.65	668	506	448	152.1	0.24	137	4.63	102	8.6	143	2	212	119	48	0.42	20.4	28.5	25	82	140	80	26.6667	No	No
alive	65	F	70	155	7.7	83.6	11.4	4.8	0.1	0.1	6.43	0.88	0.37	0.01	0.01	4.34	33.9	10.8	24.9	31.9	16.5	11.2	207	7.30682	1.96	2250	431		115.8		132	5.68	101.7	8.4	478			18	29	0.33	16.1	25.5	23	116	157	92	29.1363	No	No
alive	63	F	76	160	12.47	79.7	12.6	6.6	0	0.1	9.95	1.57	0.82	0	0.01	6.31	40.9	12.9	20.4	31.5	15.9	11.7	303	6.33758	0.91	1433	346		115.2	0.22	134	4.9	101.3	8.3	318			23	24	0.32	18.6	28.3	20	91	97	66	29.6875	No	No
dead	63	F	56	157	13.15	92.1	5.2	1.7	0	0.2	12.13	0.68	0.22	0	0.02	2.59	24	7.9	30.5	32.9	14.9	10.6	168	17.8382	5.62	1668	496		246.9		138	4.3	99.6	8.9			69	22	21	0.41	22.6	27.8	19	82	106	59	22.719	No	No
alive	66	F	100	160	8.7	85.9	8	4.1	0.1	0.3	7.46	0.7	0.36	0.01	0.03	7.11	63.8	21.2	29.8	33.2	16.6	9.4	228	10.6571	1.01	23112	643		72.7		139	4.4	98.8		181			19	33	1.84	28.1	43.8	21	86	148	96	39.0625	No	No
alive	72	M	70	170	7.29	64.5	25.4	8.2	1.6	0.3	4.7	1.85	0.6	0.12	0.02	6.45	58.4	19	29.5	32.5	13.6	12.9	192	2.54054	0.74	3431	396		3.3									120	140	0.8	26.4	43.4	18	68	223	112	24.2215	No	No
alive	70	M	60	167	1.94	66.1	21.6	11.3	0	0.5	1.28	0.42	0.22	0	0.01	4.66	37	12.4	26.6	33.5	17.2	9.9	141	3.04762	9.88	567	333		99.9		133	6.08	96.1		280			11	20		20	29.2	18	61	158	68	21.5139	No	yes
alive	65	F	78	155	17.97	83.4	9.7	3.4	0	0.2	14.99	1.74	0.61	0	0.04	4.95	42	13.1	26.5	31.2	15.5	10.5	368	8.61494	0.76	750	571	545	306		135	4.59	101.7	7.9				23	44	0.26	20.7	33	19	79	114	65	32.4662	No	No
alive	45	F	63	165	11.08	88.7	8.2	2.6	0.2	0.3	9.83	0.91	0.29	0.02	0.03	4.59	42.4	14.4	31.4	34	13.6	9.4	429	10.8022	0.84	911	632		330.2									139	123	0.65	18.6	29.7	20	98	83	56	23.1405	No	No
dead	64	F	61	146	7.16	78	16.9	4.6	0	0.1	5.58	1.21	0.33	0	0.01	5.35	47.4	15	28	31.6	14	9.9	208	4.61157	0.94	631	593	772	162.1		132	4.64	95.6	7.7		2.4		29	71	0.61	18.1	27.2	24	82	130	70	28.617	No	No
dead	68	F	75	160	14.99	94	3.3	0.7	0	0.1	14.1	0.49	0.1	0	0.02	4.26	38.6	12.4	29.1	32.1	13.1	12.5	156	28.7755	2.31	2140	691	2502	256.3	1.68	139	3.97	99.5	7.2	110	2.4		28	47	0.87	20.1	28	22	89	110	72	29.2969	No	No
dead	63	F	85	165	6.4	78.1	16.9	4.5	0.2	0.3	5	1.08	0.29	0.01	0.02	5.58	46.7	15.3	27.4	32.8	15.2	10.2	261	4.62963	1.19	670	869		69.7	0.55	140	4.86	100.8	7.8			63	70	120	0.62	19.9	43.4	14	73	123	81	31.2213	No	No
alive	66	F	83	156	11.18	87.5	8.7	2.9	0	0.1	9.79	0.97	0.32	0	0.01	5.31	47.1	15.1	28.4	32.1	15.3	12.1	100	10.0928	0.85	947	424		115.1	0.74	136	5.11	105.4	8.4	286			20	37	0.28	29.7	54.3	18	72	105	59	34.1059	No	No
dead	65	F	68	155	18.13	91.8	4.5	3.6	0.1	0	16.64	0.82	0.66	0.01	0	4.55	36.9	12.7	27.9	34.4	14.2	10	284	20.2927	0.55	940	400	804	151	0.21	141	4.47	107	7.5				62	63	0.48	20.6	26.6	21	92	140	66	28.3039	No	No
alive	63	F	84	160	2.98	62.7	20.5	12.8	3	0.7	1.87	0.61	0.38	0.09	0.02	4.47	40.1	12.9	28.9	32.2	14.4	11.4	49	3.06557	1.02	12974	231		10.8	16.15	142	4.24	106.8	8.9			211	20	35	1.61	19.7	27.4	17	72	140	79	32.8125	No	No
dead	64	F	67	167.7	8.46	67	14.2	3	0.2	0.8	5.67	1.2	0.25	0.02	0.07	4.21	39.3	13.2	31.4	33.6	13.9	9.8	232	4.725	1.28	2324		20913	188.8		135	4.69	97.6	7.5				109	113	2.06	23.1	38	19	78	145	76	23.8237	No	No
dead	65	F	84	157	6.01	90.7	3.2	5.7	0.2	0.2	5.46	0.19	0.34	0.01	0.01	5.35	49.9	15.9	29.7	31.9	19.6	10.6	95	28.7368	0.72	1130	390		187	0.24	141	4.25	101.1	8	94			27	26	0.68	31.1	46.3	18	80	160	70	34.0785	No	No
dead	63	F	84	155	9.07	80.1	10.7	7.9	0	0.3	7.26	0.97	0.72	0	0.03	6.09	49.8	16.8	27.6	33.7	13.4	10.9	217	7.48454	1.16	1649	506		4.8	0.23	136	3.89	96.1	7.5	246			34	44	0.34	17	30.1	36	122	112	62	34.9636	No	No
alive	67	F	82	162	5.08	70.1	17.3	12.4	0	0.2	3.56	0.88	0.63	0	0.01	5.13	45.8	14.6	28.5	31.9	14.4	9.9	253	4.04545	0.87	881	348		75.5		137	3.86	100.6					34	48	0.67	21.2	31	21	81	137	66	31.2452	No	No
dead	65	M	50	160	5.54	81.3	9.7	5.8	2.3	0.2	4.5	0.54	0.32	0.13	0.01	5.85	46.4	14.3	24.4	30.8	23.2	9.6	195	8.33333	0.66	1402	534		95	0.72	141	3.14	94.7	7.7	76			31	36	0.75	39.1	49.7	22	77	127	77	19.5312	No	yes
dead	66	F	60	161	10.23	81.7	14	2.5	0	0.1	8.36	1.43	0.26	0	0.01	4.63	38.1	13.5	29.2	35.4	12.7			5.84615	0.79	3458	896		152		140	3.57	102.6	6.4				38	71	0.54	19.7	28.4	20	110	90	56	23.1473	yes	No
alive	62	F	80	160	20.98	90.7	3.9	4.1	0	0.1	19.04	0.81	0.85	0	0.03	4.49	41	13.7	30.5	33.4	13.4	9.5	383	23.5062	0.8	753	386		146.9	0.07	138	4.41	103.8					152	63	0.33	20.2	28.9	20	82	147	80	31.25	No	No
alive	63	F	75	158	5.72	83.3	12.1	3.5	0	0.2	4.77	0.69	0.2	0	0.01	4.98	43	14	28.1	32.6	15.1	10.3	227	6.91304	0.72	1953	448		133.2	0.12	143	4.43	106.7	7.8			79	62	82	0.57	24.4	34.2	18	100	121	66	30.0433	No	No
alive	91	M	60	160	38	92	1.2	4.9	0	0.2	34.97	0.45	1.87	0.01	0.07	3.95	35.3	11.5	29.1	32.6	14.2	8.6	384	77.7111	2.68	3775	135				139	5.57	102.8	7.9				19	14	0.49	19.2	34	20	76	102	51	23.4375	No	No
dead	61	F	65	158	31.16	78.2	2.7	2	0	0.3	24.37	0.85	0.63	0.01	0.08	3.89	33.5	11.1	28.5	33.1	13.7	10.6	130	28.6706	5.14	1805	300		173		139	5.98	102.8	8.5	204		194	47	38	0.34	14.9	23.3	18	96	112	72	26.0375	No	No
dead	62	F	82	165	4.72	82.2	9.5	8.1	0	0.2	3.88	0.45	0.38	0	0.01	4.82	42	14.7	30.5	35	13.3	10.8	212	8.62222	1.72	770	649	2568	262.4	1.15	128	5.22	90	8.2	192	2.7		45	79	0.32	18.7	26.8	15	109	129	45	30.1194	No	No
alive	49	M	110	180	7.58	62.8	26.5	9.2	0	0.3	4.76	2.01	0.7	0	0.02	5.14	44.2	14.3	27.8	32.4	13.5	9.7	407	2.36816	1.13	612	434		99.2									68	68	0.6	23.9	34.8	23	61	119	77	33.9506	No	No
alive	66	M	65	167	22.62	81.7	7.1	3.3	0	0.8	18.46	1.61	0.75	0	0.19	4.16	41.9	12.7	30.5	30.3	17.5	10.8	106	11.4658	1.48	30927	4033		118.3		133	5.24	98	7.4	114		386	2860	3584	2.55	24.9	33.4	20	92	126	65	23.3067	No	No
dead	81	M	65	150	6.06	83.2	11.9	3.3	0.3	0.3	5.04	0.72	0.2	0.02	0.02	6.3	58.1	19.6	31.1	33.7	15.5		111	7	0.82	2440	1441		235.3		143	4.55						5	168	0.91	21.9	33.5	20	83	99	64	28.8889	No	No
alive	61	M	95	172	12.6	86.1	8.2	5.5	0	0.2	10.86	1.03	0.69	0	0.02	6.02	50.2	16.7	27.7	33.3	12.1	10.7	240	10.5437	1.07	590	286		139.8	0.34	138	4.14	103.4	8.6	380			48	37	0.44	18.2	26.5	18	132	140	94	32.112	No	No
dead	51	M	90	172	10.66	89	5.6	3.7	0	0.2	9.49	0.6	0.39	0	0.02	3.92	32.4	10.6	27	32.7	13.5	11.3	115	15.8167	11.64				306.6		135	4.27	97.2	8	168					0.55	19.2	32.5	18	130	134	87	30.4218	No	No
alive	56	M	71	165	8.81	85.5	11	3.1	0	0.1	7.53	0.97	0.27	0	0.01	5.27	46	15.5	29.4	33.7	13.1	10.4	231	7.76289	1	739	363		133.6	0.27	142	4.15	101.3		89			27	51	0.87	20.6	28.4	18	76	90	52	26.079	No	No
dead	63	M	65	174	4.81	63	29.1	6.7	1	0.2	3.03	1.4	0.32	0.05	0.01	4.3	41.2	13.5	31.4	32.8	13.8	10.9	142	2.16429	0.72	1187	465		266.8	0.07	143	3.31						44	46	0.26	22.5	30.5	20	70	99	67	21.4692	No	No
alive	64	F	58	156	14.98	84.6	8.2	6.9	0.2	0.1	12.67	1.23	1.04	0.03	0.01	5.74	52.8	18	31.4	34.1	14.2	9.8	205	10.3008	0.81	249	300		8.4	0.12	144	4.57						80	36	0.46	23.3	31.1	20	70	137	69	23.833	No	No
alive	62	M	85	160	7.88	81.1	10.5	7.9	0	0.1	6.39	0.83	0.62	0	0.01	4.89	39.7	13.6	27.8	34.3	13.2	8.7	315	7.6988	1.09	396	425		179		128	4.39	96.2		125			54	51	0.35	13.7	19.5	20	100	179	88	33.2031	No	No
alive	61	M	76	175	15.71	89.5	5.7	4.1	0	0.1	14.06	0.9	0.64	0	0.01	5.81	50.5	17.2	29.6	34.1	13.5	9.1	342	15.6222	0.86	1191	480		35.8									40	56	0.72	22.4	33.4	21	94	156	79	24.8163	No	No
alive	56	M	95	170	7.69	80	10.1	7.2	0.3	0.3	6.16	0.78	0.55	0.02	0.02	5.88	49.3	17	28.9	34.5	13.5	11.9	269	7.89744	0.9	2192	356		45.7									231	102	1.22	15.9	24.5	20	76	127	88	32.872	No	No
dead	84	M	68	168	7.56	73.2	17.9	8.9	0	0	5.54	1.35	0.67	0	0	4.35	40.4	13.6	31.3	33.7	14.9	10.7	142	4.1037	0.94		429		153.1		142	3.4	102.3				67	32	104	0.84	22.6	32.6	18	95	120	75	24.093	No	No
alive	61	M	70	175	7.65	67.4	26	6.5	0	0.1	5.15	1.99	0.5	0	0.01	4.79	40.7	13.8	28.8	33.9	12.7	10.2	256	2.58794	0.75	433	305		83.2									30	37	0.49	21.4	30.4	19	97	122	81	22.8571	No	No
dead	49	M	75	170	15	77.7	12.1	6.2	0	0.3	11.67	1.81	0.93	0	0.04	4.79	43.1	14.8	30.9	34.3	13.8	9.7	432	6.44751	0.93	2857	716		215.4									58	64	1.6	18.7	27.1	20	75	120	74	25.9516	No	yes
alive	57	M	84	180	3.98	66	22.4	11.6	0	0	2.63	0.89	0.46	0	0	5.85	53.1	18.2	31.1	34.3	13.8	10.4	99	2.95506	0.79	980	306	368	28.2	0.09	136	4.66								0.65	18.3	28.3	20	105	129	82	25.9259	No	No
alive	46	M	63	180	7.74	88.7	6.3	4.7	0	0.3	6.87	0.49	0.36	0	0.02	4.6	44.2	13.6	29.6	30.8	16.3	10.6	253	14.0204	9.78	704	530				131	6.61	93.5	5.8				26	50	0.35	20.5	29.1	23	113	136	75	19.4444	No	No
alive	60	M	65	170	5.61	59.2	18.2	16	0.7	0.9	3.32	1.02	0.9	0.04	0.05	5.43	45.2	15.3	28.2	33.8	13.3	9.9	449	3.2549	0.82	1290	297		373.4		136	4.11	100.6		143			28	25	1.36	23.5	32.4	20	81	108	67	22.4913	No	No
dead	71	M	90	168	11.14	80.8	9.7	8.3	0.1	0.1	9	1.08	0.93	0.01	0.01	4.9	42.6	14.5	29.6	34	12.6	10.4	353	8.33333	1.27	594	423		92.6	0.22	130	4.72	90.2	7.9				50	48	0.63	21.2	28.1	30	105	139	96	31.8878	No	No
alive	63	M	75	165	4.96	65.9	23.6	8.3	2	0.2	3.27	1.17	0.41	0.1	0.01	5.29	44.6	14.6	27.6	32.7	14.3	10.4	228	2.79487	0.89	470	345		30.5	0.2	140	4.71	100.4								24.1	36.3	20	89	145	84	27.5482	No	No
alive	55	M	75	168	9.14	82.3	13.1	3.5	0	0.3	7.52	1.2	0.32	0	0.03	6.36	56.6	19.1	30	33.7	12.3	11.7	161	6.26667	1.1	1594	690		137.9		136	4.22	102.3	7.5	381		99	115	102	1.3	20.7	28.1	24	136	146	85	26.5731	No	No
dead	78	M	70	160	25.59	91.5	2	3	0	0.1	23.42	0.5	0.76	0	0.03	3.55	31.1	10.7	30.1	34.4	25.7		305	46.84	0.74	1375	629	9102		1.55	142	3.72	106.3	7.5	93			124	127	5.85	11.1	17.3	20	90	122	63	27.3438	No	No
alive	59	M	86	175	8.85	84.5	9.6	4.4	0.3	0.1	7.47	0.85	0.39	0.03	0.01	4.89	41.2	14.5	29.7	35.2	12.9	11.3	141	8.78824	0.81	660	769		311.8	1.43	136	4.99	100.6					33	43	0.97	18.9	25.2	20	110	144	76	28.0816	No	No
alive	68	M	60	167	9.84	73	12.8	14	0	0.2	7.18	1.26	1.38	0	0.02	5.85	48.2	15	25.6	31.1	20.3	9.7	231	5.69841	6.8				78.7		141	4.28	90.7								26.1	40.5	18	83	106	68	21.5139	No	No
dead	63	F	80	155	8.46	85.7	9.2	4.1	0	0.1	7.24	0.78	0.35	0	0.01	4.26	34.9	11.8	27.7	33.8	14.9	10.6	230	9.28205	1.16	966	638	704	256.7		132	4.06						34	78	0.37	21.5	33.6	19	82	136	76	33.2986	No	No
alive	58	F	84	157	4.06	71	21.9	6.9	0	0.2	2.88	0.89	0.28	0	0.01	4.02	35.8	12.5	31.1	34.9	12.8	9	194	3.23596	0.63	191	331		180.6	0.2	136	4.54	97.2	7	107			56	51	0.24	23.2	35.3	21	82	114	55	34.0785	No	No
dead	84	M	70	160	18.75	97.4	0.9	1	0.1	0.6	18.28	0.16	0.18	0.02	0.11	5.43	45.9	15.9	29.3	34.6	13.4	11.3	195	114.25	2.08	7.28	560		230.2		125	5.76	87.4		365			29	45	0.47	18.6	24.3	18	105	106	66	27.3438	No	No
dead	79	M	103	179	7.78	69.2	24.8	5.9	0	0.1	5.38	1.93	0.46	0	0.01	5.69	49.4	16.2	28.5	32.8	14.7	10.6	155	2.78756	1.54		451		88.6	0.17	139	4.17	101.5	8.9	86			49	119	0.64	20.6	32.6	20	60	137	79	32.1463	No	No
dead	80	M	74	172	6.19	72.9	20.4	6.5	0.2	0	4.52	1.26	0.4	0.01	0	4.83	45.6	15	31.1	32.9	15.1	9.9	160	3.5873	1.01	1320	662	3080	152.3		144	3.95	97.6	8.1							20.8	30.2	18	91	119	67	25.0135	No	No
alive	78	M	60	165	10.49	90.4	6.2	2.3	0	0.2	9.49	0.65	0.24	0	0.02	5.33	47.3	15.3	28.7	32.3	15.5	10.8	386	14.6	1.47	7071	828		287.1	7.85	147	4.71	104.9	8.9	565			59	61	0.43	6.6	16	17	76	146	89	22.0386	No	No
dead	68	M	81	172	11.02	83.3	12.1	3	0.3	0.1	9.19	1.33	0.33	0.03	0.01	5.26	46	15.2	28.9	33	13.5	10.7	373	6.90977	1.19	1415	690			0.18	142	4.31	102.2	7.6	115			81	121	1.21	22.4	31.6	18	88	104	58	27.3797	No	No
alive	83	M	65	170	8.23	88.6	7.9	2.9	0	0.1	7.29	0.65	0.24	0	0.01	5.02	44.4	14.5	28.9	32.7	14.6	10.5	200	11.2154	0.97	1259	341	1977	302.2		138	5.03	106.9	7.8	150			56	35	0.56	21.3	33.8	20	66	151	69	22.4913	No	No
dead	93	M	56	150	13.68	77.4	13.8	8.2	0.2	0.4	10.58	1.89	1.12	0.03	0.06	4.47	42.3	13.9	31.1	32.9	15.7	9.8	351	5.59788	0.96	915	158		145.9	0.09	134	3.83	96.5	7.8	90			12	14	1.17	24.4	39.9	28	101	131	78	24.8889	No	yes
dead	86	M	88	160	5.1	80.8	16.1	2.7	0	0.2	4.12	0.82	0.14	0	0.01	4.99	45.3	15.1	30.3	33.3	14.1	11.4	113	5.02439	1.16	6980	535	568	155.6		134	4.82	100.5		100			26	51	0.59	19	28.4	19	54	118	59	34.375	No	No
alive	80	M	70	158	11.53	89.4	7.5	2.5	0	0.1	10.31	0.86	0.29	0	0.01	5.16	47.7	16.3	31.6	34.2	13.7	11.3	128	11.9884	1.44	3200	572		178	0.15	139	4.35	107.3	8.3	80			40	58	0.77	11.9	19.9	25	94	132	71	28.0404	No	No
alive	64	M	78	168	8.22	75.2	11.6	12	0	0.6	6.18	0.95	0.99	0	0.05	7.55	65.7	21.5	28.5	32.7	16.6	9.6	146	6.50526	1	963	325		69.6		135	4.72	98		117			22	19	0.57	21.9	37.6	20	89	128	73	27.6361	No	No
alive	66	M	78	165	9.97	62.4	20.8	7.3	0.6	0.3	6.22	2.07	0.73	0.06	0.03	5.48	48.8	16	29.2	32.8	13.9	10.7	265	3.00483	0.64	4524	668		188.8		136	4.7	98		351			29	39	0.64	26.7	37.9	25	102	122	78	28.6501	No	No
alive	77	M	70	160	17.29	87.9	7.1	4.1	0	0.1	15.19	1.23	0.71	0	0.02	4.92	41.4	14.2	28.9	34.3	13.5	9.9	306	12.3496	2.24	490	346		119.5		129	4.15	99.4					14	27	0.8	15.5	24.9	20	67	94	56	27.3438	No	No
alive	48	F	85	168	10.12	76.3	19	3.9	0	0.2	7.73	1.92	0.39	0	0.02	4.5	43.1	14.5	32.2	33.6	14.2	9.5	425	4.02604	0.66	823	645	1039	216	0.11	140	4.57	99.3	7.8	111		76	22	42	0.29	21.2	30.4	19	65	120	67	30.1162	yes	No
alive	73	M	87	162	9.71	87.2	8.7	3	0	0.2	8.47	0.84	0.29	0	0.02	5.26	48.4	16.2	30.8	33.5	14	10.9	174	10.0833	1.38	1243			199.2		135	5.24	99.9					31	31	0.48	18.6	29.8	20	92	122	71	33.1504	No	No
alive	80	M	75	165	9.63	61.1	20.6	13	3.2	0.2	5.89	1.98	1.25	0.31	0.02	4.78	43	15	31.4	34.9	12.3	10.2	277	2.97475	0.53	2070	272		79.3			4.02						109	35	1.03	21.5	28.3	21	89	128	76	27.5482	No	No
alive	73	M	63	165	8.69	72.6	13.9	12.2	1	0.3	6.3	1.21	1.06	0.09	0.03	4.86	43.9	13.8	28.4	31.4	14.2	12.2	156	5.20661	1.2	3216	353		9.7		139	4.25	104.3					43	72	0.25	20.6	31.4	23	100	133	74	23.1405	No	No
alive	62	M	72	162	6.41	79.9	14.5	4.8	0	0.3	5.12	0.93	0.31	0	0.02	4.98	41.2	13.7	27.5	33.3	14.5	10.4	191	5.50538	1.49	975	595		165.6	0.57	128	4.48	93.5	8.2	363			28	39	0.37	20.1	29.7	20	96	128	78	27.4348	No	No
alive	55	F	70	155	6.69	80.2	15.7	3.7	0	0	5.36	1.05	0.25	0	0	4.85	40.6	13.5	27.8	33.3	15.8	9.2	333	5.10476	0.67	710	749		140.1	0.04	137	3.94	99.5	6.9	130			21	46	0.36	19.7	27.4	16	88	146	69	29.1363	No	No
alive	52	F	76	165	11.35	85.6	8.6	4.8	0	0.2	9.71	0.98	0.55	0	0.02	5.3	45.6	15.4	29.1	33.8	12.3	11.4	194	9.90816	0.66	1670	202			0.12	137	4.01	104.6	8.2	361		78	16	17	0.22	5.2	13.7	17	116	168	99	27.9155	No	No
alive	49	F	70	157	3.96	74.3	22.2	3.5	0	0	2.94	0.88	0.14	0	0	5	43.4	14.4	28.8	33.2	13.1	9.5	318	3.34091	0.51	1110	342		80.5	0.03	137	4.34	101.2					26	26	0.44	22	32.6	23	108	113	66	28.3987	No	No
dead	85	M	68	167	6.33	81.8	10.4	7.1	0	0.2	5.18	0.66	0.45	0	0.01	4.61	42.2	13.6	29.5	32.2	15.2	9	288	7.84848	1.67	1810	511		263.2		138	3.81		8.8	115			95	212	0.86	18.6	25.8	24	109	96	56	24.3824	No	No
alive	83	M	75	170	14.37	83.8	10	4.2	0.1	0.4	12.04	1.43	0.61	0.02	0.06	5.13	44.3	15.5	30.2	35	13.7	9.1	513	8.41958	1.02	1821	253		375.8		142	4.41	104.3	8.3	99			95	59		18.2	27.7	23	79	173	98	25.9516	No	No
dead	65	M	78	175	8.83	88.3	7.5	2.8	0.1	0.2	7.79	0.66	0.25	0.01	0.02	4.95	42.9	14.8	29.9	34.5	13.9	10.6	240	11.803	1.36	2119	456		290.7	0.91	136	4.03	97.9	7.4	145			45	34	0.74	24.4	30.5	18	104	133	64	25.4694	No	No
alive	68	M	57	165	10.59	87.9	6.4	4.4	0.3	0.2	9.31	0.68	0.47	0.03	0.02	5.02	44.8	14.9	29.7	33.3	13.7	8.4	155	13.6912	0.84	1707	396		135.2		136	4.21	107.5		91			14	30	0.76	19.1	30	18	78	138	88	20.9366	No	No
dead	87	M	86	180	5.8	82.4	7.8	9.8	0	0	4.78	0.45	0.57	0	0	6.13	53.1	18.1	29.5	34.1	15.1	10.3	115	10.6222	0.77	5.09	501		53.4	49.49	133	3.8	96.6				77	59	79		22.4	30.7	18	103	179	92	26.5432	No	No
dead	56	M	54	172	4.56	84.5	10.5	4.6	0.2	0.2	3.85	0.48	0.21	0.01	0.01	3.87	34.3	11.4	29.5	33.2	21.8	12.5	124	8.02083	1.01	6990	654	1112	88.1		139	4.16	103.8					186	305	0.94	24.8	32.7	20	84	97	60	18.2531	No	No
dead	85	M	86	185	7.74	84.7	8	6.7	0	0.1	6.55	0.62	0.52	0	0.01	6.36	58.6	19.4	30.5	33.1	14.4	10.7	114	10.5645	1.12	2466	579	1066	92.1		134	4.78	99.3					24	65	1.16	20	34	23	117	128	88	25.1278	No	No
alive	84	M	70	171	6.52	80.6	11.2	5.7	1.1	0.3	5.26	0.73	0.37	0.07	0.02	4.2	35.5	12.3	29.3	34.6	13.5	9.7	336	7.20548	0.98	1923	305		122.6		140	3.96						25	22	0.94	22.6	31.7	21	102	185	90	23.939	No	No
dead	83	M	68	154	7.17	81.1	10.3	7.9	0	0.3	5.81	0.74	0.57	0	0.02	5.4	47.7	15.7	29.1	32.9	14.6	10.6	206	7.85135	2.14	733	603		40	3.33	137	5.36	104.3	8.4			64	46	85	0.43	13.4	22.6	20	86	165	77	28.6726	No	No
dead	62	M	100	160	14.62	88.5	4.7	3.6	0	0.3	12.93	0.69	0.53	0	0.04	4.94	43.6	14.5	29.4	33.3	13	10	250	18.7391	0.82	927	285		330.5	0.38	139	5	100.5	8.7				74	65	2.92	21.4	31.3	20	97	110	70	39.0625	No	No
alive	65	M	75	176	5.18	89.7	5.2	4.1	0	0.2	4.65	0.27	0.21	0	0.01	3.68	31.2	10.1	27.4	32.4	16.9	10.1	134	17.2222	8.95	646	331	2424	202.7		136	4.7	95.3					18	31		22.1	31.2	18	75	201	98	24.2123	No	No
alive	44	M	72	168	11.34	77.9	16.9	4.1	0.5	0.2	8.84	1.92	0.46	0.06	0.02	5.38	47.4	15.8	29.4	33.3	14.2	9.4	282	4.60417	1.37	534	597	230	171.9	0.09	140	3.93	102		103		127	40	62	0.49	16	24.6	18	76	117	66	25.5102	No	No
alive	74	M	67	170	3.06	73.6	12.7	13.7	0	0	2.25	0.39	0.42	0	0	3.3	30.4	10.2	30.9	33.6	15.4	9.9	282	5.76923	1.47	6.64	898		62.1		139	4.89						183	342	0.22	10.3	22.3	19	24	142	70	23.1834	yes	No
alive	56	F	80	157	23.23	87.9	7.6	4	0	0.5	20.41	1.77	0.94	0	0.11	4.9	45	14.1	28.8	31.3	14.2	9.6	262	11.5311	0.69	2091	754		101.5	0.11	139	4.36	103.4	7.4				31	50	0.87	23.7	66.4	19	103	101	59	32.4557	No	No
alive	59	F	84	165	6.83	77.5	19.2	2.8	0	0.4	5.29	1.31	0.19	0	0.03	4.95	45.8	15.1	30.5	33	12.7	10.6	161	4.03817	0.85	1195	558	1312		0.15	137	3.75	105.3	8	101			28	57	0.4	32.4	48.2	22	96	131	66	30.854	No	No
alive	61	F	83	156	10.47	80.1	14.4	3.7	0.1	0.2	8.38	1.51	0.39	0.01	0.02	4.39	40.1	13.6	31	33.9	13.5	9	204	5.54967	1.13	1057	493		395.4	2.21	136	4.01	99	8.1	104		313	80	84	2.32	18.6	27.2	28	121	117	66	34.1059	No	No
dead	89	M	70	180	5.34	57.2	23.6	16.9	1.3	0.6	3.06	1.26	0.9	0.07	0.03	3.82	36.5	11.9	31.2	32.6	13	11.8	125	2.42857	1.75	817	236		22.1		132	4.71	94	8.5						0.33	24.2	39	18	121	122	76	21.6049	No	yes
alive	64	F	80	158	15.3	78.8	15.5	3.9	1.1	0.7	12.06	2.37	0.6	0.17	0.1	4.03	37.9	12.4	30.8	32.7	14.1	11.8	134	5.08861	0.69	3120	382		393.6	0.11	141	4.03	104	6.9	106		205	30	37	0.58	20	26.8	18	115	107	64	32.0461	No	No
alive	66	F	86	157	4.87	77.6	19.7	2.1	0	0	3.78	0.96	0.1	0	0	4.64	39	12.7	27.4	32.6	13	11.4	222	3.9375	0.66	1234	733	1568	205.2						127			38	66	0.47	22.9	30.9	23	62	93	53	34.8899	No	No
dead	72	F	101	165	5.41	85.6	5	8.3	0	0.2	4.63	0.27	0.45	0	0.01	4.25	37.1	12.2	28.7	32.9	13.6	10.4	140	17.1481	2.04	1126	752		119.9									52	82	0.75	16	25.5	19	130	140	67	37.0983	No	No
dead	61	F	78	150	10.14	85.4	7.6	6.9	0	0.1	8.66	0.77	0.7	0	0.01	4.75	43	14.5	30.5	33.7	13.3	9.7	221	11.2468	0.79	350	265		118.9		134	4.49	100.6	9	520			16	15	0.59	18.5	32.2	20	110	123	79	34.6667	No	No
dead	60	F	67	153	14.61	86.9	8.6	4.4	0	0.1	12.7	1.25	0.65	0	0.01	5.61	50.3	16.3	29.1	32.4	13.2	8.8	289	10.16	0.8	317	363		71.7	0.24	143	3.84	107.3	7.4				31	32	0.54	24.5	33.7	20	102	141	72	28.6215	No	No
dead	64	F	75	162	5.87	75.4	18.4	5.3	0	0.2	4.43	1.08	0.31	0	0.01	4.57	41.5	13.6	29.8	32.8	13.5	10.5	164	4.10185	1.08	1678	484	1264	87	0.54	141	4.02	105.6	8.2	203			34	48	0.35	20.9	31	20	113	94	50	28.578	No	No
dead	61	F	64	150	16.13	88.8	6	3.3	0.1	0.2	14.32	0.96	0.53	0.02	0.04	2.42	24.1	11	45.5	45.6	21.5	12	273	14.9167	1.05	10548	656		101.4		139	4.93	108.5	7.3	104		211	11	34	1.34	15.8	39.2	30	101	137	90	28.4444	No	No
alive	60	F	77	163	9.23	79	14.4	6.5	0	0.1	7.29	1.33	0.6	0	0.01	4.7	39.3	12.8	27.2	32.6	15.3	8.5	311	5.4812	0.8	1200	1154		239	1.72	139	5.12	101.8	7	123					0.19	28	68	34	113	160	92	28.9811	No	No
alive	60	F	105	146	7.07	82.8	13.3	3.4	0	0.1	5.85	0.94	0.24	0	0.01	4.66	40.5	14.2	30.5	35.1	14.8	10	200	6.2234	0.58	1053	452		133.2	0.14	139	4.82	103.1	7.5	84			52	59	0.27	21.4	32.5	25	93	151	73	49.2588	No	No
dead	60	F	84	160	5.25	85.1	6.1	7.4	0.4	1	4.47	0.32	0.39	0.02	0.05	3.41	33.1	10.3	30.2	31.1	13.8	8.8	251	13.9688	0.67	919	215		3.9		132	4.69	93.2	8.3	100						25.9	45.8	20	67	132	70	32.8125	No	yes
dead	72	F	48	158	5.65	71.7	17.7	9.6	0.4	0.4	4.06	1	0.54	0.02	0.02	3.39	28.1	8.6	25.4	30.6	18.9	10.8	289	4.06	1.7	22690	271	23.1	114.5	0.22	140	4.79	102.4	8.4	132		42	18	23	0.34	25.8	35.6	18	69	115	52	19.2277	No	No
dead	63	F	62	154	5.05	64.3	14.5	15.8	4.6	0.6	3.25	0.73	0.8	0.23	0.03	3.81	37.4	12	31.5	32.1	13.8	9.8	128	4.45205	8.49	2042	379	3500	86.4	1.87	137	6.85	96.6	7.5			98	25	35	0.39	25.4	40.9	19	77	102	60	26.1427	No	No
dead	60	F	70	150	8.11	74.8	15.9	5.8	0	0.5	6.07	1.29	0.47	0	0.04	5.3	47.4	15.4	29.1	32.5	14.4	11.4	171	4.70543	0.82	1184	868	904	154	0.48	132	4.58	95.4	7.9				51	79	3.1	26.8	56.4	18	80	130	80	31.1111	No	No
alive	58	F	81	162	13.18	84.3	9	4.5	0.1	0.2	11.13	1.18	0.59	0.01	0.02	4.64	41.7	14	30.2	33.6	12.5	10.3	222	9.4322	0.58	2149	371		58.4	0.06	139	4.72	103.2		117			26	39	0.43	21.3	27.5	32	93	147	80	30.8642	No	No
alive	59	F	60	160	12.15	84.6	10	1.4	0.1	0.3	10.27	1.22	0.17	0.01	0.04	5.18	46.7	15.9	30.7	34	11.7	10	204	8.41803	1.02	1281	606	2404	222.2	0.16	137	4.75	101.4	8.3	124			54	26	0.48	23	32.3	22	53	75	50	23.4375	No	No
alive	58	F	60	156	5.87	73.5	20.4	4.9	0	0.2	4.31	1.2	0.29	0	0.01	5.44	46.4	15.1	27.8	32.5	13	9.4	315	3.59167	0.63	961	825	1732	62.8	0.08	137	4.32	102.7	8.6			142	122	250	0.28	22.3	32.6	19	106	100	55	24.6548	No	No
dead	59	F	75	163	10.23	88.6	7.1	2.8	0	0.1	9.06	0.73	0.29	0	0.01	4.85	44.2	14.9	30.7	33.7	13	10.3	276	12.411	0.82	1544	624		304.5	1.71	139	4.36	107.4	7.8	194			23	32	0.32	19	29.4	16	77	108	65	28.2284	No	No
alive	59	F	72	156	18.31	69.2	10.8	8.1	0	0.9	12.68	1.98	1.48	0	0.16	5.51	48.5	16	29	33	13	9.8	385	6.40404	0.74	22833	687	822	33.6	0.06	141	4.81	102.9	9.4	118			31	29	0.5	20.1	27.5	22	89	115	70	29.5858	No	No
alive	60	F	70	150	6.24	84.5	10.1	4.5	0	0.3	5.27	0.63	0.28	0	0.02	4.44	38.9	13	29.3	33.4	13.7	11.3	124	8.36508	1.01	448	362		182.6	0.09	144	4.29	106.2	8.3				16	28	0.44	21.4	28.2	19	100	100	65	31.1111	No	No
dead	64	F	58	155	4.6	88.6	8	3	0	0	4.07	0.37	0.14	0	0	3.49	27.6	9	25.8	32.6	13.7	11.8	216	11	2.39	1774	685	1226	108.8		130	3.75	104.3	7.8	104			47	77	0.24	7.1	16.6	24	74	175	70	24.1415	No	No
dead	60	F	60	160	10.61	81.7	7.7	10	0.2	0.4	8.67	0.82	1.06	0.02	0.04	3.54	31	10.4	29.4	33.5	17.8	9.6	393	10.5732	0.66	2143	1053		123.8	5.13	138	4.27	102.3	7.8			220	8	16	0.4	20.7	32.1	18	90	98	65	23.4375	No	No
dead	58	F	70	155	7.93	90.8	5	3.5	0	0.1	7.19	0.4	0.28	0	0.01	5.46	49.5	15.2	27.8	30.7	13.7	10.9	256	17.975	0.95	371	436	428	49.2	5.06	135	4.25	103.1	7.6				15	39	0.23	20.5	33.9	19	67	110	69	29.1363	No	No
dead	59	F	62	154	6.54	90.4	7.8	1.8	0	0	5.91	0.51	0.12	0	0	4.58	40.5	13.6	29.7	33.6	14.9	9.8	144	11.5882	0.7	250	251		72.6	0.16	146	3.95	109.9	8.4				28	38	0.37	22.5	33.1	18	84	95	45	26.1427	No	No
alive	58	F	64	160	8.41	72.6	18.8	8	0	0.1	6.11	1.58	0.67	0	0.01	3.6	35.9	11.6	32.2	32.3	16.5	11.1	195	3.86709	8.2	890	290		59.3	0.67	136	5.99	98.1	7.4	158			15	41	0.36	20	33	19	80	114	58	25	No	yes
alive	58	F	76	165	10.48	90.5	6	1.8	0	0.1	9.48	0.63	0.19	0	0.01	4.77	43	13.6	28.5	31.6	17.7	12.4	171	15.0476	0.42	633	726	595			139	5.46	101.4	8.4						0.35	17.4	29.7	19	77	104	76	27.9155	No	No
dead	58	F	49	150	4.67	62.7	25.1	10.7	0	0.2	2.93	1.17	0.5	0	0.01	4.75	42.6	13.9	29.3	32.6	14.5	9.4	282	2.50427	1.53	1553	319		75	1.07	140	4.99	107	8.1	103			27	38	0.48	14.5	27	20	96	134	62	21.7778	No	No
alive	58	F	80	158	7.39	91.7	5.5	1.5	0	0.1	6.77	0.41	0.11	0	0.01	4.65	41.2	13.9	29.9	33.7	13.1	9.9	211	16.5122	0.77	897	603		395.1	67.79	142	3.81	102.3	7.8				125	127	0.69	25.3	37.5	26	73	116	70	32.0461	No	No
dead	57	F	72	157	13.97	86	7.9	4.7	0.1	0.3	12.01	1.11	0.66	0.01	0.04	5.74	51.3	16.9	29.4	32.9	13.2	10.6	235	10.8198	0.69	588	263		218.9	0.62	145	4.39	106.5	8.2	116			34	25	0.64	19.3	24.6	19	134	143	87	29.2101	No	No
dead	59	F	72	157	5.61	79.4	16.8	3.6	0	0.2	4.46	0.94	0.2	0	0.01	4.22	38.8	13.2	31.3	34	13.3	11.7	159	4.74468	0.67					0.24	138	4.26	99.6	8			226	31	31	1.57	23.6	32.6	18	75	106	69	29.2101	No	No
dead	57	F	70	155	6.84	54.4	4.5	19.2	0	0.1	3.72	0.31	1.31	0	0.01	4.1	37.6	12.9	31.5	34.3	12.3	11.4	39	12	0.88	774	534	2747	79.6	0.1	144	4.31	105.5	8.6	244			36	44	0.33	21	68	20	66	88	57	29.1363	No	No
alive	58	F	80	172	6.09	82.3	14.9	2.1	0	0.2	5.01	0.91	0.13	0	0.01	4.43	41.6	12.9	29.1	31	13.5	9.7	210	5.50549	0.69	928	425											42	53	0.5	24	38	21	82	103	66	27.0416	No	No
alive	57	F	60	150	6.29	87.4	8.7	3.3	0	0	5.49	0.55	0.21	0	0	4.09	37.2	11.8	28.9	31.7	13.7	11.8	131	9.98182	0.63	537	292		58.8	0.11	141	3.66	103.8	7.3				27	26	0.32	22.3	31.1	22	100	141	73	26.6667	No	No
alive	56	F	79	155	6.7	75.9	19.7	3.9	0	0.1	5.08	1.32	0.26	0	0.01	4.91	43.8	14.7	29.9	33.6	12.7	8.4	295	3.84848	0.62	1112	273		56.5		139	3.98	105.4	8.4				33	31	0.35	19.6	30.8	21	78	91	56	32.8824	yes	No
alive	59	F	75	158	6.65	65.5	26.3	7.5	0	0.2	4.36	1.75	0.5	0	0.01	6.13	53	16.8	27.4	31.7	13.5	12.1	321	2.49143	0.53	5437	710		24.5		134	6.4	94.9					31	42	0.48	25.1	37.2	20	68	127	70	30.0433	No	No
dead	57	F	60	156	13.76	92.5	4.3	2.4	0	0.1	12.73	0.59	0.33	0	0.02	4.95	41.4	12.9	26.1	31.2	15.7	9.8	353	21.5763	1.01	2185	538		263.9		143	4	105.5	7.6	209		109	36	40	0.41	16.6	28.2	47	114	96	55	24.6548	No	No
alive	58	F	85	150	6.56	61	27.7	10.4	0	0.3	4	1.82	0.68	0	0.02	5.21	45.8	15.4	29.6	33.6	12.9	9.3	255	2.1978	0.83	993	366		45.4		139	4.08	107.6	9.4				51	51	0.59	22.7	32.2	20	68	135	57	37.7778	No	No
alive	57	F	65	165	20.72	91.9	4.8	2.4	0	0.1	19.04	1	0.5	0	0.02	5.14	41.2	13	25.3	31.6	15.5	11.7	505	19.04	1.06	1160	509		202.6		139	3.82	104.4	8.7				48	55	0.57	21.6	30.1	20	90	93	61	23.8751	No	No
dead	66	F	72	157	9.29	94.2	2.4	3	0	0.1	8.75	0.22	0.28	0	0.01	4.8	41	13.4	27.9	32.7	12.6	10.1	194	39.7727	1.35	1715	360	892			142	3.28	106.8	5.9	105		319	332	607	2.12	21.5	33.5	22	123	135	83	29.2101	No	No
alive	56	F	80	163	7.55	77.3	17.1	5	0	0.3	5.84	1.29	0.38	0	0.02	5.07	44.1	14.4	28.4	32.7	13.1	10.6	160	4.52713	0.93	537	452		166.9		146	3.73	108.6					45	66	0.45	21	29.2	22	102	103	67	30.1103	No	No
dead	56	F	55	150	6.54	88	9.5	1.7	0	0.2	5.76	0.62	0.11	0	0.01	4.55	39.6	13.4	29.5	33.8	13	11.8	138	9.29032	0.58	629	629	1211	167.8									27	52	0.35	21.6	28	7	123	145	70	24.4444	No	No
alive	55	F	50	155	7.24	87.1	9.1	3.2	0	0.6	6.31	0.66	0.23	0	0.04	4.57	44.1	14.6	31.9	33.1	14.6	11.1	186	9.56061	1.64	25839	506		208.7	0.28	145	4.55	103.8	7.8	135			18	47	0.29	25.9	41.9	18	88	91	57	20.8117	No	No
alive	55	F	65	152	9.43	92.6	5.6	1.8	0	0	8.73	0.53	0.17	0	0	4.96	42.6	14.7	29.6	34.5	12.4	8.7	161	16.4717	0.78	1310	501		192.6		134	3.89	100.5							0.32	21.1	26.4	20	100	116	75	28.1337	No	No
alive	55	F	63	152	14.15	94.7	2.4	2.5	0.1	0.3	13.4	0.34	0.36	0.01	0.04	5.96	48.3	15.9	26.7	32.9	14.7	10	333	39.4118	0.71	831	477		465.3	0.12	119	3.99	113.3	8.2	115			27	25	1.01	19.4	25.2	22	106	105	53	27.268	No	No
alive	59	F	56	150	6.67	81.6	12.7	5.7	0	0	5.44	0.85	0.38	0	0	4.81	42.2	14	29.1	33.2	14	9.4	319	6.4	0.62	1210	438	772.9	236.3						74			24	33	0.49	17.5	24.3	20	98	141	91	24.8889	No	No
alive	55	F	60	155	21.91	89.3	4.9	4.4	0.1	0.2	19.55	1.08	0.96	0.03	0.04	5.41	43.7	14.4	26.6	33	14.6	10.6	366	18.1019	0.84	402	392	908	428.1		136	5.97						220	141	1.18	20.8	30.7	20	89	130	58	24.974	yes	No
dead	55	F	88	170	14.9	92.6	3.6	3.4	0.1	0.3	13.79	0.53	0.51	0.02	0.05	4.96	42	13.7	27.6	32.6	14.2	11.2	327	26.0189	0.9	2221	713		458	2.46	132	3.81	89.8	8.2				46	52	0.71	12.6	24.1	16	97	115	69	30.4498	No	yes
alive	54	F	97	160	7.23	49.3	41.6	7.6	1.4	0.1	3.56	3.01	0.55	0.1	0.01	4.53	40.8	12.9	28.5	31.6	14.9	10.2	430	1.18272	0.69	470	383		75.2	0.07	143	4.71	102.2	9.6	110		113	56	49	0.93	21.3	30.6	20	60	121	50	37.8906	No	No
alive	54	F	70	160	15.76	87.4	3.7	4.3	0	0.3	13.79	0.58	0.67	0	0.04	5.35	44.8	14.7	27.5	32.8	13.4	9.7	437	23.7759	1.07	818	479	1290	74.1	0.06	144	4.27	108		114			53	34	0.42	22	33.1	20	82	137	75	27.3438	No	No
alive	55	F	67	165	4.77	77.8	18.9	2.1	0	0.2	3.71	0.9	0.1	0	0.01	4.43	39.2	13.6	30.7	34.7	12.5	10.4	202	4.12222	0.94	1130	740	2486			140	4.47	106.6					72	95	0.76	23.7	29.6	19	83	107	57	24.6097	No	No
alive	55	F	70	160	3.76	72.3	21.8	5.9	0	0	2.72	0.82	0.22	0	0	4.85	41.9	14	28.9	33.4	14.5	10.9	208	3.31707	0.68	680	224		118.6	0.24	139	3.65	103.6					20	31	0.29	21.6	28.9	18	94	100	59	27.3438	No	No
alive	57	F	60	165	19.07	96.2	1.2	2	0.3	0.3	18.35	0.23	0.38	0.05	0.06	4.94	44.9	14.8	30	33	12.2	11.6	258	79.7826	0.98	1640	510		300.5	0.94	142	4.62	102.1	9.1	270			60	43	0.53	19.1	26.3	35	112	105	61	22.0386	No	No
alive	55	F	71	150	7.78	81.1	10.4	5.7	0.5	0.8	6.31	0.81	0.44	0.04	0.06	4.43	40.5	13.6	30.7	33.6	12.9	10	419	7.79012	0.75	540	337		123.3	0.24	138	4.96	97.5	9.2	91			20	19	0.39	22	29	20	95	150	94	31.5556	No	No
dead	56	F	65	160	13.29	86.4	11.7	1.7	0	0.2	11.49	1.56	0.22	0	0.02	4.29	41.3	13.5	31.5	32.7	14.9	10.8	332	7.36538	1.39	7.28	6556	54907	151.8		143	4.46	103.4		357		102	1781	6592	1.02	15.8	69.4	20	125	107	63	25.3906	No	No
alive	54	F	87	152	5.28	58.3	36.4	5.3	0	0	3.08	1.92	0.28	0	0	5.64	47.5	15.5	27.5	32.6	14.2	11.2	171	1.60417	1.07	270	468		61.7	109.36	136	4.4	94.3	8.7				84	124	1.21	22.7	36.4	15	94	93	57	37.6558	No	No
alive	53	F	75	164	5.45	55	37.2	7	0.2	0.6	3	2.03	0.38	0.01	0.03	5.55	50.7	16.9	30.5	33.3	13.1	9.7	335	1.47783	0.77	572	404		54.5		135	4.05	94.3		133		88	58	54	0.66	27.4	37.8	20	85	133	86	27.8852	No	No
alive	52	F	65	160	18.22	90.7	6.5	1	0	0.2	16.54	1.18	0.18	0	0.03	4.53	40	13.5	29.8	33.8	12.5	9.6	212	14.0169	0.75	930	344		346.9	1.66	138	3.54	102.3	8.4	158			25	21	0.38	18.6	24.9	20	109	89	50	25.3906	No	No
alive	53	F	68	150	5.25	77.3	18.7	4	0	0	4.06	0.98	0.21	0	0	4.64	39.7	13.2	28.4	33.2	12.7	8.9	208	4.14286	0.78	262	389				142	3.94	104.7	8.5				49	55	0.33	19.8	25.6	46	66	118	66	30.2222	No	No
alive	82	F	50	157	7.23	58.7	20.6	10.5	8	1.4	4.24	1.49	0.76	0.58	0.1	4.35	37.4	12.5	28.7	33.4	16.5	10.3	418	2.84564	0.86	2234	291		72.2	0.09	130	4.72	92.7					16	28	0.81	26.3	40	20	78	150	72	20.2848	No	No
alive	51	F	80	165	13.18	90.6	3.9	4.9	0	0.1	11.95	0.51	0.64	0	0.01	5.06	46.7	14.8	29.2	31.7	14.6	10	355	23.4314	0.61	760	778		106.4	0.04	144	4.45	107.6	8.3				81	126	0.48	23.9	38.5	18	62	99	62	29.3848	No	No
dead	52	F	60	150	16.65	83.5	8.5	4.3	2.5	0.5	13.9	1.42	0.72	0.42	0.08	5.8	51.5	15.9	27.4	30.9	14.6	10	258	9.78873	0.83	1465	193			0.14	140	3.68	105.9	8.6				41	28		24.3	38	18	95	129	80	26.6667	No	No
dead	52	F	72	170	14.95	83	11.7	5.2	0.1	0	12.42	1.75	0.77	0.01	0	5.55	45.7	15.8	28.5	34.6	14.8	11.9	216	7.09714	1.05	880	654	1719	140.6		139	3.61	112.9	6.9				61	62	0.8	22.3	32.2	22	111	129	85	24.9135	No	No
dead	53	F	80	153	21.74	87.7	8.8	2.5	0	1	19.06	1.91	0.55	0.01	0.21	5.99	50.9	16.8	28	33	15.6	9.5	330	9.97906	1.37	6.14	898		262.1		136	4.63		8.5				463	334		12.7	18.9	19	109	109	66	34.1749	No	No
alive	53	F	80	168	13.77	90.8	5.4	1.7	0	0.1	12.51	0.74	0.23	0	0.01	4.33	36.1	12	27.7	33.2	12.7	9	365	16.9054	0.92	1214	502		259.1		131	3.7	96.2				75	51	41	0.6	18.1	25.2	20	115	122	77	28.3447	No	No
dead	52	F	89	165	7.58	83.6	11.7	3.3	0	0.3	6.34	0.89	0.25	0	0.02	5.37	45.8	14.8	27.6	32.3	13.4	11.2	206	7.1236	0.51	820	657		256.6		140	3.55	101.4	7.5	242			37	42	0.83	21	29.8	20	113	134	77	32.6905	No	No
alive	51	F	76	165	18.02	85.4	5.4	4.1	0.1	0.2	15.4	0.97	0.74	0.01	0.04	4.75	42	13.7	28.8	32.6	17.9	9	309	15.8763	0.52	39652	479		52.9		134	4.68	98.1					19	19	0.48	23.9	32.4	20	105	170	103	27.9155	No	No
alive	50	F	70	171	10.97	82.9	12.9	2.5	0	0.2	9.1	1.42	0.27	0	0.02	4.19	37.1	12.5	29.8	33.7	14.2	9.6	234	6.40845	0.64	1069	466		76.9		139	4.59	105.8	7.7			78	35	39	0.45	20.3	29.5	25	89	131	77	23.939	No	No
dead	50	F	83	160	12.45	88.1	7.1	3	0.5	0.2	10.98	0.88	0.37	0.06	0.02	4.99	43.2	14.7	29.5	34	15	9.4	252	12.4773	0.83	2690	575		392.8	0.23	137	3.12	96.2	8			324	24	29	0.22	19.5	27.8	20	101	130	82	32.4219	No	No
alive	49	F	104	171	3.46	63.3	28.3	7.8	0	0.3	2.19	0.98	0.27	0	0.01	4.66	42.3	14	30	33.1	13.8	11.4	163	2.23469	0.74	394	259		22		145	4.35	103.2				58	11	23	0.35	20.5	28.9	20	65	95	55	35.5665	No	No
alive	50	F	90	175	3.49	73.7	20.3	6	0	0	2.57	0.71	0.21	0	0	5	42.7	14.4	28.8	33.7	14	10.8	243	3.61972	0.91	3720	1197	1673	147.1									128	190	0.51	20	27.1	25	94	122	75	29.3878	No	No
alive	53	F	70	150	4.9	73.6	18.4	7.8	0	0.2	3.61	0.9	0.38	0	0.01	3.22	32.7	10.6	32.9	32.4	14.5	12.2	302	4.01111	1.98	1248	596		578.8	4.04	144	3.61	93.5	8.5	232			63	93	2.04	27	36.4	20	170	80	40	31.1111	No	No
alive	50	F	80	154	5.69	80.4	16.2	1.8	0	0.4	4.58	0.92	0.1	0	0.02	5.06	47.9	15.5	30.6	32.4	14.9	10.1	170	4.97826	1.01	1364	408	1385	176.3	0.2	145	3.92	108.3	7.7		2.9	137	69	70	0.3	20.2	33.3	32	115	143	87	33.7325	No	No
dead	49	F	50	160	3.16	77.3	19.3	2.8	0	0.3	2.44	0.61	0.09	0	0.01	4.03	39.2	13.1	32.5	33.4	16.1	12.1	78	4	2.99	1077	372		257.9	42.88	130	3.93	102.5	7.1	82		96	9	26	0.63	25.8	35.6	20	110	106	67	19.5312	No	No
alive	48	F	80	155	8.22	89.8	8.2	1.6	0.4	0	7.39	0.67	0.13	0.03	0	4.61	43.4	14.4	31.2	33.2	14.1	9.9	209	11.0299	0.73	9810	996	1760	75.2		140	4.34	105.3	8.7				157	145	0.78	22.3	36.6	20	66	104	61	33.2986	No	No
dead	49	F	64	155	16.16	91.6	4.1	1.9	0	0.2	14.81	0.66	0.31	0	0.03	4.56	41.2	14.3	31.4	34.7	12.4	9.7	228	22.4394	0.91	1236	600	2383	93.2		137	4.58	102.4	8				122	90	0.63	19	25.5	22	78	107	71	26.6389	No	No
alive	52	F	70	150	16.31	69.9	12.8	9.4	0	0.9	11.4	2.08	1.54	0	0.15	6.5	55	19.2	29.5	34.9	15.6	9.6	286	5.48077	0.61	3961	566		20.3	0.1	141	4.53	102.2	8.1				70	50	0.47	17.9	24.1	28	46	131	84	31.1111	No	No
alive	45	F	60	164	7.88	85.7	10.9	3.2	0.1	0.1	6.75	0.86	0.25	0.01	0.01	4.31	39.1	13	30.2	33.2	12.9	10.6	245	7.84884	0.92	585	334		140.3		137	4.68						66	61	0.27	22.4	32.8	20	109	95	51	22.3081	No	No
alive	47	F	100	173	7.55	74.5	18.5	6.1	0.1	0.1	5.62	1.4	0.46	0.01	0.01	4.03	36.7	12.5	31	34.1	13.3	9.3	294	4.01429	0.65	964	485	255	119.8									16	22	0.28	21.2	30.8	20	72	108	66	33.4124	No	No
alive	51	F	72	170	13.82	67.8	22.6	7.2	0	0.2	9.37	3.12	1	0	0.03	5.04	45.8	15.2	30.2	33.2	12.8	9	273	3.00321	0.77	741	277		59.2	0.14	137	4.5	99.2	8.2				30	23	0.84	22.2	30.2	20	102	128	74	24.9135	No	No
alive	45	F	50	158	12.88	88.5	9.2	1.6	0	0.1	11.4	1.19	0.2	0	0.01	4.49	33.4	9.7	21.6	29	17.8	10.9	381	9.57983	0.73	13584	421	221	241.9	0.11	145	3.95	107.9	8	136	3.7	109	22	25	0.21	24.3	33.9	22	94	126	79	20.0288	No	No
alive	45	F	92	164	5.92	71.5	23.6	3.9	0	0.3	4.23	1.4	0.23	0	0.02	4.3	36.8	12.3	28.6	33.4	13.4	9.1	240	3.02143	0.71	473	402		103.1											0.5	24	34.1	20	83	100	53	34.2058	No	No
alive	45	F	111	163	10.98	86.2	6.4	6.9	0.5	0	9.46	0.7	0.76	0.06	0	7.25	58.5	17.7	24.4	30.3	23.6		98	13.5143	1.33	1176	166		113.1	1.01	132	5.96	93.5	9.2	172		80	5	23	1.62	29.2	58.1	20	80	146	82	41.778	No	yes
alive	45	F	53	155	4.71	79.6	12.1	4.5	0	0.4	3.75	0.57	0.21	0	0.02	4.86	41.2	13.2	27.2	32	15.8	8.9	291	6.57895	0.49	1126	447	375	183.8		144	4.69	111.3					55	131	0.3	21.1	31	22	101	125	75	22.0604	No	No
alive	45	F	63	150	15.17	86.3	9.3	4.2	0.1	0.1	13.09	1.41	0.64	0.02	0.01	5.21	46.3	15.4	29.6	33.3	14.5	10.1	216	9.28369	0.76	520	259	850	376.1	0.32	143	4.76	105.3	10.1	93			79	41	0.65	24	33.9	18	113	143	64	28	No	No
alive	45	F	50	155	15.23	85.3	9.9	3.9	0	0.2	12.99	1.51	0.6	0	0.03	5.1	45.9	15.5	30.4	33.8	13.7	10.9	222	8.60265	0.6	482	330		83.6		141	4.03	103.4		221						22.2	34.4	18	95	128	92	20.8117	No	No
alive	47	F	93	158	13.47	78.5	12.8	5.1	0.1	0.4	10.56	1.73	0.69	0.02	0.05	4.91	43.7	14.2	28.9	32.5	14.6	9.8	310	6.10405	0.68	1917	552	1318	239.6		145	4.01	108.1					52	58	0.94	23.4	34.8	18	87	126	84	37.2536	No	No
alive	65	F	95	154	6.72	70	23.5	5.5	0	1	4.7	1.58	0.37	0	0.07	4.36	41.6	13.4	30.7	32.2	13.4	12.1	225	2.97468	0.58	21448	742		241.5	0.59	141	3.74	103.2	8	177			141	218	0.53	21.6	30.5	22	79	141	60	40.0573	No	No
alive	45	F	60	155	10.12	82	13.3	3.5	0.3	0.1	8.3	1.35	0.35	0.03	0.01	4.85	41.4	13.4	27.6	32.4	14.7	10.3	313	6.14815	0.6		413		21.7		141	5.16	102.6	8.4				56	35	0.36	20	31	20	112	108	71	24.974	No	No
dead	46	F	90	167	7.83	87.3	8.6	3.6	0	0	6.84	0.67	0.28	0	0	4.35	36.1	11.3	26	31.3	14.9	9.7	331	10.209	1.07	466	488	228		0.15	142	3.83	103.2	8.3	117			36	55	0.33	25	36.3	21	78	89	55	32.2708	No	No
alive	45	F	65	170	17.34	92.8	3.3	3.2	0	0.1	16.09	0.57	0.56	0	0.01	4.95	44.8	14.7	29.7	32.8	13.9	10.5	260	28.2281	0.78	634	134	192	69.6	0.04	139	4.78	102.2	8.4	128			5	5	0.21	21	34	22	71	94	52	22.4913	No	No
alive	44	F	60	155	11.81	93	4.7	1.6	0	0.2	10.99	0.55	0.19	0	0.02	4.21	33.9	10.4	24.7	30.7	16.3	11.3	285	19.9818	0.67	648	225		182.8									61	53	0.36	20.1	27.4	21	98	100	65	24.974	No	No
alive	42	F	57	152	20.12	90.8	6.5	1.8	0	0.2	18.26	1.3	0.36	0.01	0.05	4.83	41.5	14.2	29.4	34.2	13.2	10.2	248	14.0462	0.52		249		502.6		142	4.28	99.5					26	30	0.4	22.9	32	22	112	106	59	24.6711	No	No
alive	41	F	56	162	14.06	90.1	7.7	2.1	0	0.1	12.66	1.08	0.3	0	0.02	3.9	36.1	11.7	30	32.4	13.6	9.9	308	11.7222	0.71	375				0.42	143	3.74	106.8	7.9						0.62	22	27	23	117	119	79	21.3382	No	No
alive	44	F	81	157	12.2	87.3	6.2	3.2	0.7	0.2	10.65	0.76	0.39	0.08	0.03	5.07	40.4	13.2	26	32.7	13.4	8.7	289	14.0132	0.68	959	369	306	118.3		138	3.69	101					65	37	0.44	23.4	35	22	78	108	68	32.8614	No	No
dead	42	F	82	160	9.18	87.3	7.8	4.4	0.4	0.1	8.01	0.72	0.4	0.04	0.01	3.76	34.9	10.9	29	31.2	14.4	9.9	251	11.125	0.9	20780	488		195.8		143	3.98	105.7	7.5			122	17	38	0.42	25.9	37	16	88	109	62	32.0312	No	No
alive	41	F	55	152	5.21	86.1	9.8	2.1	1.2	0.2	4.49	0.51	0.11	0.06	0.01	4.71	43.2	13.7	29.1	31.7	15	10.8	218	8.80392	12.15	518	321		62.2		132	7.29	88	8.1				18	40	0.29	20.5	33.1	20	65	112	63	23.8054	No	No
alive	44	F	70	165	13.57	77.3	16.5	5.5	0.3	0.4	10.49	2.24	0.74	0.04	0.06	4.27	36.6	11.8	27.6	32.2	14	9.6	650	4.68304	0.76	3830	423			0.62	138	4.72	100.4					29	21	0.3	24.1	30.8	18	83	113	63	25.7117	No	No
alive	44	F	75	158	5.81	65.9	29.8	3.8	0	0.2	3.83	1.73	0.22	0	0.01	4.93	40.9	13.6	27.6	33.3	12.3	11	243	2.21387	0.73	278	217		199.5		129	3.91	93.9		336			15	15	0.32	22.1	33.2	18	107	119	77	30.0433	No	No
alive	40	F	76	166	4.21	75.8	21.6	2.4	0	0.2	3.19	0.91	0.1	0	0.01	5.09	45.5	15	29.5	33	12.8	9.7	240	3.50549	0.48	310	303		138.5		143	4.02	101.9	8.5				48	36	0.45	25	38	22	118	139	72	27.5802	No	No
alive	52	F	95	165	8.02	84.3	10.2	5.4	0	0.1	6.76	0.82	0.43	0	0.01	4.87	41.9	14.4	29.6	34.4	13.8	10.7	218	8.2439	0.74	510	348		19.9		141	3.95	106.1	8.4		3.3		102	70	0.53	18.9	27.5	23	88	125	79	34.8944	No	No
alive	54	F	42	145	5.9	86	9.7	4.1	0	0.2	5.08	0.57	0.24	0	0.01	3.69	32.8	10.9	29.5	33.2	12.9	10.3	184	8.91228	7.28	750	481		260.8		136	4.35	96.2	7.9			710	86	122	1.15	19.3	25.5	23	96	136	68	19.9762	No	No
alive	49	F	80	150	5.45	80.4	15.4	3.5	0	0	4.38	0.84	0.19	0	0	4.17	37.8	12.8	30.7	33.9	14.5	10	374	5.21429	0.56	1365	574	1040	97.6		137	3.47	99.1	8.1	100			22	37	1.03	17.7	23.9	18	95	121	75	35.5556	No	No
alive	57	F	45	160	9.86	85.8	11.2	2.5	0	0.1	8.46	1.1	0.25	0	0.01	5.31	44.5	13.7	25.8	30.8	14.6	10.2	327	7.69091	0.68	766	362	1010	149.9	0.1	139	4.63	102.5	8.2	135	3	253	142	125	0.43	17.8	26.8	16	73	101	67	17.5781	No	No
alive	51	F	87	160	12.91	87.5	8.4	0.9	0.1	0.2	11.3	1.08	0.12	0.01	0.03	4.82	42.4	13.8	28.6	32.5	14.5	9	372	10.463	0.92	1631	510	1731	347	0.78	137	5.37	104.9	7.2		2.9		26	35	0.37	16.2	26	28	86	135	84	33.9844	No	No
alive	49	F	85	165	11.02	81.2	11.7	5.8	0.2	0.1	8.95	1.29	0.64	0.02	0.01	5.25	45.8	14.6	27.8	31.9	14.4	9.8	283	6.93798	0.75	916	333		65.1		141	4.48	106					33	30	0.26	21.3	31.9	20	78	110	75	31.2213	No	No
alive	38	F	68	156	9.6	90.8	7	1.9	0	0.3	8.72	0.67	0.18	0	0.03	3.94	38.3	13	33	33.9	12.3	11.6	194	13.0149	0.69	763	172		165.7	1.14	139	4.48	107.6	8.3	80			11	18	0.24	14.2	22.4	20	120	113	76	27.9421	No	No
dead	39	F	120	165	6.64	78.1	12.5	9	0.2	0.2	5.19	0.83	0.6	0.01	0.01	5.86	52.1	18.1	30.9	34.7	15.5	11.4	176	6.25301	0.85	1200	820	1685	29.1	2.07	140	4.6	102.7	7.5			257	237	208	0.33	20.1	27.9	22	106	115	70	44.0771	No	No
dead	42	F	74	163	16.33	89	7.8	2.2	0	0.1	14.53	1.28	0.36	0	0.01	5.53	43.8	13.8	25	31.5	17.5	10	285	11.3516	0.59	521	366	260			138	4.49	101.2	8.4	86		54	19	20	0.26	20	29.1	20	72	114	74	27.852	No	No
dead	41	F	95	176	13.42	82.3	14.8	2.7	0.1	0.1	11.06	1.98	0.36	0.01	0.01	4.61	38.6	12.5	27.1	32.4	15.4	10.1	279	5.58586	0.65	790	390	319	90.9	0.19	139	4.03	103		105		253	27	25	0.31	21.9	29.5	27	106	147	79	30.6689	No	No
alive	40	F	85	161	10.51	88.3	8.6	2	0	0.2	9.29	0.9	0.21	0	0.02	5.16	36.6	10.6	20.5	29	22.5		208	10.3222	0.56	691	337		183.1		139	4.85	102.6	8.8	117			44	28	0.3	21.3	32.2	20	110	131	77	32.7919	No	No
alive	37	F	84	152	2.63	69.5	25.5	4.6	0.4	0	1.83	0.67	0.12	0.01	0	5.07	42.9	14.5	28.6	33.8	13	9.9	161	2.73134	0.69	730	388		110.1	0.08	143	3.72	101.8	8.1			108	50	57	0.55	20.4	29.7	20	87	114	71	36.3573	No	No
alive	39	F	90	160	6.92	70.3	23.7	5.3	0.3	0.1	4.86	1.64	0.37	0.02	0.01	4.81	42.4	14	29.1	33	13.3	9.5	345	2.96341	0.58	425	420		91.5	3.52	138	4.15	101.2	8.5	91	2.2		17	28	0.24	23.3	35.9	20	95	110	53	35.1562	No	No
alive	36	F	56	145	5.26	79.1	15.4	4	0	0.2	4.16	0.81	0.21	0	0.01	4.17	36.1	12.3	29.5	34.1	13.9	11.4	172	5.1358	0.64	1188	233		99.7	0.64	137	3.47	102.4	8.2				18	30	0.39	18.5	31.3	18	75	117	78	26.635	No	No
dead	53	F	75	165	4.72	78.8	15.5	4.7	0	0.2	3.72	0.73	0.22	0	0.01	5.26	46.7	15.2	28.9	32.5	13.6	10.9	264	5.09589	0.7	955	779	1553	222.3		142	3.57	104.3	7.4				30	58	0.35	20.1	25.7	28	73	124	73	27.5482	No	No
alive	36	F	80	153	24.14	62.6	29.4	6.5	0.9	0.6	15.12	7.09	1.57	0.22	0.14	6.03	48.8	15.7	26	32.2	14.5	10	507	2.13258	0.97	2654	315		100.4	0.24	139	3.93	108.6	9.4	147						17	52	16	90	165	128	34.1749	No	No
dead	41	F	60	156	8.92	78.5	12	6.7	0	0.1	7	1.07	0.6	0	0.01	4.53	40.9	12.8	28.3	31.3	14.9	12.2	70	6.54206	1.18	5516	970	2474	142.3	0.63	145	5.29	105.7	8.4				38	51	0.61	28.2	66	22	67	124	78	24.6548	No	No
dead	62	M	80	168	7.8	83.3	11.2	4.5	0	0.1	6.5	0.87	0.35	0	0.01	5.63	51.4	16.9	30	32.9	14	11.3	168	7.47126	1.61	667	896	7569	125.6		132	4.91	95.6	7.9	172		105	80	134	0.42	18.2	28.1	26	118	119	70	28.3447	No	No
dead	89	M	79	142	13.3	74.9	19.5	4.7	0	0.1	9.96	2.6	0.62	0	0.01	3.75	36.5	11.8	31.5	32.3	14.5	10.2	329	3.83077	1.29	1971	501		190.8	1.09	144	3.79	108	8	94			115	188	0.76	19.6	48.3	18	78	114	78	39.1787	No	yes
alive	79	M	78	163	8.09	82.7	12	5.3	0	0	6.69	0.97	0.43	0	0	5.24	44.1	15.6	29.8	35.4	13.6	9.6	253	6.89691	1.51	950	427		242.9		133	4.58	95.5				79	47	63	0.59	13.3	18	19	102	151	101	29.3575	No	No
dead	76	M	40	157	14.39	90.5	5.2	4	0.1	0.2	13.02	0.75	0.58	0.01	0.03	5.86	50.6	17.2	29.4	34	12.5	9.9	371	17.36	0.79	1062	404				133	4.01	99					39	42	1.04	20.6	30.2	22	86	121	57	16.2278	No	No
dead	91	M	60	160	12.57	91.3	4.4	3.4	0.3	0.2	11.47	0.55	0.43	0.04	0.03	3.35	30.3	10.1	30.1	33.3	13.5	10.7	289	20.8545	3.9	2210	348		247.7		135	6.07	97.8		174			84	73	0.48	20.2	26.3	20	87	125	70	23.4375	No	No
dead	80	M	70	163	9	94.7	3.2	1.2	0	0.1	8.52	0.29	0.11	0	0.01	5.16	45	15.4	29.8	34.2	14.3	10.8	202	29.3793	2.55	1418	859			3.44	124	7.1	94.8	7.5			129	39	92	0.4	6.7	14.4	24	110	156	82	26.3465	No	No
dead	77	M	74	170	10.83	91.6	5.4	2	0	0.2	9.92	0.58	0.22	0	0.02	5.71	47.4	15.7	27.5	33.1	15.4	10.8	176	17.1034	1.1	2056	719			0.29	143	4.71	104.4	8				44	48	0.77	19.8	27.1	20	125	128	75	25.6055	No	No
dead	74	F	98	178	11.6	89.8	5.3	4.2	0	0.2	10.42	0.61	0.49	0	0.02	5.68	51.1	18	31.7	35.2	13.7	9.7	213	17.082	0.91	1195	591	4856	166.9	0.53	133	3.96	92.8	8.5	145			34	59	1.3	26.8	38.2	25	89	106	60	30.9304	No	No
dead	72	M	71	163	14.67	86.1	3.7	4.2	0	0.5	12.65	0.54	0.61	0	0.07	5.14	41.3	14.8	28.8	35.8	14.5	8.8	349	23.4259	1.08	13308	500		197.3	0.47	127	5.22	99.3	7.7				60	42	0.44	13.8	20.9	20	87	140	70	26.7229	No	No
alive	77	M	78	173	8.26	86.6	8.7	4.1	0	0.1	7.15	0.72	0.34	0	0.01	4.99	47.7	16.6	33.3	34.8	12.9	10.3	214	9.93056	1.63	852	404		155.7		137	4.65	104.2		134			38	46		15	25.3	19	65	133	85	26.0617	No	No
alive	76	M	60	165	7.94	86.5	9.7	3.7	0	0.1	6.87	0.77	0.29	0	0.01	5.04	45.5	15.4	30.6	33.8	12.8	9.7	237	8.92208	0.84	966	351		99.4		134	4.33	98.9					14	27	0.38	17.1	20.7	18	88	144	75	22.0386	No	No
alive	69	M	60	160	7.37	86.3	8.4	4.3	0.5	0.1	6.35	0.62	0.32	0.04	0.01	5.86	49.9	17.7	30.2	35.5	13.2	11.2	181	10.2419	0.51	864	306	1467	102.5		127	5.17	89.6					41	26	0.62	19.6	27.7	20	90	123	61	23.4375	No	No
alive	76	M	71	163	8.19	75.5	10.9	13.1	0.4	0.1	6.19	0.89	1.07	0.03	0.01	6.54	43.3	14.6	22.3	33.7	16.1	9.1	234	6.95506	0.77	720	468	379	110.7	0.04	134	3.8	98.8				79	26	32	0.68	18.9	25.8	18	85	130	63	26.7229	No	No
alive	75	M	81	162	7.27	73.5	13.3	7.6	0.1	0.1	5.34	0.97	0.55	0.01	0.01	4.22	34.6	12.7	30.1	36.7	13.3	9.5	498	5.50515	0.5	4322	392		77.9		113	5.22	81	8.2	114			40	42	0.54	19.6	27.2	21	83	167	86	30.8642	No	yes
alive	54	M	80	170	10.41	84.9	6.4	8.4	0.1	0.2	8.84	0.67	0.87	0.01	0.02	4.85	41.8	14.4	29.7	34.4	13	9.6	244	13.194	0.96	508	275		328.6		135	4.25	96.5					30	22	0.44	23.6	34.3	18	84	115	65	27.6817	No	No
dead	76	M	79	164	9.23	49.3	42.7	6.9	0.3	0.4	4.54	3.94	0.64	0.03	0.04	5.04	46.3	15.5	30.8	33.5	12.6	9.4	336	1.15228	0.96	1548	426		56.5	0.05	141	4.03	108.2	8.3				49	72	0.84	21.8	35.6	20	71	170	81	29.3724	No	No
dead	73	M	77	168	11.27	85.2	6.9	5.9	0	0.3	9.6	0.78	0.67	0	0.03	5.37	47.6	16.2	30.2	34	14.5	9.1	286	12.3077	0.81	656	351		239.2	0.19	139	5.33	100.6	8.4				51	45	0.78	23.2	36.4	28	95	160	95	27.2817	No	No
dead	83	M	76	169	19.28	94.4	1.8	3.4	0	0.4	18.21	0.35	0.65	0	0.07	3.9	37.9	13.4	34.4	35.4	14.7	11.1	272	52.0286	0.94	948	509		304.8	0.06	140	4.76	109	8.7	204		55	40	55	1.15	17.3	25.4	20	72	142	66	26.6097	No	No
dead	69	M	80	160	9.44	86.6	8.6	4.1	0	0.1	8.17	0.81	0.39	0	0.01	4.73	46.6	15.2	32.1	32.6	14	9.5	122	10.0864	0.98	13445	701	1405	72.3	0.25	139	3.92	102.4	8.3	111			15	21	0.72	21.8	33.5	30	64	159	67	31.25	No	No
alive	72	M	72	168	7.77	86.2	6.6	6.6	0.1	0.1	6.7	0.51	0.51	0.01	0.01	5.16	44.4	15.6	30.2	35.1	12.5	9.3	138	13.1373	0.95	387	231		109.8		130	4.33	95.4	8.4	134		78	20	37	0.44	18.2	26.1	19	87	114	56	25.5102	No	No
alive	73	M	65	155	5.88	64.5	20.7	12.9	1.7	0.2	3.79	1.22	0.76	0.1	0.01	5.14	42.9	14.3	27.8	33.3	12.7	9.7	386	3.10656	0.96	1603	235		6.5	0.12	141	4.06	105.8								20.2	30.7	19	77	122	65	27.0552	No	No
alive	62	M	70	165	5.44	89.2	7.7	3.1	0	0	4.85	0.42	0.17	0	0	5.3	44.4	15.8	29.8	35.6	14.5	10.4	162	11.5476	0.88	1470	551	1510	186.1									74	111	0.26	20	29.8	23	107	131	79	25.7117	No	No
dead	61	M	72	169	9.71	87.2	4.3	7.9	0	0.1	8.46	0.42	0.77	0	0.01	5.77	50.5	17.6	30.5	34.9	13.8	10.1	199	20.1429	1.03	216	332		61.3	0.75	138	4.41	98.5	8.4	106			126	99	0.45	20.1	30.6	50	89	100	60	25.2092	No	No
alive	65	M	65	160	11.37	73.4	15.7	6.1	0.3	0.5	8.36	1.78	0.69	0.03	0.06	5.95	52	17.8	29.9	34.2	13.4	10.3	272	4.69663	1.07	1247	418		72.3		139	4.06	104.9					74	66	1.04	17.9	25.2	19	90	118	68	25.3906	No	No
dead	79	M	60	165	4.86	91	4.4	4	0	0	4.38	0.21	0.19	0	0	4.25	39.9	14.3	33.6	35.8	12.7	9.7	112	20.8571	0.95	1227	461	1488	115.5		123	4.48	87.5	6.9	117			71		0.45	17.4	24.6	19	87	126	76	22.0386	No	No
alive	55	M	103	167	11.38	71.7	19.9	6.2	0.9	0.7	8.16	2.27	0.7	0.1	0.08	5.1	40	14.3	28	35.8	13.9	9.2	276	3.59471	2.41				71.7	34.36	135	3.22	101.9	8.8	136			30	25	0.44	24.7	38	21	65	169	124	36.9321	No	yes
alive	77	M	75	167	8.33	78.8	15.1	5.9	0.1	0.1	6.56	1.26	0.49	0.01	0.01	5.47	44.7	14.7	26.9	32.9	14.3	10.3	233	5.20635	1.14	300	422		206.9	0.19	138	4.17			100			21	34	0.63	19.4	30.7	23	53	106	59	26.8923	No	No
alive	75	M	75	164	16.92	91.3	4.6	2.7	0	0.2	15.46	0.77	0.46	0	0.03	4.6	41.4	14.5	31.5	35	13.6	9.3	260	20.0779	1.89	27611	510	880	346.2	0.6	137	4.61	102.3	7.2	95	1.7		57	33	0.75	15.4	24.6	22	91	136	70	27.8852	No	No
dead	74	M	54	163	9.78	76.5	16.9	5.4	0.6	0.2	7.48	1.65	0.53	0.06	0.02	4.9	45.5	14.8	30.2	32.5	12.9	12.3	192	4.53333	1.22	1326	287		341	1.98	139	5.48	102.8	8.1	190			80	45	0.41	21.8	33	20	77	134	60	20.3244	yes	No
dead	79	M	60	160	4.51	79	14.6	5.8	0	0.2	3.56	0.66	0.26	0	0.01	5.51	47	15.4	27.9	32.8	13.8	9.4	169	5.39394	0.85	1044	501	1425	64.3		139	4.56	106				48	18	58	0.58	17.9	25.7	20	74	155	74	23.4375	No	No
alive	78	M	70	170	8.99	84.6	10	5.2	0	0.2	7.6	0.9	0.47	0	0.02	6.21	53.3	18.7	30.1	35.1	12.6	11	343	8.44444	0.83	1380	526		195.5		140	4.69	100.3		182			33	44	1.16	15	20	18	96	120	69	24.2215	No	No
alive	40	M	91	179	9.67	89.6	5.7	4.6	0	0.1	8.67	0.55	0.44	0	0.01	5.22	44.1	15.4	29.5	34.9	12.9	10.9	236	15.7636	1.17	276	258		176.8												20	30.8	18	85	120	85	28.4011	No	No
alive	50	M	86	175	7.01	67.5	19.8	12.4	0	0.3	4.73	1.39	0.87	0	0.02	5.76	48.1	16	27.8	33.3	13.5	9.9	194	3.40288	0.88	358	361		123.9		140	5.47	99.8	9				34	36	0.46	23.6	33.9	20	89	113	69	28.0816	No	No
alive	58	M	80	168	6.91	78.8	14.5	6.5	0.1	0.1	5.44	1	0.45	0.01	0.01	4.92	41.5	14.6	29.7	35.2	13.2	10.3	261	5.44	1	223															21.3	31	18	120	140	80	28.3447	No	No
alive	42	M	85	163	13.74	83.3	6	5.6	0	0.5	11.45	0.82	0.77	0	0.07	6.33	51.7	17.1	27	33.1	14.3	10	406	13.9634	1.02	685	421	1482	132.6									31	23	0.41	19.8	30.2	22	79	117	74	31.9922	No	No
dead	78	M	68	172	4.44	76.1	11.3	11	0	0.2	3.38	0.5	0.49	0	0.01	5.29	42.5	14.3	27	33.6	14.4	10.9	144	6.76	0.65	1175	463	963	72.1	0.08	127	3.78	93.6	7.5	93	1.9	102	56	83	0.73	23.2	32.3	20	79	117	62	22.9854	No	No
alive	81	M	60	170	6.13	72.2	16.8	10.8	0	0.2	4.43	1.03	0.66	0	0.01	5.42	43	14.7	27.1	34.2	14.6	12.8	86	4.30097	1.14	970					132	4.05	97.1	8.1							19.6	27.5	20	100	95	71	20.7612	No	No
dead	68	M	72	156	8.16	83.3	12.3	3.8	0	0.1	6.8	1	0.31	0	0.01	5.3	48.5	17.1	32.3	35.3	12.2	11.8	165	6.8	0.91	359	318		96.2	0.36	132	4.96	101.5					45	33	0.73	18.9	32.1	18	89	145	80	29.5858	No	No
alive	62	M	75	165	8.57	87.9	7.7	3.7	0	0.1	7.53	0.66	0.32	0	0.01	5.46	47.8	15.8	28.9	33.1	13.8	9.9	277	11.4091	1.26	940	330		119.2	0.14	140	6.33	100.3	9.1				37	47	0.53	22.1	31.6	18	87	134	87	27.5482	No	No
alive	61	M	70	174	11.65	88.6	5.9	3.1	0	0.3	10.32	0.69	0.36	0	0.03	6.3	53.1	17.4	27.6	32.8	14.4	9	281	14.9565	0.72	3804	556	1056	9.6		139	4.62	104.2					22	27		22.7	32.9	19	83	128	69	23.1206	No	No
alive	76	M	70	163	9.39	81.1	7.1	10.4	0.1	0.2	7.61	0.67	0.98	0.01	0.02	6.04	54.2	18.2	30.1	33.6	18.2	9.1	280	11.3582	1.93	731	325		135		130	4.98	91.5		106			23	29	0.92	22.1	39.8	20	78	101	68	26.3465	No	No
dead	72	M	72	168	9.4	91.4	6.7	1.4	0.1	0.1	8.59	0.63	0.13	0.01	0.01	5.06	45.8	15.7	31	34.3	14.1	9.5	238	13.6349	1.26	1890	745		252.9	1.51	140	5.83	101.5	8.9			134	96	116	0.52	19	31.1	28	124	141	75	25.5102	No	No
alive	63	M	60	160	9.01	81.8	10.8	7.3	0	0.1	7.37	0.97	0.66	0	0.01	5.68	47.9	17.4	30.6	36.3	13.6	11.8	170	7.59794	1.13	2100	439		195.1		140	4.32	106.8		103		230	68	71	1.33	18	27.1	18	79	120	74	23.4375	No	No
alive	65	M	95	170	11.57	81.7	7.6	5.7	0	0.3	9.46	0.88	0.66	0	0.03	4.04	38	12.6	31.2	33.2	13.3	10.3	160	10.75	1.1	3517	2303		139.9	1.82	141	2.97	108.6	7.9				1207	1992	1.4	11.7	18.5	20	112	146	100	32.872	No	yes
alive	65	M	65	160	6.07	70.2	5.4	13.5	4.6	1	4.26	0.33	0.82	0.28	0.06	4.74	43.5	15	31.6	34.5	13.2	9.5	305	12.9091	1.01	1615	249		104		134	4.6	104.3					51	35	0.56	19.7	34.1	17	72	137	78	25.3906	No	No
dead	62	M	96	175	8.24	86.4	6.6	7	0	0	7.12	0.54	0.58	0	0	5.92	47	16.7	28.2	35.5	15.1	9.5	162	13.1852	0.98	960	739		141.3		139	4.89	106.1	8.3	127			38	74	0.91	16.1	22.6	16	84	134	78	31.3469	No	No
alive	85	M	75	165	10.69	80.4	7.4	8.6	2.8	0.8	8.59	0.79	0.92	0.3	0.09	4.68	39.5	12.9	27.6	32.7	18.4	8.9	334	10.8734	1.61		175		94.3		136	4.83	105.4	8.6			108	45	55	0.32	17.8	29.7	19	82	155	70	27.5482	No	No
alive	81	M	60	160	19.02	88	3.7	8.1	0.1	0.1	16.74	0.71	1.54	0.01	0.02	4.64	41.5	13.4	28.9	32.3	14.5	11.6	279	23.5775	1.06					0.09	140	5.3	109.4		74						19.7	30	24	86	131	60	23.4375	No	No
dead	64	M	67	172	8.64	86.1	5.9	7.3	0	0.1	7.44	0.51	0.63	0	0.01	5.56	49.8	16.9	30.4	33.9	12.6	10.4	154	14.5882	1.39	1374	556	1792	66	11.01	141	4.09	104.5	7.7	138	2.2		21	23	0.72	16.5	23.7	30	65	112	59	22.6474	No	No
alive	60	M	83	164	6.37	69.5	21.4	6.9	2	0.2	4.43	1.36	0.44	0.13	0.01	4.99	42.7	14.5	29.1	34	13.7	11	169	3.25735	1.34	232	230		57.3	0.18	139	4.3	102	8.3	140			36	40	0.73	24	36.7	15	80	129	82	30.8596	No	No
alive	54	M	74	180	11.87	82.4	7	6.9	0	0.5	9.78	0.83	0.82	0	0.06	4.42	39.9	13.5	30.5	33.8	14.6	10	443	11.7831	0.88	405	322		83	1.7	140	5.27	106	8.1				87	64	0.5	17.8	25.1	21	98	116	78	22.8395	No	No
alive	68	M	69	172	4.45	76.4	14.4	8.3	0	0.2	3.4	0.64	0.37	0	0.01	4.02	35	10.9	27.1	31.1	18.2	9.5	118	5.3125	1.3	1006	445		73.2		137	5.09	108		102		124	57	109	0.47	15.1	22.5	21	78	112	68	23.3234	No	No
alive	78	M	88	165	8.24	86	7.8	4.5	1	0.2	7.09	0.64	0.37	0.08	0.02	5.15	50.6	16	31.1	31.6	14.5	9.5	485	11.0781	1.39	1391	546		45.8		141	4.47	107.1				167	169	184	0.7	24.6	40.3	24	91	109	69	32.3232	No	No
alive	74	M	79	165	6.87	78	12.4	7.6	0	0.3	5.36	0.85	0.52	0	0.02	5.27	47.4	16.5	31.3	34.8	13.5	9.2	225	6.30588	0.84	524	358	3118	56	0.27	133	4.53	99.3	8.1	300			56	43	0.77	19.2	30.5	19	67	112	76	29.0174	No	No
alive	57	M	78	167	12.35	77.7	9.8	8.3	0.8	0.4	9.59	1.21	1.03	0.1	0.05	5.31	45.7	15.1	28.4	33	13.2	10.2	547	7.92562	1.24	1221	314		86.6		137	5.1						136	86	1.16	19	26.6	20	106	110	72	27.968	No	No
alive	52	F	84	165	12.65	94.5	3.7	0.9	0	0.3	11.95	0.47	0.11	0	0.04	4.97	43.8	15	30.2	34.2	13.2	9.8	242	25.4255	0.69	528	318		326.3	0.45	137	3.45	97.7	8.1	102		94	24	28	0.55	21.8	33.1	25	96	134	74	30.854	No	No
dead	80	M	86	166	16.33	81.8	10.1	7	0.3	0.3	13.36	1.65	1.14	0.05	0.05	5.08	47.2	16.5	32.5	35	13.1	9.8	206	8.09697	1.44	1131	312		347.1	0.2	139	4.41	103.6	7.9	138			14	22	1.23	20.3	33.8	19	74	150	78	31.2092	No	No
alive	78	M	63	165	16.59	86.8	3.4	9.6	0	0.2	14.39	0.56	1.6	0	0.04	4.7	37.5	13.2	28.1	35.2	15.3	8.8	512	25.6964	1.71	771	337		136.5	0.38	127	7.21	96.5	8.5				26	26	0.33	13.8	26.1	20	113	128	82	23.1405	No	No
alive	56	M	60	167	10.41	86	7.7	3.9	0.4	0.2	8.95	0.8	0.41	0.04	0.02	4.33	40.8	13.9	32.1	34.1	13.4	10.5	152	11.1875	0.89	56264	667		184.6		141	4.94	109.2					189	131	0.62	19.6	28.3	20	103	114	76	21.5139	No	No
dead	76	M	70	168	16.84	89.6	5.8	2.9	0.1	0.1	15.1	0.97	0.49	0.01	0.02	4.84	42.6	13.9	28.7	32.6	11.9	10.2	288	15.567	1.61	1915	400	520.1	310.3		131	7.59	99.3	8.3	194					0.84	14.1	20.7	18	100	135	80	24.8016	No	No
alive	75	M	73	173	7.85	80.4	14.9	3.8	0	0.1	6.31	1.17	0.3	0	0.01	4.22	37.5	12.5	29.6	33.3	13.1	10.2	228	5.39316	1.58																17	24.7	20	111	112	71	24.3911	No	No
alive	60	F	88	160	10.07	81.6	11.5	5.4	0	0.2	8.22	1.16	0.54	0	0.02	4.96	45.4	15.3	30.8	33.7	15.3	10.4	211	7.08621	1.11	831	797	1012	186.5		145	4.71	109.9	7.7				86	167	0.49	21.7	36.2	25	109	103	68	34.375	No	No
alive	81	M	85	154	7.68	96.1	2.6	0.5	0.3	0.5	7.38	0.2	0.04	0.02	0.04	8.12	53.9	17.6	21.7	32.7	18.6		173	36.9	1.5	140393	194		25.6		140	5.1	103.4		102			19	25	1	21.9	36.6	25	140	104	84	35.8408	No	yes
dead	76	F	65	160	16.68	89.4	5.7	2.9	0	0.1	14.91	0.95	0.48	0	0.02	3.48	29.7	9.3	26.7	31.3	15.3	9.6	299	15.6947	0.99	56736	693			11.72	132	5.05	95.3	7.5				42	56	0.45	25.2	51	17	78	60	40	25.3906	No	No
alive	81	M	84	173	7.62	80.2	11.5	7	0.3	0.1	6.11	0.88	0.53	0.02	0.01	5.46	49.8	16.8	30.8	33.7	13	9.9	247	6.94318	1.25	4460	299		329		130	4.11	93.5		112			30	38	1.12	20.4	27.7	18	101	132	78	28.0664	No	No
dead	78	M	70	170	6.56	77.1	11	11	0	0.3	5.06	0.72	0.72	0	0.02	5.18	40.2	13.4	25.9	33.3	14.1	9.7	176	7.02778	1.67	1868	447		328.7	0.5	145	5.56	108	8				13	40	0.73	20.9	29.9	28	77	152	92	24.2215	No	No
dead	92	M	70	174	6.36	75.9	20.9	2.4	0	0.2	4.83	1.33	0.15	0	0.01	4.62	42.6	13.7	29.7	32.2	14.6	10.1	126	3.63158	1.72	4602	416		76.6		148	4.4	112.4	8.4				22	72	0.6	18	32.3	18	45	127	78	23.1206	No	No
dead	80	M	81	167	7.23	85.8	8	5.8	0	0.1	6.2	0.58	0.42	0	0.01	4.73	41	13.9	29.4	33.9	13.7	10.4	223	10.6897	1.44	2807			140.1		137	4.55	102.7	7.3				43	55	0.58	16.8	24.4	17	86	121	62	29.0437	No	No
alive	75	M	77	170	7.08	80	11.4	8.5	0	0.1	5.66	0.81	0.6	0	0.01	6.37	52.9	18.6	29.2	35.2	15.6	9.7	205	6.98765	1.32	750	557		164.5		132	4.52	103.8	8.8	134		79	24	40	0.92	20.3	30.6	18	65	106	59	26.6436	No	No
dead	68	F	60	160	5.28	64.9	26.9	7.6	0	0.2	3.43	1.42	0.4	0	0.01	4.95	42.3	14.3	28.9	33.8	13.3	10.3	226	2.41549	0.9	1006	647	1101	142.3	0.35	142	4.51	107.8	7.8		2.3		19	43	0.64	20.5	31.1	22	60	160	60	23.4375	No	No
alive	78	M	90	170	10.2	67.6	26.2	6	0.1	0.1	6.9	2.67	0.61	0.01	0.01	5.47	47.4	15.5	28.3	32.7	15	12.4	148	2.58427	1.08		635		85.1	0.16	140	4.48	105.7	8.9	87			75	88	1.33	17.9	23.5	21	85	156	91	31.1419	No	yes
alive	59	F	70	160	16.73	87.5	7.7	4.4	0	0.4	14.65	1.28	0.74	0	0.06	5.25	46.1	14.6	27.8	31.7	13.3	9.1	413	11.4453	0.56	2265	574		90.1	0.42	142	4.48	100.3					62	45	0.4	22.9	28.4	20	90	123	60	27.3438	No	No
alive	64	F	48	150	9.79	84.6	12.2	3.2	0	0	8.29	1.19	0.31	0	0	4.75	42.1	14.2	29.9	33.7	14.1	11.8	201	6.96639	0.55	1240	421	2970	104											0.38	23.8	32.1	32	88	166	91	21.3333	No	No
dead	44	F	89	155	3.71	69.3	26.1	4.3	0	0.3	2.57	0.97	0.16	0	0.01	4.73	41.4	13.3	28.1	32.1	13.7	9.2	196	2.64948	0.66	220	310		49	0.13	145	3.76	104.7	8.3				27	27	0.15	18.6	28	20	98	116	73	37.0447	No	No
alive	47	M	80	180	16.26	83.3	11.7	3.4	0	0.1	13.54	1.9	0.56	0	0.02	5.63	46.8	17	30.2	36.3	11.6	9.8	310	7.12632	1.04	103	348		132.3	0.44	126	5.63	94.4					60	26	2.05	16.7	21.4	20	127	178	79	24.6914	No	No
dead	79	M	60	170	5.63	76.2	17.4	5.5	0	0.2	4.29	0.98	0.31	0	0.01	5.48	53	17.8	32.5	33.6	13.2	11.2	111	4.37755	1.91	369	789	6548	108.5		143	4.52	104.8	8.1	170			197	417	0.45	14.2	24.8	20	83	125	75	20.7612	No	No
dead	81	M	75	165	4.18	83.8	13.6	2.6	0	0	3.5	0.57	0.11	0	0	5.63	43.9	14.5	25.8	33	17.2	11.9	89	6.14035	1.11	5580	1173	5865	176.9	1	134	4.64	98	7.6	126		69	58	144	0.67	21.3	33.7	25	79	152	78	27.5482	No	No
dead	72	M	65	175	5.21	59.6	27.1	12.7	0	0.4	3.11	1.41	0.66	0	0.02	6.18	52.5	17.3	28	33	14.6	9.7	204	2.20567	1	190	235		78.4	0.25	140	4.6	102.1	7.8	113			81	43	0.43	22	39	17	75	115	75	21.2245	No	No
dead	72	M	65	160	6.99	83.8	10.7	5.4	0	0.1	5.85	0.75	0.38	0	0.01	5.34	46.2	16.1	30.1	34.8	12.9	10.2	259	7.8	1.27	1219	869		287.3	0.3	134	4.91	98.4	8.3	425			59	146	0.57	14.9	21.9	23	107	120	52	25.3906	No	No
alive	63	M	75	162	4.98	79.9	13.3	5.6	0.2	0.2	3.98	0.66	0.28	0.01	0.01	2.85	23.4	7	24.6	29.9	18.7	8.9	284	6.0303	0.85	6789	278		270.7		133	5.73	101				345	37	57	0.61	22	31.2	18	103	90	53	28.578	No	No
alive	65	M	65	160	9.95	86.1	10.6	3.2	0	0.1	8.57	1.05	0.32	0	0.01	4.78	42.5	14.3	29.9	33.6	13.5	10.6	229	8.1619	1.04	540	457		187.8		136	4.77	102.5					38	57	0.55	19.3	29.6	18	80	104	64	25.3906	No	No
alive	62	M	85	160	11.39	79.9	13.2	6.8	0.1	0	9.11	1.5	0.77	0.01	0	4.98	44.9	15.6	31.3	34.7	14.7	8.8	227	6.07333	0.8	600	338	1534	101.6						91		68	57	44	0.46	22.6	32.5	20	111	140	70	33.2031	No	No
alive	58	M	80	183	10.69	90.1	7.8	2	0.1	0	9.64	0.83	0.21	0.01	0	4.66	42.5	13.8	29.6	32.5	13.6	10.2	230	11.6145	1.08	1580	372		169.2		142	3.71	102.1		193			47	38		24.5	36	26	69	117	71	23.8884	No	No
alive	55	M	53	165																					5.04						138	4.61	93.3								30	37.8	23	73	128	56	19.4674	No	No
dead	53	M	105	163	11.74	92.5	2.3	4	0	0.1	10.86	0.27	0.47	0	0.01	5.65	51.1	16.9	29.9	33.1	16.4	11	178	40.2222	1.08	805	657		211.9	1.63	142	4.96	100.9	8.1				183	182	0.71	24.4	36	15	110	126	82	39.5197	No	No
alive	66	M	70	165	7.91	79.2	17.2	3.5	0	0.1	6.26	1.36	0.28	0	0.01	4.95	42.5	14.9	30.1	35.1	13.9	10	189	4.60294	1.09	650	450		151.6												18.6	31.3	19	102	105	83	25.7117	No	No
alive	55	M	60	170	20.9	92.4	5	2.5	0	0.1	19.31	1.04	0.52	0	0.03	4.46	26.2	7	15.7	26.7	25.8		372	18.5673	2.04	711	994		502.5		144	5.52	101.3	8.6				310	308	1.33	15	26.3	26	118	105	73	20.7612	No	No
alive	66	M	78	169	7.7	83.4	11	3.8	0	0.1	6.42	0.85	0.29	0	0.01	5.29	48.6	16.6	31.4	34.2	12.8	10.5	207	7.55294	1.28	1838	868		288.9									42	79	1.03	19.2	26.1	21	113	117	70	27.31	No	No
alive	44	M	90	178	19.43	89.3	4	4	0.1	0.2	17.35	0.78	0.78	0.02	0.04	5.15	45	15.4	29.9	34.2	14.1	9.9	347	22.2436	0.95	1006	371		236.6	0.17	141	4.45	103	8.4	135			71	39	0.75	18.9	24.6	22	118	143	64	28.4055	No	No
dead	36	M	150	170	11.74	86.8	7.8	4.5	0	0.4	10.19	0.91	0.53	0	0.05	6.9	60.6	19.8	28.7	32.7	20.3		146	11.1978	0.71	602	1355		383.3		139	4.66	96.3	7.8				22	83	0.41	33.4	73.1	28	115	149	92	51.9031	No	yes
alive	74	M	80	164	12.71	85	8.3	5.5	0	0.2	10.79	1.06	0.7	0	0.03	5.6	50.5	17.5	31.3	34.7	13.9	11	234	10.1792	1.28	1030	622	1249	215		132	5.05	98.6	8		2.4		75	107	0.86	15.2	21.7	24	105	99	60	29.7442	No	No
dead	51	M	76	161	14.85	94	2.6	2	0	0.1	13.96	0.38	0.3	0	0.01	5.77	49.4	16.9	29.3	34.2	14.5	9.4	386	36.7368	1.26	608	458	760	111.1		142	3.91	107.1	7.7				30	33	0.55	22	30.1	18	76	140	81	29.3199	No	No
alive	43	M	104	165	9.49	58.9	27.1	13	0.5	0.5	5.59	2.57	1.23	0.05	0.05	5.37	47.5	15.5	28.9	32.6	13.8	10.6	423	2.1751	0.95	2316	311		33.8		137	4.46	101.7	8.3				18	22	0.77	25.2	33.5	12	83	100	55	38.2002	No	No
dead	70	M	82	165	6.41	84.2	10.6	4.7	0	0	5.4	0.68	0.3	0	0	4.99	43.6	14.6	29.3	33.5	13	9.7	164	7.94118	1.05	1590	451	976		19.43	140	4.63	101.9	7.9	226			31	44	0.73	19.5	27.9	26	148	146	64	30.1194	No	No
alive	67	M	72	172	7.02	69.3	18.7	10.1	0.9	0.3	4.87	1.31	0.71	0.06	0.02	4.67	41.4	13.3	28.5	32.1	14.8	11.5	394	3.71756	1.1	24105	323		314.7									28	23	0.75	22.4	31.9	20	98	125	82	24.3375	No	No
alive	52	M	73	170	9.03	81.5	7.8	2.5	0.3	0.8	7.36	0.7	0.23	0.03	0.07	4.42	38.1	13.3	30.1	34.9	14.8	12	248	10.5143	1.1	2152	451		460.4		143	4.21	107.2					76	63	1.79	17.3	25.4	26	85	117	65	25.2595	No	No
alive	58	M	70	168	7.87	81	10.7	8.1	0.1	0.1	6.37	0.84	0.64	0.01	0.01	4.82	44.2	14.5	30.1	32.8	14.6	11.2	217	7.58333	1.28	386	643		230.9	0.64	141	5.43	104.3	7.7			80	27	54	0.82	24	57	19	80	96	64	24.8016	No	No
alive	46	M	70	175	8.52	80.6	9.6	7.6	2	0.2	6.86	0.82	0.65	0.17	0.02	5.74	50.6	17	29.6	33.6	12.4	9.9	224	8.36585	0.87	130	263		41.9		135	4.34	98					47	25		21	30	18	85	131	67	22.8571	No	No
alive	67	M	50	170	12.06	85.8	5.3	8.3	0.2	0.1	10.35	0.64	1	0.02	0.01	2.82	15.3	3.7	13.1	24.2	22.5	10	467	16.1719	1.72	2144	241		40.3		152	4.44	122.7							0.65	17.8	27.4	20	107	132	104	17.301	No	No
dead	80	M	73	168	5.22	51.9	32.2	11.1	4	0.8	2.71	1.68	0.58	0.21	0.04	5.46	48.4	16.2	29.7	33.5	14.2	12.6	191	1.6131	1.02	1928	391	2359	359.3	1.2	143	5.31	105.4	8.7	94			16	33	0.84	22	36	18	65	114	65	25.8645	yes	No
alive	40	M	68	172	7.19	83.5	10.8	5.4	0	0.3	6	0.78	0.39	0	0.02	4.28	37	12.9	30.1	34.9	12.5	11	184	7.69231	0.91	393	662		225.8												20.8	28.4	20	70	101	65	22.9854	No	No
alive	55	M	72	165	9.77	81.6	13.8	3.9	0	0.2	7.97	1.35	0.38	0	0.02	5.25	46.6	15.7	29.9	33.7	13.6	11.2	244	5.9037	1.61	310	375		331.3	0.07	143	4.94	108.6	9.1	94			24	36	0.56	19.5	30.7	20	96	115	72	26.4463	No	No
alive	40	M	80	167	24.23	95	2.8	1.6	0.2	0.4	23.03	0.69	0.38	0.04	0.09	5.54	48.8	16.7	30.1	34.2	14.4	10.2	284	33.3768	1.07	547	444		491.5	1.25	140	4.14	107.8	9				64	40	0.72	23.3	31.7	23	130	202	100	28.6851	No	No
alive	48	M	74	165	7.07	82.8	9.1	7.5	0	0	5.93	0.65	0.54	0	0	5.07	42.4	14.6	28.8	34.4	12.7	10.5	140	9.12308	1.24	1610	451		146	0.09	137	3.77	102.8	8.5						0.7	18.3	28.9	20	118	131	76	27.1809	No	No
dead	60	M	87	175	8.62	85.8	9.7	4.4	0	0.1	7.39	0.84	0.38	0	0.01	5.13	43.4	14.4	28.1	33.2	13.9	9.9	354	8.79762	1.59	950	543		255.5	1.24	127	5.41	89.7	8.4				44	48	0.51	17.2	26.1	32	112	119	69	28.4082	No	No
dead	42	M	88	180	7.51	92.5	3.7	2.4	0	0.1	6.94	0.28	0.18	0	0.01	4.98	41.8	13.8	27.7	33	13.4	10.6	137	24.7857	0.94	900	485		127.4		139	4.32	101.9	7.6				170	173	0.76	26.1	36.5	24	104	122	75	27.1605	No	No
alive	69	M	74	172	4.71	83.6	11.3	5.1	0	0	3.94	0.53	0.24	0	0	5.23	42.9	14.9	28.5	34.7	14.8	11.3	112	7.43396	1.09	1470	512	762	147	0.4	137	4.45	104.2	7	129			44	106	0.45	17.6	26.2	28	105	116	80	25.0135	No	No
dead	81	M	95	160	8.62	87.1	10	2.8	0	0.1	7.51	0.86	0.24	0	0.01	5.35	46.2	16.3	30.5	35.3	14.6	10.2	148	8.73256	1.64	1880	574		188.5		140	3.89	105.1		151						19.5	31.3	16	53	86	56	37.1094	No	No
alive	61	M	90	177	18.1	94.4	3.3	1.4	0	0.2	17.08	0.59	0.26	0	0.04	6.16	55.3	18.4	29.9	33.3	16.4	11.3	248	28.9492	0.9	2431	948		6.5	1.97	148	5.77	117.1	9.8				52	39	0.83	13.5	25.6	25	86	133	84	28.7274	yes	No
alive	58	F	65	164	21.12	92.3	4.1	2.3	0	0.2	19.48	0.86	0.48	0.01	0.05	5.29	46.6	15.3	28.9	32.8	13.9	9	405	22.6512	1.11	552	535		274.2		142	5.4	101.8					564	320	0.88	20.2	30	18	89	117	68	24.1672	No	No
alive	57	M	73	182	8.54	83	10.8	5.9	0.1	0.2	7.09	0.92	0.5	0.01	0.02	5.62	45.8	15.5	27.6	33.8	12	9.7	509	7.70652	0.63	463	170		16.9									48	15	0.43	24.2	34.2	17	71	144	97	22.0384	No	No
alive	45	M	91	170	13.59	78.5	16.8	3.2	1.2	0.3	10.68	2.28	0.43	0.16	0.04	5.7	46.4	15.3	26.8	33	13.9	10.4	272	4.68421	1.32	11897	581		216.3	0.14	140	6.43	100.8					65	43		20.3	26.1	22	122	118	60	31.4879	No	No
alive	61	M	85	165	9.2	88.4	8.2	3	0	0	8.13	0.75	0.28	0	0	5.07	45.1	14.8	29.2	32.8	14	8.7	269	10.84	0.9	451	340		191.3		143	4.62	106.6					25	36		22	31.4	19	82	119	70	31.2213	No	No
dead	69	M	60	168	8.56	72.6	18.6	7.2	0	0.2	6.3	1.61	0.62	0	0.02	5.95	50.8	16.8	28.2	33.1	12.7	10.9	111	3.91304	1.05	1431	492	913	93.9		140	4.54	105.4		96			36	51	0.53	18	26.8	20	79	106	69	21.2585	No	No
alive	45	M	100	162	11.29	86.6	9	3.6	0	0.1	9.77	1.02	0.41	0	0.01	5.38	44	14.6	27.1	33.2	14.3	9.3	306	9.57843	0.77	847	607		114.6	0.11	139	4.79	99.7	8.1				34	43	0.5	25.8	39.2	28	73	126	67	38.1039	No	No
alive	58	M	84	169	5.4	79	8.7	10.2	0	0.2	4.27	0.47	0.55	0	0.01	5.7	53.8	18.2	31.9	33.8	14.2	12.7	133	9.08511	17.19	932	396		162	2.3	132	6.41	83.4	9.2	292		131	31	37	0.61	18.9	28	18	81	96	62	29.4107	No	No
alive	56	M	50	165	10.23	77.5	16.7	4.9	0.1	0.5	7.93	1.71	0.5	0.01	0.05	5.34	48.3	16.8	31.5	34.8	12.4	10.7	244	4.63743	0.85	401	921		234	0.25	141	4.17	107.6	8.5	164			39	52	1.36	20.7	29.8	18	101	117	76	18.3655	No	No
dead	57	M	100	176	11.23	93	3.9	3.1	0	0	10.44	0.44	0.35	0	0	5.89	48.8	16.6	28.2	34	16.7	9.2	271	23.7273	0.87	410	617		126.4	0.15	140	4.88	103	8.3	198		68	89	40	0.53	21.9	30.5	22	80	162	91	32.2831	No	No
alive	58	M	68	169	7.43	80.7	10.5	4.6	4.2	0	6	0.78	0.34	0.31	0	4.99	44.8	14.8	29.7	33	14	10.8	124	7.69231	1.76	2380	392	1198	166	0.77	129	5.28	98.8	8.4	235	2.6	64	25	40	0.62	14.9	26.9	20	102	123	73	23.8087	No	No
alive	53	M	80	168	4.14	66.1	27.1	6.8	0	0	2.74	1.12	0.28	0	0	6.13	53.4	18.8	30.7	35.2	14.7	11	121	2.44643	1.17	790	445	1651	85.2		134	4.34	97.3	8.3				29	65	0.44	18.4	24.2	20	95	142	81	28.3447	No	No
alive	52	M	80	170	9.65	89.8	4.9	3.7	0	0.1	8.67	0.47	0.36	0	0.01	5.35	45.5	15.5	29	34.1	13.3	10	292	18.4468	0.97	19733	627	1541	19.1	0.05	139	4.63	107.1	7.9	123					0.74	22	40	20	76	135	86	27.6817	No	No
alive	53	M	70	168	11.59	80.7	12.5	6.6	0.1	0.1	9.36	1.45	0.76	0.01	0.01	4.96	42.7	14.3	28.8	33.5	14.8	10.9	211	6.45517	0.94	570	553	1569	197		139	4.21	105.4	7.7	120	3.3	226	263	177	0.85	25.1	35.5	18	85	117	66	24.8016	No	No
dead	68	M	68	160	18.6	93.3	2.3	3.3	0.1	0.2	17.36	0.43	0.62	0.01	0.03	5.26	47.1	15.3	29.1	32.5	14.7	10.8	185	40.3721	1.19	430	507		209.9		146	5.94	110.5	7.8	159			27	40	0.57	17	27	26	130	141	80	26.5625	No	No
alive	61	M	73	178	11.71	82.1	7.4	2.9	0.1	0.9	9.62	0.87	0.34	0.01	0.1	5.85	51.4	17.6	30.1	34.2	13.5	9.8	341	11.0575	0.85	964	714				134	4.48	96.9	8.2			154	49	82	0.45	25.3	34.3	20	79	126	67	23.04	No	No
dead	62	M	83	175	5.67	93	0.5	5.6	0	0	5.27	0.03	0.32	0	0	3.43	28.4	10	29.2	35.2	13.2	10.3	185	175.667	4.52				202.5	15.69	123	3.78	83	7.4	103		169	19	38	0.32	21.9	30.4	20	105	130	80	27.102	No	No
dead	61	M	94	168	14.84	89.9	5.5	4	0	0.1	13.33	0.82	0.59	0	0.02	5.79	49	15.8	27.3	32.2	14	11.7	221	16.2561	1.45	1445	554		116.3	3.36	146	4.75	108	7.7	130			45	59	0.62	28	38.2	20	65	115	74	33.305	No	No
dead	59	M	86	174	10.03	89.8	6.7	2.2	0	0.2	9.01	0.67	0.22	0	0.02	3.84	33.6	11	28.6	32.7	12.8	11.4	181	13.4478	7.06	6299	1003		210.9	6.61	133	4.94	93	6.2	104			103	162	0.95	18	23.9	19	104	180	84	28.4053	No	No
dead	58	M	111	167	9.67	94.3	2.8	2.8	0	0.1	9.12	0.27	0.27	0	0.01	4.85	44.1	15.7	32.4	35.6	14.8	11.2	98	33.7778	0.58	553	404		29.5	0.16	130	4	98.9	7.4	137			44	53	2.4	20.1	31.5	19	72	95	53	39.8006	No	No
dead	59	M	81	152	10.24	78.1	14.5	5.3	0	0.3	8.01	1.48	0.54	0	0.03	5.82	51.6	16.5	28.4	32	13.7	9.3	354	5.41216	0.93	568	600		29.6	0.29	135	4.29	102	8.2				115	98	0.57	21.3	31	20	83	161	92	35.0589	No	No
dead	65	M	60	159	6.76	82.1	10.5	7.1	0	0.3	5.55	0.71	0.48	0	0.02	4.54	39.9	13.7	30.2	34.3	10.7	11.2	122	7.8169	1.05	1878	246		243.2	0.11	138	4.86	105.1	9.4	255		194	112	67	1.41	19	25.5	28	91	121	56	23.7332	No	No
dead	64	M	80	170	11.86	82	8.9	7.7	0	0.3	9.74	1.05	0.91	0	0.03	6.31	56.3	18.5	29.3	32.9	12.9	10.2	230	9.27619	0.92	1981	312			0.22	136	5.62	101.1	8.3				33	33	1.49	21.6	30.4	19	87	112	76	27.6817	No	No
alive	63	M	70	175	5.03	72.7	18.9	8	0	0.2	3.66	0.95	0.4	0	0.01	5.61	47.3	16.1	28.7	34	12.8	10.4	125	3.85263	0.97	463	321		44.1	0.57	133	4.54	97.1		93			18	36	0.59	17.8	27.5	19	104	150	90	22.8571	No	No
alive	65	M	100	168	13.13	87.5	8.3	3	0	0.1	11.5	1.09	0.39	0	0.01	4.78	45.6	16.1	33.7	35.3	13	11.5	220	10.5505	1.4	2234	646		289.7	3.06	136	4.66	97.9	7.4	208			42	57	1.8	24.4	35.3	22	105	127	86	35.4308	No	No
dead	61	M	70	165	13.41	82.6	8.6	7.7	0.2	0.2	11.08	1.15	1.03	0.03	0.03	3.63	31.1	10.3	28.4	33.1	12.9	11.1	482	9.63478	9.47	2895	264			3.02	138	6.73	105.7	8.7				167	59	0.26	7	13.7	20	128	104	92	25.7117	No	yes
alive	61	M	69	160	4.39	73.9	12.1	6.4	4.6	0.5	3.25	0.53	0.28	0.2	0.02	4.12	32	10.5	25.5	32.8	16.5	10.5	192	6.13208	9.14	1222	386		140.2		140	5.56	97.9					14	29	1.18	19	31.8	20	77	118	70	26.9531	No	No
dead	60	M	54	160	7.01	84	8.8	6.1	0	0.1	5.88	0.62	0.43	0	0.01	3.67	32.9	11.3	30.8	34.3	12.9	11.3	183	9.48387	4.97	1335	918		235.8	3.78	137	4.99	98.6					68	173	0.59	17.5	26.2	22	102	98	57	21.0938	No	No
alive	63	M	80	165	15.36	89.4	7.3	2.5	0	0.3	13.73	1.12	0.39	0	0.04	4.91	45.9	15.7	32	34.2	12.4	11.3	168	12.2589	1.32	766	649		283.2		142	4.74	107.5				61	29	36	0.98	20.8	27.7	19	90	108	60	29.3848	No	yes
alive	61	M	90	178	8.91	85.4	6.8	7.5	0.2	0.1	7.6	0.61	0.67	0.02	0.01	6.08	50.3	17.2	28.3	34.2	16	10.7	208	12.459	0.94	4620	342		257.1	0.13	136	4.89	99.3	8.4	84			41	34	1.55	19.5	28.8	20	83	136	76	28.4055	No	No
alive	59	M	75	170	13.2	92.6	3.2	2.7	0	0.2	12.23	0.42	0.35	0	0.03	5.76	49.2	16.8	29.2	34.1	14	9.4	267	29.119	1	594	678	4098	121.7	0.34	142	4.1	104.3	8.4	115		65	70	72	0.53	24.2	34.6	48	109	110	80	25.9516	No	No
alive	57	M	96	175	11.99	88.4	7.3	2.8	0	0.3	10.61	0.88	0.33	0	0.03	6.13	52.4	17.6	28.7	33.6	13.1	8.8	131	12.0568	1.08	15281	566		190.6		135	5.05	99.3					43	57	1.02	22.4	30.8	20	87	127	71	31.3469	No	No
alive	57	M	85	171	19.04	79.6	5	6.7	0	0.6	15.16	0.95	1.27	0	0.11	5.69	50	16.8	29.5	33.6	15.4	10.3	214	15.9579	1.42				145.6	1.75	142	5.05	106.2	7.6				29	47	0.48	22.2	57.4	42	123	128	92	29.0688	No	No
dead	59	M	75	162	14.67	95.5	2.3	1.8	0.3	0.1	14.01	0.34	0.26	0.04	0.02	5.31	44.2	14.3	26.9	32.4	16.6	10	251	41.2059	0.87	1436	965		94		143	5.47		8.5	272		104	18	44	0.52	18.3	26.1	18	85	118	85	28.578	No	No
dead	57	M	75	176	11.2	93.1	3.4	1.9	0	0.1	10.43	0.38	0.21	0	0.01	5.2	43.8	15.1	29	34.5	13.5	10.5	231	27.4474	1.78	1379	470			5.8	138	4.61	104.1	9.5	112					1.17	15.7	26.2	26	94	95	52	24.2123	No	No
alive	66	M	60	170	8.37	78.8	13.6	7.6	0	0	6.59	1.14	0.64	0	0	5.35	44.8	15.9	29.7	35.5	13.3	9.6	236	5.7807	0.91		264		83.7		137	3.51	100.7	8.4							16.6	24.8	25	95	133	82	20.7612	No	No
alive	54	M	130	176	13.36	84	8.3	6.7	0	0.1	11.23	1.11	0.89	0	0.01	5.39	44.6	15.5	28.8	34.8	13.1	9.5	298	10.1171	2.97	386	555		34.6	0.18	138	3.32	100.8	8.4	209			40	39	0.78	16.1	22.5	26	96	141	97	41.968	No	No
dead	53	M	75	178	10.96	89.4	6.2	3.5	0	0.1	9.8	0.68	0.38	0	0.01	5.48	47.8	15.8	28.8	33.1	13.2	11.4	150	14.4118	0.97	1293	573		129.3	0.38					127			41	56	0.74	23	35.9	20	90	116	68	23.6713	No	No
alive	51	M	98	174	8.12	76.3	11.1	10.5	1	0.5	6.2	0.9	0.85	0.08	0.04	5.76	53	17.7	30.7	33.4	12.9	9.9	373	6.88889	1	817	334		108.8		141	5.07	103.7		109		118	36	35	0.39	22.8	34.2	19	86	100	65	32.3689	No	No
alive	63	M	68	175	14.04	87.4	6.3	6.2	0	0.1	12.27	0.89	0.87	0	0.01	5.28	45.1	15.4	29.2	34.1	13.6	9.7	229	13.7865	0.97	960	469		229	0.39	142	4.81	106.7	8.6							16.7	21.9	20	110	129	69	22.2041	No	No
alive	62	M	79	177	19.02	76.3	14.1	8	0.6	0.6	14.5	2.69	1.53	0.12	0.11	5.1	47.6	16.2	31.8	34	12.4	9	277	5.39033	0.83	1065	689		66.1		135	4.07	101.1					44	49		21.8	28.7	17	65	129	68	25.2163	yes	No
alive	60	M	85	179	13.64	77.9	12.4	7.6	0.1	0.5	10.62	1.69	1.04	0.01	0.07	4.86	44.9	14.5	29.8	32.3	15.4	10.2	476	6.28402	0.97	21433	524				139	5.5	100.8					139	72	0.69	19.8	30.5	21	87	143	87	26.5285	yes	No
dead	60	M	71	163	8.3	72.5	15.7	9.6	1.6	0.6	6.02	1.3	0.8	0.13	0.05	3.39	30.8	9.6	28.3	31.2	15.1	9.9	386	4.63077	5.26	3360	228		25.3		138	4.27	97.6	7.8	157			9	7	0.47	27.7	37.4	19	79	155	75	26.7229	No	yes
dead	65	M	73	168	8.78	72.2	10.8	14.6	0	0.3	6.34	0.95	1.28	0	0.03	5.47	52.5	17.7	32.4	33.7	12.4	10	241	6.67368	1.41	3465	728	4697	123.1	107.92	146	5.48	105.4	7.2				102	82	1.24	20.4	29.1	22	109	113	71	25.8645	No	No
dead	60	M	70	160	6.18	81.9	10.7	6.1	0	0	5.06	0.66	0.38	0	0	2.75	24.9	8.4	30.5	33.7	14.6	10.4	147	7.66667	15.4	527	602	4871	120.5		137	5.38	96.2	6.8	131			40	40	0.24	17.6	29	18	78	133	71	27.3438	No	No
alive	59	M	78	172	7.57	72.7	22.2	4.6	0	0.5	5.5	1.68	0.35	0	0.04	5.83	54	18.2	31.2	33.7	13.2	10.4	131	3.27381	1.11	880	656		76.4	0.23	141	3.75	105.9	8	140			111	104	0.98	16.6	25.7	18	91	91	46	26.3656	No	No
alive	54	M	62	157	8.18	86	5	9	0	0	7.03	0.41	0.74	0	0	5.47	48.6	16.7	30.5	34.4	14.7	10	269	17.1463	1.19	1100	301		166.4		144	4.65	108.5	8.6				24	23	0.44	16.3	27.5	18	139	83	60	25.1532	No	No
dead	64	M	76	170	9.9	88.9	8.9	1.6	0	0.1	8.8	0.88	0.16	0	0.01	4.05	38	12.2	30.1	32.1	16.1	10.4	239	10	5.29	3806	875			2.65	139	5.15	96.8	7.3				270	435	1.11	18.2	29.1	20	48	94	58	26.2976	No	No
alive	58	M	75	165	8.59	84	10.5	4.7	0	0.2	7.22	0.9	0.4	0	0.02	4.41	40.4	13.9	31.5	34.4	13.3	11	152	8.02222	1.25	1911	968		196.4	1.15	138	3.37	105.8	7.5			74	36	55	0.88	14.3	20.2	24	110	70	40	27.5482	No	No
alive	55	M	75	165	15.51	93.6	4.4	1.9	0	0.1	14.53	0.68	0.29	0	0.01	4.92	42.9	15.1	30.7	35.2	13.5	10.5	200	21.3676	0.84	1240	541	4493	259.1		138	3.95	104.7	8	141		142	126	65	0.93	18.4	25.2	20	70	155	83	27.5482	No	No
alive	53	M	65	165	14.57	87.1	7.5	4.7	0	0.2	12.68	1.1	0.68	0	0.03	5.78	48.1	17	29.4	35.3	12.5	11.4	249	11.5273	0.85	1828	807		176.1	1.57	135	4.37	95.8	7.8	144			44	58	1.09	20.9	28.4	28	87	122	82	23.8751	No	No
alive	52	M	128	194	3.93	79.6	13.5	6.6	0	0.3	3.13	0.53	0.26	0	0.01	6.57	60.4	20.7	31.5	34.3	15.4	11.2	83	5.90566	1.06	1460	676	1673	131.8	0.1	139	4.28	98.5	8.3				188	127	0.88	24.3	36.2	19	110	119	78	34.01	No	No
alive	52	M	77	170	6.02	77.7	16.9	4.3	0.2	0.2	4.68	1.02	0.26	0.01	0.01	4.7	38.6	12.4	26.4	32.1	15.3	11.3	134	4.58824	16.34	523	345		325.9	1.92	140	5.68	93.1	5.7				17	19	0.33	10.3	26	18	70	111	75	26.6436	No	No
alive	50	M	60	165	3.17	54.2	33.8	11.4	0	0	1.72	1.07	0.36	0	0	2.42	22	7.1	29.3	32.3	14.4	9.9	216	1.60748	7.56	3638	516		99.7		138	4.1	99.8	7.2	130		65	12	31	0.39	20.8	28.8	18	90	160	80	22.0386	No	No
dead	37	M	142	179	7.56	59.6	26.3	12.7	0	0.7	4.51	1.99	0.96	0	0.05	7.34	68.8	23.1	31.5	33.6	16.2	10.8	172	2.26633	1.1	510	798		256.2	0.83	146	5.65	108.2		162			51	64	0.37	20	60	19	79	125	84	44.3182	No	No
alive	66	M	80	176	6.32	84.7	7.9	3.3	0	0.3	5.35	0.5	0.21	0	0.02	4.82	42.7	15.8	32.8	37	12.9	9.2	505	10.7	0.67	1545	498	1871	135.6		129	4.78					435	264	124	1.51	17.4	24.9	20	100	150	78	25.8264	No	No
alive	50	M	84	174	9.18	88	7	4.7	0.3	0	8.08	0.64	0.43	0.03	0	5.5	46.3	16	29.1	34.6	12.8	10.3	288	12.625	0.89	970	500	1595	23.1		140	4.49	103.8				67	141	142	0.84	18.3	23.3	20	103	118	79	27.7447	No	No
alive	52	M	68	175	13.27	88.6	7.6	3.1	0	0.2	11.77	1.01	0.41	0	0.02	5.68	46.7	17.1	30.1	36.6	12.2	9.3	242	11.6535	1.02	708	423		196.5	1.04								148	110	0.69	21.7	28	20	119	124	71	22.2041	No	No
alive	51	M	65	165	6.25	83.7	9.1	7.2	0	0	5.23	0.57	0.45	0	0	5.96	50.3	18.1	30.4	36	14.9	10.3	140	9.17544	0.83	708	386		77.3												20.8	31.2	22	92	135	75	23.8751	No	No
alive	61	M	73	165	5.82	89.7	6.4	1.9	0.9	0.2	5.23	0.37	0.11	0.05	0.01	5.03	42.8	14.7	29.2	34.3	15.4	9.8	290	14.1351	1.18	12.46	914		112.3	19.77	136	4.91	99.7	8.5				122	91	0.8	16.9	23.9	17	87	100	60	26.8136	No	No
dead	61	M	60	165	12.41	89.8	6.5	2	0	0.2	11.14	0.81	0.25	0	0.02	3.92	34.5	11.6	29.6	33.6	15.2	10.9	326	13.7531	16.47		675				122	6.08	78.4	8.9	1010			54	39	0.48	17	24	20	71	189	87	22.0386	No	No
dead	62	M	97	175	7.83	84.8	6.1	6.4	0	0.4	6.64	0.48	0.5	0	0.03	4.77	46.1	15.9	33.3	34.5	13.2	10.5	258	13.8333	0.89	385	420		80.6	0.09	135	4.87	97.8	8.7				39	44	0.7	20.4	27.3	18	82	117	66	31.6735	No	No
alive	59	M	70	175	12.5	89.2	7.8	2.8	0	0.2	11.16	0.97	0.35	0	0.02	4.66	42.4	14.7	31.5	34.7	11.6	11.1	175	11.5052	0.89	379	187		251.9		140	4.48	103.3	8.2				33	29	0.63	20.9	30.3	24	68	112	63	22.8571	No	No
dead	58	M	60	160	14.1	90.9	4.3	4	0	0.2	13.13	0.62	0.58	0	0.03	5.76	54.4	17.1	29.7	31.4	18.4	11.9	49	21.1774	2.39	30496	1111			2.07	138	5.81	103.2	8.2				224	174	5.49	13.5	21.1	20	78	113	63	23.4375	No	yes
alive	58	M	99	173	9.48	85.3	9.2	4.9	0	0.1	8.09	0.87	0.46	0	0.01	5.14	45.2	15.3	29.8	33.8	14.1	11.6	194	9.29885	2.73	1020	966	1247	194.4		135	3.97	99.9	7.7		2		32	31	0.88	15.7	24.8	18	66	108	67	33.0783	No	No
alive	59	M	68	167	16.06	80.2	7.1	4.6	0	0.6	12.88	1.14	0.74	0	0.1	5.04	43.2	14.2	28.2	32.9	15.1	9.3	456	11.2982	1	3591	940	1163	89.6	0.18	141	4.38	104.9	8.4		3.2		84	91	0.73	13.2	18.6	20	55	128	81	24.3824	No	No
dead	59	M	83	163	23.69	93	3.5	2	0	0.2	22.03	0.82	0.47	0.01	0.05	4.46	39.5	12.7	28.5	32.2	14.6	10.5	377	26.8659	1.14	39072	485		354.7	4.22	136	3.84	97.8	7.3	121		71	71	75	1.14	23	33.3	30	111	129	74	31.2394	No	No
alive	58	M	78	165	9.41	65.3	11.8	2.8	1.2	0.1	6.15	1.11	0.26	0.11	0.01	5.13	45.4	14.8	28.8	32.6	15.2	11.2	269	5.54054	0.8	5348	787			0.21	139	4.91	103.9	8.2	116			100	146	0.67	22.3	33.8	25	80	139	65	28.6501	No	No
dead	58	M	60	165	10.41	86	4.9	4.2	0	0.2	8.95	0.51	0.44	0	0.02	4.75	42.5	13.4	28.2	31.5	14.7	11.3	402	17.549	10.29		478	870	258.5	1.71	129	4.92	88.3	7.2	821	1.8					18.6	32.2	18	70	130	74	22.0386	No	No
alive	57	M	64	165	17.84	92.1	4	1.9	0	0.1	16.43	0.71	0.34	0	0.02	4.97	43.6	14.9	30	34.2	12.9	9.9	399	23.1408	1.36	1086	636		210.9		136	5.16	100					78	79	1.11	18.2	27.3	20	83	107	54	23.5078	No	No
dead	58	M	95	175	3.72	66.9	19.9	13.2	0	0	2.49	0.74	0.49	0	0	5.43	47.2	16.5	30.4	35	12.4	10.3	162	3.36486	1.22	780	378		80.6		141	5.02	104.9								15.4	22.2	19	71	123	75	31.0204	No	No
alive	57	M	85	172	6.43	84.2	10.3	4.8	0	0.2	5.42	0.66	0.31	0	0.01	5.38	43.8	14.4	26.8	32.9	14	9.6	213	8.21212	0.76	1678	396	1491	152.7	0.23	137	4.44	102	8.5	181	2.4	204	70	78	0.85	21	30.3	24	116	134	69	28.7317	No	No
alive	59	M	80	170	13.41	84.9	10.7	3.9	0	0.1	11.38	1.43	0.52	0	0.02	4.48	39.7	13.7	30.6	34.5	12.4	10.2	231	7.95804	0.85	721	369	632	294.5	0.31	141	4.17	102.6	8.2	118					0.68	21.6	28.9	20	93	130	89	27.6817	No	No
alive	61	M	75	168	7.52	85.9	10.4	3.6	0	0.1	6.46	0.78	0.27	0	0.01	5.4	48.2	16.3	30.2	33.8	13.5	8.9	223	8.28205	1.19	1240	488		188.9									139	172	0.77	18.9	26.9	17	85	127	76	26.5731	No	No
alive	57	M	90	167	4.65	65	20.4	14.4	0	0.2	3.02	0.95	0.67	0	0.01	5.61	51.4	17.8	31.7	34.6	13	9.4	122	3.17895	0.99	650	424		63.9		144	4.36	108.4	7.9			68	59	56	0.68	25.3	39.2	19	96	138	70	32.2708	No	No
dead	58	M	100	163	5.78	82.3	11.8	5	0	0.2	4.76	0.68	0.29	0	0.01	5.26	43.8	14.6	27.8	33.3	14.2	9.5	187	7	0.96	577	984		107.3	2.32	140	4.23	103.6	8.1	108			87	109	0.48	22.4	32.8	22	110	165	79	37.6378	No	No
dead	59	M	90	170	22	93.3	2.4	1.5	0	0.3	20.56	0.52	0.32	0	0.06	5.21	47.8	14.9	28.6	31.2	14.5	9.5	487	39.5385	6.02	19936	661	4390	652		140	6.7	105.5	7.8				65	91	2.07	21.4	57.9	12	106	104	65	31.1419	No	No
dead	57	M	65	160	13.87	82.7	9.5	7	0	0.1	11.46	1.32	0.97	0	0.02	4.77	45.1	14.7	30.8	32.6	13.6	10.1	216	8.68182	3.29	337	362		244.7	0.66	144	5.03	107.9	8.8			94	33	52	0.33	17.4	24.7	18	124	125	78	25.3906	No	No
alive	60	M	65	160	4.61	74.4	19.1	6.5	0	0	3.43	0.88	0.3	0	0	5.18	45.9	15.9	30.7	34.6	14.3	9.7	168	3.89773	0.94	480	577		137	0.23	135	4.25	95.4	7.8						0.49	21.6	30.5	19	97	140	82	25.3906	No	No
alive	58	M	84	167	9.11	78.1	11.9	9.7	0.1	0.2	7.12	1.08	0.88	0.01	0.02	5.45	46.8	16.2	29.7	34.6	12.9	9.8	213	6.59259	0.98	830	505	1044	147.1											0.48	20.1	28.1	20	91	124	63	30.1194	No	No
alive	56	M	70	160	8.74	83.7	8.8	7.4	0	0.1	7.31	0.77	0.65	0	0.01	5.76	50.6	17.1	29.7	33.8	14.6	10.1	232	9.49351	0.79	750	376		46.5	0.09	146	4.42	108.1	9.7	199			89	73	1.67	19.6	33.2	17	99	127	92	27.3438	No	No
dead	58	M	68	174	16.87	89.3	3.4	5.4	0	0.2	15.08	0.57	0.91	0	0.03	5.8	51.9	17.6	30.3	33.9	13.1	10	400	26.4561	1.06	770	484		88.6	0.05	141	4.93	101.8	7.6	112		139	193	100	0.85	20.1	28.9	18	69	99	55	22.46	No	No
alive	56	M	96	170	5.37	78.6	13	7.1	0	0.2	4.22	0.7	0.38	0	0.01	5.49	45.6	15.8	28.8	34.6	12.7	9.3	240	6.02857	0.64	854	699		85.2	0.08	139	5.09	101.6	8.2				31	57	0.78	23.8	32.6	20	78	110	65	33.218	No	No
dead	56	M	78	174	15.2	91.5	3.1	5.3	0	0.1	13.92	0.47	0.8	0	0.01	6.12	53.4	19.3	31.5	36.1	12.5	9.9	293	29.617	1.33	1861	898		135.7	0.99	136	4.96	99.3	8	149			41	67	0.7	11	16	32	108	102	68	25.763	No	No
alive	58	M	100	176	16.44	82.2	8.2	8	0	0.2	13.51	1.35	1.31	0	0.04	6.55	55.4	18.3	27.9	33	15.8	11.7	257	10.0074	1.03	619	339		54	0.05	138	5.06	99.3		89			69	32	0.74	25.3	37.4	24	76	137	86	32.2831	No	No
dead	69	M	55	165	9.83	84.3	7.3	8.3	0	0.1	8.28	0.72	0.82	0	0.01	3.26	33.5	10.7	32.8	31.9	14.6	9	448	11.5	0.67	7.19	374		304	5.8	152	3.37	108.8	7.7				16	27	0.37	30.3	43.9	18	92	118	70	20.202	No	No
dead	56	M	89	170	9.27	71	18.1	10	0	0.1	6.58	1.68	0.93	0	0.01	6.09	52.9	17.5	28.7	33.1	14.4	9.1	126	3.91667	0.7	301	397	2412	30		136	4.51	97.6	8.3	182			93	69	1	23.5	38.9	20	79	106	59	30.7958	No	No
alive	56	M	70	165	12.32	83.4	11.9	4.1	0	0.2	10.27	1.47	0.5	0	0.03	6.04	51.3	17.1	28.3	33.3	14	12	217	6.98639	0.97	2392	795	3208	461.1	1.95	139	4.18	97.8	7.9	177					0.67	18.9	26.6	25	109	135	70	25.7117	No	No
dead	55	M	73	167	7.68	79.1	18	2.1	0.5	0.3	6.08	1.38	0.16	0.04	0.02	4.78	44.2	15.5	32.4	35.1	13.2	9.1	234	4.4058	0.95	849	575		290.5	0.42	140	4.65	103	8.7				67	48	0.8	21.7	31.3	24	99	128	83	26.1752	No	No
alive	56	M	60	170	9.04	92.2	2	4.3	0	0.1	8.33	0.18	0.39	0	0.01	3.9	33.2	10.4	26.7	31.3	14.7	9.7	289	46.2778	1.19	7231	634		141.7	0.36	140	5.71	103.9	7.1				16	19	0.24	18	50.2	18	101	126	86	20.7612	No	No
dead	55	M	58	160	5.3	91.5	6.2	2.3	0	0	4.85	0.33	0.12	0	0	2.82	30.7	10	35.5	32.6	18	10.6	185	14.697	1.06	230	350		204.6	0.71	134	4.57	97.4	8.2				12	24	0.44	19	28	20	115	119	60	22.6562	No	No
alive	56	M	90	175	9.38	81.1	12.7	5.4	0	0.1	7.6	1.19	0.51	0	0.01	5.92	49.9	16.6	28	33.3	13.9	11.5	205	6.38655	0.82	1442	667	3317	85.5		135	4.79	98.6	8				70	64	0.58	22.4	30.2	18	80	150	80	29.3878	No	No
alive	56	M	83	170	10.84	83.1	12.1	3.7	0.1	0.2	9.01	1.31	0.4	0.01	0.02	5.27	43.7	14.6	27.7	33.4	13.4	10.3	176	6.87786	1.16	553	404		122.5		135	3.61	101.2				73	28	30	0.6	19.1	40.9	20	86	114	60	28.7197	No	No
alive	55	M	67	165	23.53	94.4	3.6	1.5	0.2	0.3	22.19	0.85	0.36	0.05	0.08	5.58	48.9	15.5	27.8	31.7	13.8	10.1	346	26.1059	1.01	500	442		187.4		141	4.97	103.7	8.3				316	133	0.59	22.3	36.7	20	73	154	94	24.6097	No	No
alive	56	M	72	160	11.31	94.6	2.1	1.9	0	0.1	10.69	0.24	0.22	0	0.01	4.31	40	14.4	33.4	36	16.3	8.9	508	44.5417	1.34	300	305	1981			139	5.73	103.4					44	44	0.45	15.7	25.8	20	101	174	81	28.125	No	No
alive	55	M	94	177	9.38	85.6	11.5	2	0.1	0.2	8.11	1.09	0.19	0.01	0.02	5.44	47.7	16.5	30.3	34.6	13.3	12.1	136	7.44037	0.95	695	596	1547	137.7		140	4.8						48	75	0.65	19.3	30.1	18	76	115	67	30.0041	No	No
alive	54	M	65	156	13.07	89.8	6.7	3.3	0.1	0.1	11.75	0.87	0.43	0.01	0.01	5.49	49.4	16.8	30.6	34	11.9	9.7	349	13.5057	1.06	580	551		284.2	0.6	138	5.1	97.2	8.4				24	34	0.7	23.2	33.5	20	107	124	78	26.7094	No	No
alive	55	M	70	167	10.74	89.5	8	1.8	0.1	0.1	9.62	0.86	0.19	0.01	0.01	4.87	44.9	15.3	31.4	34.1	12.9	10.4	269	11.186	1	1509	582		14.9		140	4.3	105.5	7.8		2.9	157	70	72	0.87	16.9	25.8	18	80	127	60	25.0995	No	No
alive	55	M	88	170	8.46	85.3	9.2	3.5	0.2	0.5	7.21	0.78	0.3	0.02	0.04	5.41	45.2	15.3	28.3	33.8	14.6	11.3	206	9.24359	1.68	98933	763	1028	205.1	0.67	138	4.83	103.2					88	98	0.82	18.6	28.1	25	104	131	86	30.4498	No	No
alive	55	M	98	155	13.13	85.9	8.5	5.5	0.1	0	11.28	1.12	0.72	0.01	0	5.72	45.1	15	26.2	33.3	15.6	10.7	372	10.0714	2.89	7088	982		402.8	0.45	138	4.61	102.4	7.6	224		216	95	125	0.8	18.2	38.2	14	116	115	74	40.7908	No	No
dead	69	M	74	169	7.09	83.6	8.2	7.5	0.6	0.1	5.93	0.58	0.53	0.04	0.01	3.99	38.6	12.8	32.1	33.2	13	10.4	354	10.2241	1.57	6.52	413	3416	149.6		141	4.43	106.2	8.8			87	73	50	0.88	14.1	21.3	26	93	137	86	25.9095	No	No
dead	55	M	70	160	12.21	65.7	22.8	10.7	0.2	0.3	8.02	2.78	1.31	0.02	0.04	5.02	44.1	15	29.9	34	13.1	10	102	2.88489	0.8		529		127.5	15	137	4.79	108.2	6.4	213		157	94	45	1.12	22.8	30.2	22	88	119	78	27.3438	No	No
alive	53	M	85	166	14.89	81.5	12.6	5.6	0.1	0.2	12.13	1.88	0.84	0.01	0.03	5.35	47.3	15.3	28.6	32.3	13.3	10.1	337	6.45213	0.91	883	311		362.3		138	4.9	101.5								20.1	32.6	18	86	97	76	30.8463	No	No
dead	53	M	70	176	8.08	81.8	10.3	7.2	0.1	0	6.61	0.83	0.58	0.01	0	3.51	28.7	9.2	26.2	32.1	17.2	10.7	153	7.96386	15.08	1115	632			2.96	142	5.05	97.9	5.7	152		685	42	38	0.22	26.2	38.8	19	99	133	79	22.5981	No	No
alive	54	M	85	170	13.76	85.4	9.1	4.5	0	0.1	11.75	1.25	0.62	0	0.02	5.07	45.6	15.8	31.2	34.6	11.8	11.2	186	9.4	0.93	711	389	641	88.8		123	4.41	87.7					25	32	0.46	18.7	25.7	19	80	138	89	29.4118	No	No
dead	53	M	55	160	7.53	89.8	4.9	2.5	0.1	0.8	6.76	0.37	0.19	0.01	0.06	5.41	41.8	14.2	26.2	34	15.1	11.4	142	18.2703	4.42	5298	423		268	97.87	124	6.12	89.9	8.1	62		426	208	249	3.31	9.7	16.2	20	144	96	68	21.4844	No	No
dead	59	M	70	160	14.61	96.1	2.3	0.7	0	0.1	14.04	0.34	0.1	0	0.01	4.5	38.9	13.5	30	34.7	14	11.4	175	41.2941	9.88	2608	615	2600	263.5		118	3.72	82.9	7	180			39	58	1.46	22.5	36.7	25	68	141	77	27.3438	No	No
alive	54	M	117	175	8.21	70.3	20.6	7.6	0	0.2	5.77	1.69	0.62	0	0.02	5.77	48.3	15.4	26.7	31.9	14.3	11.3	246	3.4142	0.98	644	406		114.2						145			25	37	0.4	23.3	37.1	21	99	130	66	38.2041	No	No
dead	54	M	65	165	11.49	82.2	9.9	7	0	0.3	9.44	1.14	0.81	0	0.03	6.59	58.9	19.8	30	33.6	14.1	10.9	251	8.2807	1.12	2068	603	1019	145.5	0.9	134	4.76	98.7	7.7	96			34	41	0.87	20.2	28.9	24	102	115	64	23.8751	No	No
alive	53	M	85	162	12.06	77.3	11.8	4.5	0.7	0.6	9.33	1.42	0.54	0.08	0.07	5.5	47.4	16	29.1	33.8	13.6	8.4	346	6.57042	0.95	678	492		292.5		131	4.69	100.2					67	41	0.67	20.8	30.5	20	111	177	99	32.3884	No	No
alive	53	M	95	170	10.17	81.8	12.7	4.9	0	0.6	8.32	1.29	0.5	0	0.06	5.8	52.1	17.6	30.3	33.8	13.1	9.8	171	6.44961	1.03	19183	474		64.2									27	25	0.74	22.6	34.3	26	71	122	87	32.872	No	No
alive	54	M	72	167	10.13	83.3	12.5	3.4	0	0.1	8.44	1.27	0.34	0	0.01	5.91	53	17.5	29.6	33	13.7	11.5	223	6.64567	1.02	1957	931	5285	202.3	0.52	137	4.62	99.2		121			33	58	0.76	21.8	31	25	116	134	78	25.8166	No	No
alive	53	M	83	165	14.74	88.2	7.9	3.1	0	0.3	13	1.17	0.46	0	0.04	6.25	51	17.5	28	34.3	13.9	9.6	190	11.1111	0.92	608	407		398.2	4.24	137	5.28	98.9	8.9	157		92	29	33	0.52	20.9	31.6	20	94	106	56	30.4867	No	No
alive	53	M	78	163	4.61	72.9	18	8.7	0.2	0.2	3.36	0.83	0.4	0.01	0.01	5.29	45.6	15.9	30.1	34.9	14.8	9.3	259	4.04819	0.85	660	480	2376	147.2		139	4.64	103.1	7.5			89	70	76	0.81	17.6	25.9	25	120	138	81	29.3575	No	No
alive	53	M	74	155	22.51	79.3	12.7	6.4	0.1	0.3	17.84	2.87	1.43	0.03	0.07	5.4	46.2	16.2	30	35.1	13.4	11.4	419	6.21603	1.25		525		324.6	0.57	140	5.37	102.4	8.6	139			103	85	0.9	21	32	20	127	134	67	30.8012	No	No
alive	53	M	78	178	11.76	61.9	25.4	6.9	4.5	0.9	7.27	2.99	0.81	0.53	0.11	3.63	34.3	10.5	28.9	30.6	15.3	9.7	485	2.43144	0.84			951		0.1	142	3.65	106.9	8.8						0.38	21.9	30.8	24	110	131	59	24.6181	No	No
alive	53	M	64	162	4.58	84.7	11.8	3.1	0	0	3.88	0.54	0.14	0	0	5.05	44.4	15.2	30.1	34.2	11.8	10.3	94	7.18519	0.82	920	566	2677	113.1	1.37	139	3.82			95			209	219	0.51	18.4	29.7	18	82	126	78	24.3865	No	No
alive	52	M	83	168	6.1	83.6	12.1	3.8	0	0.2	5.1	0.74	0.23	0	0.01	5.8	46.2	15.3	26.4	33.1	12.4	10.2	110	6.89189	1.42	958	310		105.1		136	4.75	96.3	8.5	123		63	56	46	0.54	19.5	27.4	22	112	100	60	29.4076	No	No
alive	52	M	84	170	10.98	85.1	7.7	7.2	0	0	9.34	0.85	0.79	0	0	4.79	44.4	15.2	31.7	34.2	13.5	10.8	150	10.9882	0.94		278		97.7	8.75	139	4.85	103.4	8.5				174	149	0.55	21	30.6	22	106	125	70	29.0657	No	No
alive	53	M	80	160	9.62	85.5	9.9	3.2	0	0.2	8.22	0.95	0.31	0	0.02	5.55	48.8	15.8	28.5	32.4	13.5	9.6	322	8.65263	0.95	702	548	1164	127.1	0.07	139	4.36	100.2		108			58	65	0.32	22.9	34.5	19	83	119	69	31.25	No	No
alive	52	M	70	160	12.67	84.8	5.5	5.9	0.2	0.6	10.74	0.7	0.75	0.02	0.08	6.07	49	16	26.4	32.7	14	10.6	384	15.3429	0.76	1145	519		66.3		141	6.34	102.2		264			44	49	0.52	22.1	33.1	19	116	142	85	27.3438	No	No
dead	53	M	85	180	10.96	88.1	5.9	2.3	0	0.1	9.65	0.65	0.25	0	0.01	4.76	38.9	12.5	26.3	32.1	14.7	9.3	266	14.8462	0.99	1549	504	2273	247.3	0.74	135	3.81	102.5	7.6	134					0.68	23.4	42.2	19	80	132	77	26.2346	No	No
alive	52	M	70	178	8.8	59.1	26.4	8.6	5.6	0.3	5.2	2.32	0.76	0.49	0.03	5.07	44.3	14.7	29	33.2	14.6	9.3	307	2.24138	0.85	1302	203		5.3												23.6	34.6	20	114	130	97	22.0932	No	No
alive	51	M	80	165	6.62	82.1	9.4	8.3	0	0.2	5.44	0.62	0.55	0	0.01	5.66	47.3	15.9	28.1	33.6	12.4	11.1	124	8.77419	0.88	27068	241		73.4	0.24	135	4.33	100.2	8.4	297			37	43	1.11	22.2	33.3	20	103	115	66	29.3848	No	No
dead	51	M	90	150	5.83	77	15.3	6.7	0	0.3	4.49	0.89	0.39	0	0.02	4.48	38.1	13.1	29.2	34.4	13.3	10.5	222	5.04494	15.85	1118	479		82.8	1.91	134	4.76	88.3	7.9				113	116	0.53	21.7	28.8	20	76	88	54	40	No	No
alive	53	M	70	169	8.09	82.9	11.2	4	0	0.2	6.7	0.91	0.32	0	0.02	6.6	47.2	15.3	23.2	32.4	18.4	9.7	237	7.36264	1.03	3267	945	307	65.3	0.15	144	4.87	107.2	7.9	122			53	167	0.65	20.9	32	24	115	143	89	24.5089	No	No
alive	52	M	110	186	5.3	78.3	14.5	6.8	0	0	4.15	0.77	0.36	0	0	6.41	58.1	19.4	30.3	33.4	13.2	9.8	192	5.38961	1.07	505	446	1219	131		144	4.58			88			37	37	0.91	19.1	29.1	18	82	126	78	31.7956	No	No
alive	51	M	70	168	5.3	63.1	20.8	6.8	4	0.4	3.35	1.1	0.36	0.21	0.02	2.36	23.4	7.1	30.1	30.3	16.9	10.6	182	3.04545	1.57		517		117.2	0.55	159	3.1	122.6	7.5	84		1193	568	326	6.46	26.5	37.7	21	93	114	75	24.8016	No	No
dead	50	M	98	168	7.15	92.6	5.5	1.4	0.4	0.1	6.62	0.39	0.1	0.03	0.01	5.12	44.4	15.3	29.9	34.5	14	11.7	77	16.9744	0.77		404		150.6	1.83	137	3.73	102.1	7.9				55	40		18.2	28.1	18	75	130	80	34.7222	No	No
alive	51	M	92	166	11.33	78	12	9.9	0.1	0	8.84	1.36	1.12	0.01	0	5.34	46	15.8	29.6	34.3	14.3	9.8	294	6.5	1.04	280	219		99.5		134	4.78	99					48	39	0.47	20.4	29.2	18	80	106	69	33.3866	No	No
alive	52	M	84	169	11.56	87.9	6.8	4.2	0.1	1	10.17	0.79	0.48	0.01	0.11	5.71	52.4	17.1	29.9	32.6	13.7	10.9	310	12.8734	0.85	1265	506		56.4	0.83	138	5.11	100.6	8.8	95			46	41	0.74	25.5	44.5	20	50	105	58	29.4107	No	No
alive	51	M	74	172	9.74	90.3	3.7	4.3	0	0.3	8.79	0.36	0.42	0	0.03	5.76	48.2	16.4	28.5	34	12.3	9.6	211	24.4167	0.78	387	381	2435	343.4	0.15	134	3.65	93.1					91	64	1.44	27.5	35.9	20	98	150	86	25.0135	No	No
[truncated: 236 more rows]
[truncated: 21 more columns]
